# Supplementary material for: Modeling the MreB-CbtA Interaction to Facilitate the Prediction and Design of Candidate Antibacterial Peptides
Source: Front Mol Biosci. 2022 Jan 27;8:814935. doi: 10.3389/fmolb.2021.814935 (PMC8828653; doi:10.3389/fmolb.2021.814935)
Supplement: Supplementary file 1 [file DataSheet2.ZIP]

Archive with 3 entries (3 files):
- trRosetta_CbtA_Model.pdb
- MreB-CbtA_Complex.pdb
- MD-Generated_CbtA_Model.pdb
