# Supplementary material for: Modeling the MreB-CbtA Interaction to Facilitate the Prediction and Design of Candidate Antibacterial Peptides
Source: Front Mol Biosci. 2022 Jan 27;8:814935. doi: 10.3389/fmolb.2021.814935 (PMC8828653; doi:10.3389/fmolb.2021.814935)
Supplement: Supplementary file 1 [file DataSheet2.ZIP › trRosetta_CbtA_Model.pdb]

HEADER    E. coli Toxin Protein                                   
TITLE     trRosetta Model of E. coli CbtA
ATOM      1  N   MET A   1       0.244  -0.107   0.078  1.00  0.00           N  
ATOM      2  CA  MET A   1       1.700  -0.179  -0.010  1.00  0.00           C  
ATOM      3  C   MET A   1       2.098   1.263  -0.064  1.00  0.00           C  
ATOM      4  O   MET A   1       1.536   2.087  -0.786  1.00  0.00           O  
ATOM      5  CB  MET A   1       2.185  -0.957  -1.231  1.00  0.00           C  
ATOM      6  CG  MET A   1       1.720  -2.406  -1.281  1.00  0.00           C  
ATOM      7  SD  MET A   1       2.291  -3.368   0.135  1.00  0.00           S  
ATOM      8  CE  MET A   1       4.053  -3.418  -0.178  1.00  0.00           C  
ATOM      9 1H   MET A   1      -0.134  -1.032   0.120  1.00  0.00           H  
ATOM     10 2H   MET A   1      -0.016   0.397   0.902  1.00  0.00           H  
ATOM     11 3H   MET A   1      -0.116   0.363  -0.728  1.00  0.00           H  
ATOM     12  HA  MET A   1       2.067  -0.788   0.816  1.00  0.00           H  
ATOM     13 1HB  MET A   1       1.838  -0.464  -2.138  1.00  0.00           H  
ATOM     14 2HB  MET A   1       3.276  -0.956  -1.254  1.00  0.00           H  
ATOM     15 1HG  MET A   1       0.631  -2.438  -1.303  1.00  0.00           H  
ATOM     16 2HG  MET A   1       2.093  -2.877  -2.190  1.00  0.00           H  
ATOM     17 1HE  MET A   1       4.547  -3.981   0.614  1.00  0.00           H  
ATOM     18 2HE  MET A   1       4.239  -3.901  -1.139  1.00  0.00           H  
ATOM     19 3HE  MET A   1       4.447  -2.401  -0.202  1.00  0.00           H  
ATOM     20  N   LYS A   2       3.081   1.518   0.692  1.00  0.00           N  
ATOM     21  CA  LYS A   2       3.727   2.754   0.901  1.00  0.00           C  
ATOM     22  C   LYS A   2       4.719   2.729  -0.255  1.00  0.00           C  
ATOM     23  O   LYS A   2       5.145   1.665  -0.709  1.00  0.00           O  
ATOM     24  CB  LYS A   2       4.392   2.858   2.274  1.00  0.00           C  
ATOM     25  CG  LYS A   2       3.421   2.834   3.447  1.00  0.00           C  
ATOM     26  CD  LYS A   2       4.155   2.955   4.775  1.00  0.00           C  
ATOM     27  CE  LYS A   2       3.186   2.928   5.948  1.00  0.00           C  
ATOM     28  NZ  LYS A   2       3.893   3.016   7.255  1.00  0.00           N1+
ATOM     29  H   LYS A   2       3.442   0.744   1.230  1.00  0.00           H  
ATOM     30  HA  LYS A   2       2.976   3.545   0.878  1.00  0.00           H  
ATOM     31 1HB  LYS A   2       5.092   2.032   2.403  1.00  0.00           H  
ATOM     32 2HB  LYS A   2       4.965   3.784   2.332  1.00  0.00           H  
ATOM     33 1HG  LYS A   2       2.718   3.663   3.354  1.00  0.00           H  
ATOM     34 2HG  LYS A   2       2.859   1.901   3.436  1.00  0.00           H  
ATOM     35 1HD  LYS A   2       4.860   2.129   4.877  1.00  0.00           H  
ATOM     36 2HD  LYS A   2       4.712   3.891   4.798  1.00  0.00           H  
ATOM     37 1HE  LYS A   2       2.493   3.763   5.866  1.00  0.00           H  
ATOM     38 2HE  LYS A   2       2.611   2.003   5.923  1.00  0.00           H  
ATOM     39 1HZ  LYS A   2       3.217   2.995   8.005  1.00  0.00           H  
ATOM     40 2HZ  LYS A   2       4.526   2.235   7.350  1.00  0.00           H  
ATOM     41 3HZ  LYS A   2       4.415   3.879   7.298  1.00  0.00           H  
ATOM     42  N   THR A   3       5.056   3.894  -0.665  1.00  0.00           N  
ATOM     43  CA  THR A   3       6.042   4.334  -1.634  1.00  0.00           C  
ATOM     44  C   THR A   3       7.285   4.956  -1.027  1.00  0.00           C  
ATOM     45  O   THR A   3       7.185   5.721  -0.070  1.00  0.00           O  
ATOM     46  CB  THR A   3       5.410   5.341  -2.612  1.00  0.00           C  
ATOM     47  CG2 THR A   3       6.447   5.841  -3.607  1.00  0.00           C  
ATOM     48  OG1 THR A   3       4.336   4.712  -3.323  1.00  0.00           O  
ATOM     49  H   THR A   3       4.541   4.636  -0.226  1.00  0.00           H  
ATOM     50  HA  THR A   3       6.347   3.475  -2.232  1.00  0.00           H  
ATOM     51  HB  THR A   3       5.011   6.189  -2.055  1.00  0.00           H  
ATOM     52  HG1 THR A   3       4.582   3.809  -3.538  1.00  0.00           H  
ATOM     53 1HG2 THR A   3       5.983   6.552  -4.290  1.00  0.00           H  
ATOM     54 2HG2 THR A   3       7.259   6.330  -3.070  1.00  0.00           H  
ATOM     55 3HG2 THR A   3       6.842   4.999  -4.173  1.00  0.00           H  
ATOM     56  N   LEU A   4       8.544   4.525  -1.577  1.00  0.00           N  
ATOM     57  CA  LEU A   4       9.674   5.083  -0.832  1.00  0.00           C  
ATOM     58  C   LEU A   4      10.495   6.071  -1.669  1.00  0.00           C  
ATOM     59  O   LEU A   4      10.560   5.887  -2.881  1.00  0.00           O  
ATOM     60  CB  LEU A   4      10.584   3.950  -0.342  1.00  0.00           C  
ATOM     61  CG  LEU A   4       9.920   2.910   0.570  1.00  0.00           C  
ATOM     62  CD1 LEU A   4      10.915   1.802   0.887  1.00  0.00           C  
ATOM     63  CD2 LEU A   4       9.434   3.588   1.842  1.00  0.00           C  
ATOM     64  H   LEU A   4       8.632   3.923  -2.385  1.00  0.00           H  
ATOM     65  HA  LEU A   4       9.285   5.671  -0.002  1.00  0.00           H  
ATOM     66 1HB  LEU A   4      10.982   3.424  -1.209  1.00  0.00           H  
ATOM     67 2HB  LEU A   4      11.419   4.386   0.206  1.00  0.00           H  
ATOM     68  HG  LEU A   4       9.073   2.460   0.052  1.00  0.00           H  
ATOM     69 1HD1 LEU A   4      10.443   1.063   1.535  1.00  0.00           H  
ATOM     70 2HD1 LEU A   4      11.231   1.322  -0.039  1.00  0.00           H  
ATOM     71 3HD1 LEU A   4      11.783   2.225   1.392  1.00  0.00           H  
ATOM     72 1HD2 LEU A   4       8.961   2.850   2.491  1.00  0.00           H  
ATOM     73 2HD2 LEU A   4      10.280   4.038   2.362  1.00  0.00           H  
ATOM     74 3HD2 LEU A   4       8.711   4.364   1.588  1.00  0.00           H  
ATOM     75  N   PRO A   5      11.104   7.108  -1.134  1.00  0.00           N  
ATOM     76  CA  PRO A   5      11.770   7.956  -2.142  1.00  0.00           C  
ATOM     77  C   PRO A   5      12.980   7.225  -2.632  1.00  0.00           C  
ATOM     78  O   PRO A   5      13.561   6.433  -1.888  1.00  0.00           O  
ATOM     79  CB  PRO A   5      12.146   9.231  -1.381  1.00  0.00           C  
ATOM     80  CG  PRO A   5      12.304   8.781   0.031  1.00  0.00           C  
ATOM     81  CD  PRO A   5      11.233   7.739   0.214  1.00  0.00           C  
ATOM     82  HA  PRO A   5      11.061   8.178  -2.953  1.00  0.00           H  
ATOM     83 1HB  PRO A   5      13.069   9.660  -1.798  1.00  0.00           H  
ATOM     84 2HB  PRO A   5      11.356   9.988  -1.502  1.00  0.00           H  
ATOM     85 1HG  PRO A   5      13.316   8.381   0.191  1.00  0.00           H  
ATOM     86 2HG  PRO A   5      12.187   9.633   0.717  1.00  0.00           H  
ATOM     87 1HD  PRO A   5      11.561   7.003   0.963  1.00  0.00           H  
ATOM     88 2HD  PRO A   5      10.298   8.225   0.530  1.00  0.00           H  
ATOM     89  N   VAL A   6      13.384   7.498  -3.832  1.00  0.00           N  
ATOM     90  CA  VAL A   6      14.575   6.908  -4.413  1.00  0.00           C  
ATOM     91  C   VAL A   6      15.693   7.749  -3.879  1.00  0.00           C  
ATOM     92  O   VAL A   6      15.592   8.977  -3.868  1.00  0.00           O  
ATOM     93  CB  VAL A   6      14.554   6.935  -5.953  1.00  0.00           C  
ATOM     94  CG1 VAL A   6      15.866   6.405  -6.512  1.00  0.00           C  
ATOM     95  CG2 VAL A   6      13.379   6.119  -6.469  1.00  0.00           C  
ATOM     96  H   VAL A   6      12.861   8.181  -4.358  1.00  0.00           H  
ATOM     97  HA  VAL A   6      14.611   5.854  -4.133  1.00  0.00           H  
ATOM     98  HB  VAL A   6      14.456   7.968  -6.287  1.00  0.00           H  
ATOM     99 1HG1 VAL A   6      15.834   6.431  -7.602  1.00  0.00           H  
ATOM    100 2HG1 VAL A   6      16.689   7.025  -6.159  1.00  0.00           H  
ATOM    101 3HG1 VAL A   6      16.015   5.378  -6.179  1.00  0.00           H  
ATOM    102 1HG2 VAL A   6      13.370   6.143  -7.558  1.00  0.00           H  
ATOM    103 2HG2 VAL A   6      13.474   5.088  -6.129  1.00  0.00           H  
ATOM    104 3HG2 VAL A   6      12.448   6.541  -6.089  1.00  0.00           H  
ATOM    105  N   LEU A   7      16.691   7.140  -3.425  1.00  0.00           N  
ATOM    106  CA  LEU A   7      17.808   7.775  -2.788  1.00  0.00           C  
ATOM    107  C   LEU A   7      18.703   8.524  -3.800  1.00  0.00           C  
ATOM    108  O   LEU A   7      18.754   8.118  -4.961  1.00  0.00           O  
ATOM    109  CB  LEU A   7      18.627   6.722  -2.033  1.00  0.00           C  
ATOM    110  CG  LEU A   7      17.827   5.789  -1.115  1.00  0.00           C  
ATOM    111  CD1 LEU A   7      18.757   4.740  -0.521  1.00  0.00           C  
ATOM    112  CD2 LEU A   7      17.155   6.606  -0.022  1.00  0.00           C  
ATOM    113  H   LEU A   7      16.721   6.141  -3.548  1.00  0.00           H  
ATOM    114  HA  LEU A   7      17.429   8.528  -2.098  1.00  0.00           H  
ATOM    115 1HB  LEU A   7      19.150   6.102  -2.760  1.00  0.00           H  
ATOM    116 2HB  LEU A   7      19.370   7.232  -1.420  1.00  0.00           H  
ATOM    117  HG  LEU A   7      17.067   5.268  -1.698  1.00  0.00           H  
ATOM    118 1HD1 LEU A   7      18.189   4.077   0.132  1.00  0.00           H  
ATOM    119 2HD1 LEU A   7      19.209   4.157  -1.324  1.00  0.00           H  
ATOM    120 3HD1 LEU A   7      19.539   5.232   0.056  1.00  0.00           H  
ATOM    121 1HD2 LEU A   7      16.586   5.943   0.631  1.00  0.00           H  
ATOM    122 2HD2 LEU A   7      17.914   7.126   0.563  1.00  0.00           H  
ATOM    123 3HD2 LEU A   7      16.483   7.335  -0.474  1.00  0.00           H  
ATOM    124  N   PRO A   8      19.347   9.667  -3.443  1.00  0.00           N  
ATOM    125  CA  PRO A   8      20.050  10.140  -4.630  1.00  0.00           C  
ATOM    126  C   PRO A   8      21.022   9.423  -5.316  1.00  0.00           C  
ATOM    127  O   PRO A   8      22.187   9.618  -4.965  1.00  0.00           O  
ATOM    128  CB  PRO A   8      20.729  11.411  -4.109  1.00  0.00           C  
ATOM    129  CG  PRO A   8      19.897  11.816  -2.940  1.00  0.00           C  
ATOM    130  CD  PRO A   8      19.498  10.515  -2.295  1.00  0.00           C  
ATOM    131  HA  PRO A   8      19.369  10.099  -5.494  1.00  0.00           H  
ATOM    132 1HB  PRO A   8      21.772  11.194  -3.836  1.00  0.00           H  
ATOM    133 2HB  PRO A   8      20.755  12.175  -4.899  1.00  0.00           H  
ATOM    134 1HG  PRO A   8      20.479  12.462  -2.266  1.00  0.00           H  
ATOM    135 2HG  PRO A   8      19.031  12.405  -3.276  1.00  0.00           H  
ATOM    136 1HD  PRO A   8      20.299  10.179  -1.621  1.00  0.00           H  
ATOM    137 2HD  PRO A   8      18.558  10.653  -1.742  1.00  0.00           H  
ATOM    138  N   GLY A   9      20.600   9.923  -6.515  1.00  0.00           N  
ATOM    139  CA  GLY A   9      21.230   9.439  -7.676  1.00  0.00           C  
ATOM    140  C   GLY A   9      22.415   9.865  -8.181  1.00  0.00           C  
ATOM    141  O   GLY A   9      22.901   9.305  -9.160  1.00  0.00           O  
ATOM    142  H   GLY A   9      20.580  10.949  -6.536  1.00  0.00           H  
ATOM    143 1HA  GLY A   9      21.411   8.369  -7.573  1.00  0.00           H  
ATOM    144 2HA  GLY A   9      20.569   9.572  -8.531  1.00  0.00           H  
ATOM    145  N   GLN A  10      22.993  10.738  -7.556  1.00  0.00           N  
ATOM    146  CA  GLN A  10      24.099  10.978  -8.229  1.00  0.00           C  
ATOM    147  C   GLN A  10      25.034   9.772  -8.155  1.00  0.00           C  
ATOM    148  O   GLN A  10      25.160   9.142  -7.107  1.00  0.00           O  
ATOM    149  CB  GLN A  10      24.740  12.251  -7.668  1.00  0.00           C  
ATOM    150  CG  GLN A  10      25.978  12.708  -8.421  1.00  0.00           C  
ATOM    151  CD  GLN A  10      26.523  14.022  -7.896  1.00  0.00           C  
ATOM    152  NE2 GLN A  10      27.453  14.614  -8.636  1.00  0.00           N  
ATOM    153  OE1 GLN A  10      26.111  14.501  -6.836  1.00  0.00           O  
ATOM    154  H   GLN A  10      22.672  11.258  -6.757  1.00  0.00           H  
ATOM    155  HA  GLN A  10      23.846  11.079  -9.284  1.00  0.00           H  
ATOM    156 1HB  GLN A  10      24.014  13.064  -7.690  1.00  0.00           H  
ATOM    157 2HB  GLN A  10      25.020  12.089  -6.627  1.00  0.00           H  
ATOM    158 1HG  GLN A  10      26.754  11.950  -8.317  1.00  0.00           H  
ATOM    159 2HG  GLN A  10      25.723  12.839  -9.473  1.00  0.00           H  
ATOM    160 1HE2 GLN A  10      27.850  15.484  -8.340  1.00  0.00           H  
ATOM    161 2HE2 GLN A  10      27.758  14.191  -9.489  1.00  0.00           H  
ATOM    162  N   ALA A  11      25.673   9.408  -9.275  1.00  0.00           N  
ATOM    163  CA  ALA A  11      26.474   8.213  -9.180  1.00  0.00           C  
ATOM    164  C   ALA A  11      27.485   8.525  -8.169  1.00  0.00           C  
ATOM    165  O   ALA A  11      27.979   9.652  -8.144  1.00  0.00           O  
ATOM    166  CB  ALA A  11      26.904   7.960 -10.420  1.00  0.00           C  
ATOM    167  H   ALA A  11      25.647   9.956 -10.123  1.00  0.00           H  
ATOM    168  HA  ALA A  11      25.837   7.407  -8.816  1.00  0.00           H  
ATOM    169 1HB  ALA A  11      27.520   7.060 -10.414  1.00  0.00           H  
ATOM    170 2HB  ALA A  11      26.048   7.809 -11.078  1.00  0.00           H  
ATOM    171 3HB  ALA A  11      27.494   8.801 -10.779  1.00  0.00           H  
ATOM    172  N   ALA A  12      27.846   7.578  -7.370  1.00  0.00           N  
ATOM    173  CA  ALA A  12      28.882   7.912  -6.435  1.00  0.00           C  
ATOM    174  C   ALA A  12      30.064   8.175  -7.177  1.00  0.00           C  
ATOM    175  O   ALA A  12      30.391   7.509  -8.165  1.00  0.00           O  
ATOM    176  CB  ALA A  12      29.009   6.600  -5.725  1.00  0.00           C  
ATOM    177  H   ALA A  12      27.396   6.669  -7.385  1.00  0.00           H  
ATOM    178  HA  ALA A  12      28.518   8.721  -5.801  1.00  0.00           H  
ATOM    179 1HB  ALA A  12      29.777   6.675  -4.955  1.00  0.00           H  
ATOM    180 2HB  ALA A  12      28.056   6.342  -5.262  1.00  0.00           H  
ATOM    181 3HB  ALA A  12      29.286   5.826  -6.439  1.00  0.00           H  
ATOM    182  N   SER A  13      30.719   9.020  -6.641  1.00  0.00           N  
ATOM    183  CA  SER A  13      31.978   9.374  -6.981  1.00  0.00           C  
ATOM    184  C   SER A  13      32.496   8.358  -6.167  1.00  0.00           C  
ATOM    185  O   SER A  13      31.787   7.982  -5.233  1.00  0.00           O  
ATOM    186  CB  SER A  13      32.396  10.777  -6.585  1.00  0.00           C  
ATOM    187  OG  SER A  13      32.467  10.906  -5.192  1.00  0.00           O  
ATOM    188  H   SER A  13      30.301   9.483  -5.842  1.00  0.00           H  
ATOM    189  HA  SER A  13      32.207   8.945  -7.957  1.00  0.00           H  
ATOM    190 1HB  SER A  13      33.368  11.004  -7.024  1.00  0.00           H  
ATOM    191 2HB  SER A  13      31.681  11.495  -6.984  1.00  0.00           H  
ATOM    192  HG  SER A  13      32.395  11.846  -5.009  1.00  0.00           H  
ATOM    193  N   SER A  14      33.638   7.835  -6.327  1.00  0.00           N  
ATOM    194  CA  SER A  14      33.487   6.966  -5.268  1.00  0.00           C  
ATOM    195  C   SER A  14      33.384   6.596  -3.971  1.00  0.00           C  
ATOM    196  O   SER A  14      32.965   5.458  -3.743  1.00  0.00           O  
ATOM    197  CB  SER A  14      34.603   5.987  -5.577  1.00  0.00           C  
ATOM    198  OG  SER A  14      35.856   6.606  -5.475  1.00  0.00           O  
ATOM    199  H   SER A  14      34.373   7.980  -6.992  1.00  0.00           H  
ATOM    200  HA  SER A  14      32.713   6.241  -5.524  1.00  0.00           H  
ATOM    201 1HB  SER A  14      34.551   5.147  -4.884  1.00  0.00           H  
ATOM    202 2HB  SER A  14      34.471   5.590  -6.582  1.00  0.00           H  
ATOM    203  HG  SER A  14      35.805   7.182  -4.709  1.00  0.00           H  
ATOM    204  N   ARG A  15      33.531   7.318  -3.149  1.00  0.00           N  
ATOM    205  CA  ARG A  15      33.032   6.721  -2.003  1.00  0.00           C  
ATOM    206  C   ARG A  15      32.333   7.930  -1.556  1.00  0.00           C  
ATOM    207  O   ARG A  15      32.921   9.000  -1.521  1.00  0.00           O  
ATOM    208  CB  ARG A  15      34.086   6.225  -1.024  1.00  0.00           C  
ATOM    209  CG  ARG A  15      34.982   5.117  -1.556  1.00  0.00           C  
ATOM    210  CD  ARG A  15      35.985   4.690  -0.547  1.00  0.00           C  
ATOM    211  NE  ARG A  15      36.880   3.671  -1.071  1.00  0.00           N  
ATOM    212  CZ  ARG A  15      37.901   3.123  -0.383  1.00  0.00           C  
ATOM    213  NH1 ARG A  15      38.142   3.506   0.851  1.00  0.00           N1+
ATOM    214  NH2 ARG A  15      38.660   2.201  -0.950  1.00  0.00           N  
ATOM    215  H   ARG A  15      33.872   8.244  -3.235  1.00  0.00           H  
ATOM    216  HA  ARG A  15      32.325   5.944  -2.297  1.00  0.00           H  
ATOM    217 1HB  ARG A  15      34.727   7.054  -0.729  1.00  0.00           H  
ATOM    218 2HB  ARG A  15      33.599   5.851  -0.123  1.00  0.00           H  
ATOM    219 1HG  ARG A  15      34.373   4.253  -1.822  1.00  0.00           H  
ATOM    220 2HG  ARG A  15      35.513   5.472  -2.440  1.00  0.00           H  
ATOM    221 1HD  ARG A  15      36.584   5.548  -0.245  1.00  0.00           H  
ATOM    222 2HD  ARG A  15      35.473   4.280   0.323  1.00  0.00           H  
ATOM    223  HE  ARG A  15      36.725   3.351  -2.018  1.00  0.00           H  
ATOM    224 1HH1 ARG A  15      37.562   4.211   1.284  1.00  0.00           H  
ATOM    225 2HH1 ARG A  15      38.908   3.095   1.366  1.00  0.00           H  
ATOM    226 1HH2 ARG A  15      38.474   1.906  -1.899  1.00  0.00           H  
ATOM    227 2HH2 ARG A  15      39.424   1.791  -0.434  1.00  0.00           H  
ATOM    228  N   PRO A  16      31.123   7.826  -1.293  1.00  0.00           N  
ATOM    229  CA  PRO A  16      30.327   8.871  -0.810  1.00  0.00           C  
ATOM    230  C   PRO A  16      30.783   9.587   0.548  1.00  0.00           C  
ATOM    231  O   PRO A  16      31.485   8.906   1.292  1.00  0.00           O  
ATOM    232  CB  PRO A  16      29.006   8.112  -0.648  1.00  0.00           C  
ATOM    233  CG  PRO A  16      29.053   7.064  -1.706  1.00  0.00           C  
ATOM    234  CD  PRO A  16      30.463   6.539  -1.651  1.00  0.00           C  
ATOM    235  HA  PRO A  16      30.348   9.703  -1.529  1.00  0.00           H  
ATOM    236 1HB  PRO A  16      28.935   7.692   0.366  1.00  0.00           H  
ATOM    237 2HB  PRO A  16      28.158   8.803  -0.769  1.00  0.00           H  
ATOM    238 1HG  PRO A  16      28.303   6.285  -1.504  1.00  0.00           H  
ATOM    239 2HG  PRO A  16      28.802   7.500  -2.684  1.00  0.00           H  
ATOM    240 1HD  PRO A  16      30.542   5.780  -0.859  1.00  0.00           H  
ATOM    241 2HD  PRO A  16      30.735   6.111  -2.627  1.00  0.00           H  
ATOM    242  N   SER A  17      30.436  10.854   0.987  1.00  0.00           N  
ATOM    243  CA  SER A  17      31.010  11.132   2.363  1.00  0.00           C  
ATOM    244  C   SER A  17      30.202  10.390   3.337  1.00  0.00           C  
ATOM    245  O   SER A  17      29.050  10.353   2.909  1.00  0.00           O  
ATOM    246  CB  SER A  17      30.989  12.606   2.719  1.00  0.00           C  
ATOM    247  OG  SER A  17      31.812  13.343   1.857  1.00  0.00           O  
ATOM    248  H   SER A  17      29.848  11.502   0.481  1.00  0.00           H  
ATOM    249  HA  SER A  17      32.062  10.842   2.364  1.00  0.00           H  
ATOM    250 1HB  SER A  17      29.968  12.980   2.660  1.00  0.00           H  
ATOM    251 2HB  SER A  17      31.326  12.736   3.747  1.00  0.00           H  
ATOM    252  HG  SER A  17      31.227  13.742   1.209  1.00  0.00           H  
ATOM    253  N   PRO A  18      30.783  10.038   4.528  1.00  0.00           N  
ATOM    254  CA  PRO A  18      30.229   9.216   5.608  1.00  0.00           C  
ATOM    255  C   PRO A  18      29.029   9.749   6.161  1.00  0.00           C  
ATOM    256  O   PRO A  18      28.220   8.918   6.576  1.00  0.00           O  
ATOM    257  CB  PRO A  18      31.333   9.206   6.670  1.00  0.00           C  
ATOM    258  CG  PRO A  18      32.598   9.248   5.883  1.00  0.00           C  
ATOM    259  CD  PRO A  18      32.289  10.162   4.727  1.00  0.00           C  
ATOM    260  HA  PRO A  18      29.958   8.228   5.208  1.00  0.00           H  
ATOM    261 1HB  PRO A  18      31.219  10.071   7.340  1.00  0.00           H  
ATOM    262 2HB  PRO A  18      31.248   8.303   7.293  1.00  0.00           H  
ATOM    263 1HG  PRO A  18      33.423   9.621   6.508  1.00  0.00           H  
ATOM    264 2HG  PRO A  18      32.878   8.235   5.559  1.00  0.00           H  
ATOM    265 1HD  PRO A  18      32.562  11.194   4.991  1.00  0.00           H  
ATOM    266 2HD  PRO A  18      32.844   9.829   3.837  1.00  0.00           H  
ATOM    267  N   VAL A  19      28.976  11.121   6.017  1.00  0.00           N  
ATOM    268  CA  VAL A  19      27.893  11.863   6.565  1.00  0.00           C  
ATOM    269  C   VAL A  19      26.720  11.774   5.713  1.00  0.00           C  
ATOM    270  O   VAL A  19      25.661  11.957   6.324  1.00  0.00           O  
ATOM    271  CB  VAL A  19      28.275  13.346   6.737  1.00  0.00           C  
ATOM    272  CG1 VAL A  19      29.473  13.483   7.664  1.00  0.00           C  
ATOM    273  CG2 VAL A  19      28.569  13.965   5.379  1.00  0.00           C  
ATOM    274  H   VAL A  19      29.761  11.604   5.604  1.00  0.00           H  
ATOM    275  HA  VAL A  19      27.598  11.400   7.508  1.00  0.00           H  
ATOM    276  HB  VAL A  19      27.444  13.873   7.205  1.00  0.00           H  
ATOM    277 1HG1 VAL A  19      29.729  14.537   7.774  1.00  0.00           H  
ATOM    278 2HG1 VAL A  19      29.227  13.066   8.640  1.00  0.00           H  
ATOM    279 3HG1 VAL A  19      30.323  12.946   7.242  1.00  0.00           H  
ATOM    280 1HG2 VAL A  19      28.838  15.013   5.508  1.00  0.00           H  
ATOM    281 2HG2 VAL A  19      29.396  13.433   4.908  1.00  0.00           H  
ATOM    282 3HG2 VAL A  19      27.684  13.892   4.746  1.00  0.00           H  
ATOM    283  N   GLU A  20      26.992  11.737   4.363  1.00  0.00           N  
ATOM    284  CA  GLU A  20      26.019  11.692   3.359  1.00  0.00           C  
ATOM    285  C   GLU A  20      25.400  10.401   3.331  1.00  0.00           C  
ATOM    286  O   GLU A  20      24.156  10.467   3.310  1.00  0.00           O  
ATOM    287  CB  GLU A  20      26.624  12.004   1.989  1.00  0.00           C  
ATOM    288  CG  GLU A  20      27.103  13.440   1.825  1.00  0.00           C  
ATOM    289  CD  GLU A  20      27.786  13.682   0.508  1.00  0.00           C  
ATOM    290  OE1 GLU A  20      28.445  12.790   0.029  1.00  0.00           O  
ATOM    291  OE2 GLU A  20      27.649  14.760  -0.020  1.00  0.00           O1-
ATOM    292  H   GLU A  20      27.808  11.337   4.055  1.00  0.00           H  
ATOM    293  HA  GLU A  20      25.225  12.395   3.616  1.00  0.00           H  
ATOM    294 1HB  GLU A  20      27.473  11.345   1.807  1.00  0.00           H  
ATOM    295 2HB  GLU A  20      25.885  11.808   1.212  1.00  0.00           H  
ATOM    296 1HG  GLU A  20      26.247  14.109   1.906  1.00  0.00           H  
ATOM    297 2HG  GLU A  20      27.792  13.676   2.635  1.00  0.00           H  
ATOM    298  N   ILE A  21      26.281   9.395   3.624  1.00  0.00           N  
ATOM    299  CA  ILE A  21      25.869   8.011   3.623  1.00  0.00           C  
ATOM    300  C   ILE A  21      24.944   7.789   4.753  1.00  0.00           C  
ATOM    301  O   ILE A  21      23.934   7.182   4.366  1.00  0.00           O  
ATOM    302  CB  ILE A  21      27.068   7.051   3.738  1.00  0.00           C  
ATOM    303  CG1 ILE A  21      27.962   7.164   2.500  1.00  0.00           C  
ATOM    304  CG2 ILE A  21      26.587   5.620   3.923  1.00  0.00           C  
ATOM    305  CD1 ILE A  21      29.285   6.446   2.636  1.00  0.00           C  
ATOM    306  H   ILE A  21      27.296   9.685   3.608  1.00  0.00           H  
ATOM    307  HA  ILE A  21      25.312   7.817   2.707  1.00  0.00           H  
ATOM    308  HB  ILE A  21      27.678   7.333   4.595  1.00  0.00           H  
ATOM    309 1HG1 ILE A  21      27.440   6.756   1.636  1.00  0.00           H  
ATOM    310 2HG1 ILE A  21      28.166   8.215   2.293  1.00  0.00           H  
ATOM    311 1HG2 ILE A  21      27.447   4.955   4.002  1.00  0.00           H  
ATOM    312 2HG2 ILE A  21      25.991   5.551   4.832  1.00  0.00           H  
ATOM    313 3HG2 ILE A  21      25.979   5.327   3.067  1.00  0.00           H  
ATOM    314 1HD1 ILE A  21      29.863   6.571   1.720  1.00  0.00           H  
ATOM    315 2HD1 ILE A  21      29.842   6.863   3.476  1.00  0.00           H  
ATOM    316 3HD1 ILE A  21      29.107   5.385   2.810  1.00  0.00           H  
ATOM    317  N   TRP A  22      25.248   8.462   5.947  1.00  0.00           N  
ATOM    318  CA  TRP A  22      24.525   8.209   7.138  1.00  0.00           C  
ATOM    319  C   TRP A  22      23.215   8.776   7.047  1.00  0.00           C  
ATOM    320  O   TRP A  22      22.388   7.997   7.517  1.00  0.00           O  
ATOM    321  CB  TRP A  22      25.240   8.790   8.360  1.00  0.00           C  
ATOM    322  CG  TRP A  22      26.396   7.959   8.828  1.00  0.00           C  
ATOM    323  CD1 TRP A  22      27.131   7.090   8.079  1.00  0.00           C  
ATOM    324  CD2 TRP A  22      26.960   7.916  10.161  1.00  0.00           C  
ATOM    325  CE2 TRP A  22      28.019   7.005  10.127  1.00  0.00           C  
ATOM    326  CE3 TRP A  22      26.656   8.569  11.363  1.00  0.00           C  
ATOM    327  NE1 TRP A  22      28.108   6.510   8.850  1.00  0.00           N  
ATOM    328  CZ2 TRP A  22      28.781   6.724  11.250  1.00  0.00           C  
ATOM    329  CZ3 TRP A  22      27.421   8.287  12.488  1.00  0.00           C  
ATOM    330  CH2 TRP A  22      28.457   7.389  12.432  1.00  0.00           C  
ATOM    331  H   TRP A  22      26.143   8.929   6.069  1.00  0.00           H  
ATOM    332  HA  TRP A  22      24.365   7.134   7.224  1.00  0.00           H  
ATOM    333 1HB  TRP A  22      25.608   9.789   8.126  1.00  0.00           H  
ATOM    334 2HB  TRP A  22      24.532   8.886   9.183  1.00  0.00           H  
ATOM    335  HD1 TRP A  22      26.967   6.885   7.023  1.00  0.00           H  
ATOM    336  HE1 TRP A  22      28.783   5.829   8.532  1.00  0.00           H  
ATOM    337  HE3 TRP A  22      25.837   9.285  11.412  1.00  0.00           H  
ATOM    338  HZ2 TRP A  22      29.608   6.013  11.225  1.00  0.00           H  
ATOM    339  HZ3 TRP A  22      27.177   8.799  13.420  1.00  0.00           H  
ATOM    340  HH2 TRP A  22      29.037   7.191  13.334  1.00  0.00           H  
ATOM    341  N   GLN A  23      23.151   9.994   6.337  1.00  0.00           N  
ATOM    342  CA  GLN A  23      21.943  10.714   6.230  1.00  0.00           C  
ATOM    343  C   GLN A  23      20.979  10.000   5.415  1.00  0.00           C  
ATOM    344  O   GLN A  23      19.892   9.947   5.989  1.00  0.00           O  
ATOM    345  CB  GLN A  23      22.187  12.104   5.637  1.00  0.00           C  
ATOM    346  CG  GLN A  23      22.813  13.093   6.606  1.00  0.00           C  
ATOM    347  CD  GLN A  23      23.136  14.422   5.950  1.00  0.00           C  
ATOM    348  NE2 GLN A  23      22.708  15.511   6.578  1.00  0.00           N  
ATOM    349  OE1 GLN A  23      23.764  14.469   4.888  1.00  0.00           O  
ATOM    350  H   GLN A  23      24.000  10.508   6.107  1.00  0.00           H  
ATOM    351  HA  GLN A  23      21.505  10.806   7.224  1.00  0.00           H  
ATOM    352 1HB  GLN A  23      22.845  12.020   4.772  1.00  0.00           H  
ATOM    353 2HB  GLN A  23      21.243  12.524   5.292  1.00  0.00           H  
ATOM    354 1HG  GLN A  23      22.115  13.276   7.423  1.00  0.00           H  
ATOM    355 2HG  GLN A  23      23.739  12.669   6.995  1.00  0.00           H  
ATOM    356 1HE2 GLN A  23      22.892  16.416   6.193  1.00  0.00           H  
ATOM    357 2HE2 GLN A  23      22.203  15.427   7.437  1.00  0.00           H  
ATOM    358  N   ILE A  24      21.502   9.293   4.354  1.00  0.00           N  
ATOM    359  CA  ILE A  24      20.700   8.641   3.368  1.00  0.00           C  
ATOM    360  C   ILE A  24      20.081   7.493   3.982  1.00  0.00           C  
ATOM    361  O   ILE A  24      18.880   7.453   3.707  1.00  0.00           O  
ATOM    362  CB  ILE A  24      21.520   8.192   2.145  1.00  0.00           C  
ATOM    363  CG1 ILE A  24      21.948   9.405   1.314  1.00  0.00           C  
ATOM    364  CG2 ILE A  24      20.719   7.218   1.295  1.00  0.00           C  
ATOM    365  CD1 ILE A  24      22.999   9.093   0.274  1.00  0.00           C  
ATOM    366  H   ILE A  24      22.472   9.501   4.103  1.00  0.00           H  
ATOM    367  HA  ILE A  24      19.887   9.310   3.086  1.00  0.00           H  
ATOM    368  HB  ILE A  24      22.434   7.702   2.480  1.00  0.00           H  
ATOM    369 1HG1 ILE A  24      21.080   9.824   0.807  1.00  0.00           H  
ATOM    370 2HG1 ILE A  24      22.343  10.177   1.975  1.00  0.00           H  
ATOM    371 1HG2 ILE A  24      21.313   6.911   0.435  1.00  0.00           H  
ATOM    372 2HG2 ILE A  24      20.463   6.342   1.890  1.00  0.00           H  
ATOM    373 3HG2 ILE A  24      19.805   7.702   0.951  1.00  0.00           H  
ATOM    374 1HD1 ILE A  24      23.251  10.002  -0.274  1.00  0.00           H  
ATOM    375 2HD1 ILE A  24      23.893   8.705   0.764  1.00  0.00           H  
ATOM    376 3HD1 ILE A  24      22.613   8.348  -0.421  1.00  0.00           H  
ATOM    377  N   LEU A  25      20.891   6.801   4.852  1.00  0.00           N  
ATOM    378  CA  LEU A  25      20.508   5.594   5.440  1.00  0.00           C  
ATOM    379  C   LEU A  25      19.401   5.839   6.356  1.00  0.00           C  
ATOM    380  O   LEU A  25      18.484   5.034   6.176  1.00  0.00           O  
ATOM    381  CB  LEU A  25      21.684   4.955   6.188  1.00  0.00           C  
ATOM    382  CG  LEU A  25      21.513   3.475   6.557  1.00  0.00           C  
ATOM    383  CD1 LEU A  25      20.874   2.732   5.391  1.00  0.00           C  
ATOM    384  CD2 LEU A  25      22.868   2.880   6.908  1.00  0.00           C  
ATOM    385  H   LEU A  25      21.862   7.082   4.896  1.00  0.00           H  
ATOM    386  HA  LEU A  25      20.106   4.944   4.663  1.00  0.00           H  
ATOM    387 1HB  LEU A  25      22.577   5.041   5.570  1.00  0.00           H  
ATOM    388 2HB  LEU A  25      21.851   5.509   7.111  1.00  0.00           H  
ATOM    389  HG  LEU A  25      20.845   3.389   7.414  1.00  0.00           H  
ATOM    390 1HD1 LEU A  25      20.752   1.681   5.653  1.00  0.00           H  
ATOM    391 2HD1 LEU A  25      19.898   3.166   5.174  1.00  0.00           H  
ATOM    392 3HD1 LEU A  25      21.513   2.815   4.513  1.00  0.00           H  
ATOM    393 1HD2 LEU A  25      22.746   1.828   7.171  1.00  0.00           H  
ATOM    394 2HD2 LEU A  25      23.536   2.964   6.051  1.00  0.00           H  
ATOM    395 3HD2 LEU A  25      23.294   3.418   7.755  1.00  0.00           H  
ATOM    396  N   LEU A  26      19.510   6.975   7.112  1.00  0.00           N  
ATOM    397  CA  LEU A  26      18.601   7.280   8.123  1.00  0.00           C  
ATOM    398  C   LEU A  26      17.347   7.591   7.534  1.00  0.00           C  
ATOM    399  O   LEU A  26      16.462   7.066   8.190  1.00  0.00           O  
ATOM    400  CB  LEU A  26      19.083   8.464   8.971  1.00  0.00           C  
ATOM    401  CG  LEU A  26      18.115   8.939  10.063  1.00  0.00           C  
ATOM    402  CD1 LEU A  26      17.573   7.734  10.820  1.00  0.00           C  
ATOM    403  CD2 LEU A  26      18.837   9.895  11.000  1.00  0.00           C  
ATOM    404  H   LEU A  26      20.364   7.483   7.054  1.00  0.00           H  
ATOM    405  HA  LEU A  26      18.422   6.380   8.711  1.00  0.00           H  
ATOM    406 1HB  LEU A  26      20.018   8.187   9.455  1.00  0.00           H  
ATOM    407 2HB  LEU A  26      19.277   9.309   8.310  1.00  0.00           H  
ATOM    408  HG  LEU A  26      17.270   9.451   9.602  1.00  0.00           H  
ATOM    409 1HD1 LEU A  26      16.886   8.071  11.596  1.00  0.00           H  
ATOM    410 2HD1 LEU A  26      17.045   7.077  10.129  1.00  0.00           H  
ATOM    411 3HD1 LEU A  26      18.399   7.192  11.279  1.00  0.00           H  
ATOM    412 1HD2 LEU A  26      18.149  10.233  11.776  1.00  0.00           H  
ATOM    413 2HD2 LEU A  26      19.682   9.383  11.463  1.00  0.00           H  
ATOM    414 3HD2 LEU A  26      19.198  10.755  10.436  1.00  0.00           H  
ATOM    415  N   SER A  27      17.394   8.266   6.314  1.00  0.00           N  
ATOM    416  CA  SER A  27      16.229   8.725   5.684  1.00  0.00           C  
ATOM    417  C   SER A  27      15.456   7.604   5.296  1.00  0.00           C  
ATOM    418  O   SER A  27      14.282   7.781   5.597  1.00  0.00           O  
ATOM    419  CB  SER A  27      16.550   9.573   4.469  1.00  0.00           C  
ATOM    420  OG  SER A  27      15.380  10.078   3.886  1.00  0.00           O  
ATOM    421  H   SER A  27      18.264   8.673   6.021  1.00  0.00           H  
ATOM    422  HA  SER A  27      15.631   9.269   6.416  1.00  0.00           H  
ATOM    423 1HB  SER A  27      17.199  10.397   4.761  1.00  0.00           H  
ATOM    424 2HB  SER A  27      17.092   8.972   3.740  1.00  0.00           H  
ATOM    425  HG  SER A  27      15.016   9.362   3.359  1.00  0.00           H  
ATOM    426  N   ARG A  28      16.178   6.533   4.823  1.00  0.00           N  
ATOM    427  CA  ARG A  28      15.524   5.412   4.276  1.00  0.00           C  
ATOM    428  C   ARG A  28      14.860   4.674   5.321  1.00  0.00           C  
ATOM    429  O   ARG A  28      13.722   4.354   4.977  1.00  0.00           O  
ATOM    430  CB  ARG A  28      16.502   4.493   3.558  1.00  0.00           C  
ATOM    431  CG  ARG A  28      15.889   3.221   2.995  1.00  0.00           C  
ATOM    432  CD  ARG A  28      14.930   3.513   1.898  1.00  0.00           C  
ATOM    433  NE  ARG A  28      14.348   2.299   1.349  1.00  0.00           N  
ATOM    434  CZ  ARG A  28      14.880   1.586   0.337  1.00  0.00           C  
ATOM    435  NH1 ARG A  28      16.002   1.977  -0.224  1.00  0.00           N1+
ATOM    436  NH2 ARG A  28      14.272   0.493  -0.091  1.00  0.00           N  
ATOM    437  H   ARG A  28      17.158   6.685   4.677  1.00  0.00           H  
ATOM    438  HA  ARG A  28      14.731   5.762   3.615  1.00  0.00           H  
ATOM    439 1HB  ARG A  28      16.965   5.030   2.732  1.00  0.00           H  
ATOM    440 2HB  ARG A  28      17.297   4.200   4.245  1.00  0.00           H  
ATOM    441 1HG  ARG A  28      16.678   2.581   2.599  1.00  0.00           H  
ATOM    442 2HG  ARG A  28      15.356   2.693   3.785  1.00  0.00           H  
ATOM    443 1HD  ARG A  28      14.122   4.137   2.279  1.00  0.00           H  
ATOM    444 2HD  ARG A  28      15.445   4.038   1.095  1.00  0.00           H  
ATOM    445  HE  ARG A  28      13.484   1.966   1.756  1.00  0.00           H  
ATOM    446 1HH1 ARG A  28      16.466   2.812   0.103  1.00  0.00           H  
ATOM    447 2HH1 ARG A  28      16.400   1.442  -0.983  1.00  0.00           H  
ATOM    448 1HH2 ARG A  28      13.409   0.192   0.341  1.00  0.00           H  
ATOM    449 2HH2 ARG A  28      14.670  -0.042  -0.849  1.00  0.00           H  
ATOM    450  N   LEU A  29      15.517   4.647   6.524  1.00  0.00           N  
ATOM    451  CA  LEU A  29      15.046   3.848   7.576  1.00  0.00           C  
ATOM    452  C   LEU A  29      13.875   4.382   8.058  1.00  0.00           C  
ATOM    453  O   LEU A  29      13.089   3.482   8.215  1.00  0.00           O  
ATOM    454  CB  LEU A  29      16.057   3.754   8.726  1.00  0.00           C  
ATOM    455  CG  LEU A  29      17.330   2.951   8.428  1.00  0.00           C  
ATOM    456  CD1 LEU A  29      18.317   3.118   9.575  1.00  0.00           C  
ATOM    457  CD2 LEU A  29      16.971   1.487   8.224  1.00  0.00           C  
ATOM    458  H   LEU A  29      16.453   5.008   6.551  1.00  0.00           H  
ATOM    459  HA  LEU A  29      14.748   2.883   7.171  1.00  0.00           H  
ATOM    460 1HB  LEU A  29      16.360   4.761   9.006  1.00  0.00           H  
ATOM    461 2HB  LEU A  29      15.567   3.292   9.583  1.00  0.00           H  
ATOM    462  HG  LEU A  29      17.801   3.338   7.524  1.00  0.00           H  
ATOM    463 1HD1 LEU A  29      19.222   2.548   9.363  1.00  0.00           H  
ATOM    464 2HD1 LEU A  29      18.571   4.172   9.686  1.00  0.00           H  
ATOM    465 3HD1 LEU A  29      17.867   2.754  10.498  1.00  0.00           H  
ATOM    466 1HD2 LEU A  29      17.876   0.916   8.012  1.00  0.00           H  
ATOM    467 2HD2 LEU A  29      16.501   1.098   9.128  1.00  0.00           H  
ATOM    468 3HD2 LEU A  29      16.279   1.395   7.387  1.00  0.00           H  
ATOM    469  N   LEU A  30      13.848   5.747   8.149  1.00  0.00           N  
ATOM    470  CA  LEU A  30      12.760   6.357   8.691  1.00  0.00           C  
ATOM    471  C   LEU A  30      11.588   6.203   7.831  1.00  0.00           C  
ATOM    472  O   LEU A  30      10.433   5.867   8.142  1.00  0.00           O  
ATOM    473  CB  LEU A  30      13.063   7.843   8.921  1.00  0.00           C  
ATOM    474  CG  LEU A  30      14.155   8.147   9.956  1.00  0.00           C  
ATOM    475  CD1 LEU A  30      14.469   9.637   9.940  1.00  0.00           C  
ATOM    476  CD2 LEU A  30      13.688   7.701  11.333  1.00  0.00           C  
ATOM    477  H   LEU A  30      14.684   6.254   7.999  1.00  0.00           H  
ATOM    478  HA  LEU A  30      12.522   5.864   9.633  1.00  0.00           H  
ATOM    479 1HB  LEU A  30      13.371   8.285   7.975  1.00  0.00           H  
ATOM    480 2HB  LEU A  30      12.149   8.337   9.249  1.00  0.00           H  
ATOM    481  HG  LEU A  30      15.067   7.611   9.691  1.00  0.00           H  
ATOM    482 1HD1 LEU A  30      15.245   9.853  10.675  1.00  0.00           H  
ATOM    483 2HD1 LEU A  30      14.819   9.924   8.949  1.00  0.00           H  
ATOM    484 3HD1 LEU A  30      13.570  10.200  10.186  1.00  0.00           H  
ATOM    485 1HD2 LEU A  30      14.464   7.916  12.068  1.00  0.00           H  
ATOM    486 2HD2 LEU A  30      12.777   8.237  11.600  1.00  0.00           H  
ATOM    487 3HD2 LEU A  30      13.487   6.629  11.320  1.00  0.00           H  
ATOM    488  N   ASP A  31      11.879   6.245   6.552  1.00  0.00           N  
ATOM    489  CA  ASP A  31      10.749   6.181   5.722  1.00  0.00           C  
ATOM    490  C   ASP A  31      10.093   4.860   5.785  1.00  0.00           C  
ATOM    491  O   ASP A  31       8.873   4.759   5.900  1.00  0.00           O  
ATOM    492  CB  ASP A  31      11.139   6.495   4.275  1.00  0.00           C  
ATOM    493  CG  ASP A  31      11.432   7.972   4.048  1.00  0.00           C  
ATOM    494  OD1 ASP A  31      11.068   8.766   4.883  1.00  0.00           O  
ATOM    495  OD2 ASP A  31      12.018   8.293   3.041  1.00  0.00           O1-
ATOM    496  H   ASP A  31      12.764   6.548   6.217  1.00  0.00           H  
ATOM    497  HA  ASP A  31      10.011   6.895   6.087  1.00  0.00           H  
ATOM    498 1HB  ASP A  31      12.022   5.918   4.003  1.00  0.00           H  
ATOM    499 2HB  ASP A  31      10.332   6.193   3.607  1.00  0.00           H  
ATOM    500  N   GLN A  32      10.950   3.829   5.846  1.00  0.00           N  
ATOM    501  CA  GLN A  32      10.370   2.532   5.792  1.00  0.00           C  
ATOM    502  C   GLN A  32       9.808   1.993   7.112  1.00  0.00           C  
ATOM    503  O   GLN A  32       8.750   1.369   7.150  1.00  0.00           O  
ATOM    504  CB  GLN A  32      11.418   1.559   5.245  1.00  0.00           C  
ATOM    505  CG  GLN A  32      10.898   0.150   5.014  1.00  0.00           C  
ATOM    506  CD  GLN A  32      11.935  -0.750   4.369  1.00  0.00           C  
ATOM    507  NE2 GLN A  32      11.496  -1.911   3.895  1.00  0.00           N  
ATOM    508  OE1 GLN A  32      13.118  -0.407   4.298  1.00  0.00           O  
ATOM    509  H   GLN A  32      11.925   3.984   5.666  1.00  0.00           H  
ATOM    510  HA  GLN A  32       9.520   2.562   5.110  1.00  0.00           H  
ATOM    511 1HB  GLN A  32      11.805   1.935   4.298  1.00  0.00           H  
ATOM    512 2HB  GLN A  32      12.255   1.498   5.940  1.00  0.00           H  
ATOM    513 1HG  GLN A  32      10.617  -0.284   5.973  1.00  0.00           H  
ATOM    514 2HG  GLN A  32      10.030   0.198   4.356  1.00  0.00           H  
ATOM    515 1HE2 GLN A  32      12.134  -2.547   3.459  1.00  0.00           H  
ATOM    516 2HE2 GLN A  32      10.528  -2.150   3.974  1.00  0.00           H  
ATOM    517  N   HIS A  33      10.478   2.313   8.211  1.00  0.00           N  
ATOM    518  CA  HIS A  33      10.122   1.735   9.451  1.00  0.00           C  
ATOM    519  C   HIS A  33       9.406   2.608  10.415  1.00  0.00           C  
ATOM    520  O   HIS A  33       8.942   2.132  11.452  1.00  0.00           O  
ATOM    521  CB  HIS A  33      11.386   1.198  10.130  1.00  0.00           C  
ATOM    522  CG  HIS A  33      12.081   0.127   9.348  1.00  0.00           C  
ATOM    523  CD2 HIS A  33      13.250   0.136   8.666  1.00  0.00           C  
ATOM    524  ND1 HIS A  33      11.565  -1.144   9.207  1.00  0.00           N  
ATOM    525  CE1 HIS A  33      12.388  -1.871   8.470  1.00  0.00           C  
ATOM    526  NE2 HIS A  33      13.417  -1.117   8.131  1.00  0.00           N  
ATOM    527  H   HIS A  33      11.300   2.825   8.172  1.00  0.00           H  
ATOM    528  HA  HIS A  33       9.454   0.891   9.280  1.00  0.00           H  
ATOM    529 1HB  HIS A  33      12.090   2.016  10.288  1.00  0.00           H  
ATOM    530 2HB  HIS A  33      11.130   0.794  11.109  1.00  0.00           H  
ATOM    531  HD2 HIS A  33      13.933   0.981   8.562  1.00  0.00           H  
ATOM    532  HE1 HIS A  33      12.241  -2.914   8.191  1.00  0.00           H  
ATOM    533  HE2 HIS A  33      14.203  -1.410   7.568  1.00  0.00           H  
ATOM    534  N   TYR A  34       9.520   3.854  10.312  1.00  0.00           N  
ATOM    535  CA  TYR A  34       8.856   4.558  11.264  1.00  0.00           C  
ATOM    536  C   TYR A  34       7.809   5.574  10.681  1.00  0.00           C  
ATOM    537  O   TYR A  34       6.755   5.819  11.264  1.00  0.00           O  
ATOM    538  CB  TYR A  34       9.907   5.250  12.134  1.00  0.00           C  
ATOM    539  CG  TYR A  34      10.898   4.299  12.767  1.00  0.00           C  
ATOM    540  CD1 TYR A  34      12.167   4.159  12.227  1.00  0.00           C  
ATOM    541  CD2 TYR A  34      10.537   3.568  13.889  1.00  0.00           C  
ATOM    542  CE1 TYR A  34      13.072   3.290  12.806  1.00  0.00           C  
ATOM    543  CE2 TYR A  34      11.441   2.699  14.468  1.00  0.00           C  
ATOM    544  CZ  TYR A  34      12.705   2.559  13.930  1.00  0.00           C  
ATOM    545  OH  TYR A  34      13.606   1.694  14.507  1.00  0.00           O  
ATOM    546  H   TYR A  34       9.754   4.446   9.459  1.00  0.00           H  
ATOM    547  HA  TYR A  34       8.255   3.863  11.852  1.00  0.00           H  
ATOM    548 1HB  TYR A  34      10.463   5.969  11.530  1.00  0.00           H  
ATOM    549 2HB  TYR A  34       9.412   5.806  12.930  1.00  0.00           H  
ATOM    550  HD1 TYR A  34      12.451   4.734  11.345  1.00  0.00           H  
ATOM    551  HD2 TYR A  34       9.538   3.678  14.313  1.00  0.00           H  
ATOM    552  HE1 TYR A  34      14.070   3.179  12.381  1.00  0.00           H  
ATOM    553  HE2 TYR A  34      11.157   2.123  15.349  1.00  0.00           H  
ATOM    554  HH  TYR A  34      14.427   1.711  14.010  1.00  0.00           H  
ATOM    555  N   GLY A  35       7.980   5.904   9.440  1.00  0.00           N  
ATOM    556  CA  GLY A  35       7.199   6.760   8.533  1.00  0.00           C  
ATOM    557  C   GLY A  35       7.558   8.197   8.884  1.00  0.00           C  
ATOM    558  O   GLY A  35       6.732   9.097   8.737  1.00  0.00           O  
ATOM    559  H   GLY A  35       8.884   5.845   9.126  1.00  0.00           H  
ATOM    560 1HA  GLY A  35       7.445   6.515   7.500  1.00  0.00           H  
ATOM    561 2HA  GLY A  35       6.137   6.557   8.667  1.00  0.00           H  
ATOM    562  N   LEU A  36       8.678   8.287   9.612  1.00  0.00           N  
ATOM    563  CA  LEU A  36       9.108   9.638  10.104  1.00  0.00           C  
ATOM    564  C   LEU A  36       9.921  10.072   8.998  1.00  0.00           C  
ATOM    565  O   LEU A  36      10.691   9.325   8.404  1.00  0.00           O  
ATOM    566  CB  LEU A  36       9.922   9.614  11.403  1.00  0.00           C  
ATOM    567  CG  LEU A  36      10.342  10.985  11.950  1.00  0.00           C  
ATOM    568  CD1 LEU A  36       9.102  11.781  12.333  1.00  0.00           C  
ATOM    569  CD2 LEU A  36      11.261  10.794  13.147  1.00  0.00           C  
ATOM    570  H   LEU A  36       9.301   7.553   9.145  1.00  0.00           H  
ATOM    571  HA  LEU A  36       8.218  10.245  10.267  1.00  0.00           H  
ATOM    572 1HB  LEU A  36       9.334   9.117  12.173  1.00  0.00           H  
ATOM    573 2HB  LEU A  36      10.829   9.033  11.235  1.00  0.00           H  
ATOM    574  HG  LEU A  36      10.869  11.541  11.173  1.00  0.00           H  
ATOM    575 1HD1 LEU A  36       9.401  12.755  12.721  1.00  0.00           H  
ATOM    576 2HD1 LEU A  36       8.473  11.919  11.454  1.00  0.00           H  
ATOM    577 3HD1 LEU A  36       8.545  11.241  13.098  1.00  0.00           H  
ATOM    578 1HD2 LEU A  36      11.561  11.768  13.535  1.00  0.00           H  
ATOM    579 2HD2 LEU A  36      10.735  10.239  13.925  1.00  0.00           H  
ATOM    580 3HD2 LEU A  36      12.147  10.238  12.841  1.00  0.00           H  
ATOM    581  N   THR A  37       9.873  11.253   8.833  1.00  0.00           N  
ATOM    582  CA  THR A  37      10.695  11.637   7.865  1.00  0.00           C  
ATOM    583  C   THR A  37      11.723  12.424   8.397  1.00  0.00           C  
ATOM    584  O   THR A  37      11.466  13.052   9.343  1.00  0.00           O  
ATOM    585  CB  THR A  37       9.943  12.415   6.769  1.00  0.00           C  
ATOM    586  CG2 THR A  37       8.730  11.630   6.295  1.00  0.00           C  
ATOM    587  OG1 THR A  37       9.516  13.682   7.287  1.00  0.00           O  
ATOM    588  H   THR A  37       9.288  11.889   9.344  1.00  0.00           H  
ATOM    589  HA  THR A  37      11.009  10.754   7.307  1.00  0.00           H  
ATOM    590  HB  THR A  37      10.609  12.589   5.924  1.00  0.00           H  
ATOM    591  HG1 THR A  37       8.589  13.631   7.532  1.00  0.00           H  
ATOM    592 1HG2 THR A  37       8.211  12.196   5.521  1.00  0.00           H  
ATOM    593 2HG2 THR A  37       9.052  10.671   5.890  1.00  0.00           H  
ATOM    594 3HG2 THR A  37       8.055  11.461   7.133  1.00  0.00           H  
ATOM    595  N   LEU A  38      12.870  12.406   7.633  1.00  0.00           N  
ATOM    596  CA  LEU A  38      14.180  13.035   8.032  1.00  0.00           C  
ATOM    597  C   LEU A  38      13.992  14.496   8.016  1.00  0.00           C  
ATOM    598  O   LEU A  38      14.635  15.272   8.715  1.00  0.00           O  
ATOM    599  CB  LEU A  38      15.326  12.662   7.084  1.00  0.00           C  
ATOM    600  CG  LEU A  38      16.737  13.004   7.579  1.00  0.00           C  
ATOM    601  CD1 LEU A  38      17.167  11.989   8.630  1.00  0.00           C  
ATOM    602  CD2 LEU A  38      17.700  13.014   6.402  1.00  0.00           C  
ATOM    603  H   LEU A  38      12.844  11.848   6.792  1.00  0.00           H  
ATOM    604  HA  LEU A  38      14.432  12.699   9.038  1.00  0.00           H  
ATOM    605 1HB  LEU A  38      15.290  11.589   6.901  1.00  0.00           H  
ATOM    606 2HB  LEU A  38      15.174  13.177   6.135  1.00  0.00           H  
ATOM    607  HG  LEU A  38      16.729  13.988   8.050  1.00  0.00           H  
ATOM    608 1HD1 LEU A  38      18.170  12.232   8.982  1.00  0.00           H  
ATOM    609 2HD1 LEU A  38      16.472  12.017   9.469  1.00  0.00           H  
ATOM    610 3HD1 LEU A  38      17.169  10.992   8.192  1.00  0.00           H  
ATOM    611 1HD2 LEU A  38      18.703  13.258   6.754  1.00  0.00           H  
ATOM    612 2HD2 LEU A  38      17.710  12.031   5.931  1.00  0.00           H  
ATOM    613 3HD2 LEU A  38      17.379  13.761   5.675  1.00  0.00           H  
ATOM    614  N   ASN A  39      13.044  14.883   7.022  1.00  0.00           N  
ATOM    615  CA  ASN A  39      12.868  16.314   6.876  1.00  0.00           C  
ATOM    616  C   ASN A  39      12.267  16.815   8.120  1.00  0.00           C  
ATOM    617  O   ASN A  39      12.306  18.009   8.404  1.00  0.00           O  
ATOM    618  CB  ASN A  39      12.008  16.668   5.677  1.00  0.00           C  
ATOM    619  CG  ASN A  39      12.720  16.450   4.371  1.00  0.00           C  
ATOM    620  ND2 ASN A  39      11.965  16.303   3.312  1.00  0.00           N  
ATOM    621  OD1 ASN A  39      13.955  16.414   4.321  1.00  0.00           O  
ATOM    622  H   ASN A  39      12.520  14.203   6.476  1.00  0.00           H  
ATOM    623  HA  ASN A  39      13.839  16.761   6.658  1.00  0.00           H  
ATOM    624 1HB  ASN A  39      11.100  16.064   5.688  1.00  0.00           H  
ATOM    625 2HB  ASN A  39      11.706  17.714   5.742  1.00  0.00           H  
ATOM    626 1HD2 ASN A  39      12.384  16.155   2.415  1.00  0.00           H  
ATOM    627 2HD2 ASN A  39      10.970  16.339   3.399  1.00  0.00           H  
ATOM    628  N   ASP A  40      11.591  16.019   8.807  1.00  0.00           N  
ATOM    629  CA  ASP A  40      11.018  16.419   9.930  1.00  0.00           C  
ATOM    630  C   ASP A  40      12.103  16.094  11.085  1.00  0.00           C  
ATOM    631  O   ASP A  40      11.714  16.016  12.249  1.00  0.00           O  
ATOM    632  CB  ASP A  40       9.681  15.693  10.100  1.00  0.00           C  
ATOM    633  CG  ASP A  40       8.644  16.111   9.066  1.00  0.00           C  
ATOM    634  OD1 ASP A  40       8.607  17.269   8.725  1.00  0.00           O  
ATOM    635  OD2 ASP A  40       7.900  15.267   8.627  1.00  0.00           O1-
ATOM    636  H   ASP A  40      11.525  15.080   8.807  1.00  0.00           H  
ATOM    637  HA  ASP A  40      10.870  17.498   9.877  1.00  0.00           H  
ATOM    638 1HB  ASP A  40       9.839  14.617  10.021  1.00  0.00           H  
ATOM    639 2HB  ASP A  40       9.282  15.894  11.095  1.00  0.00           H  
ATOM    640  N   THR A  41      13.476  15.876  10.732  1.00  0.00           N  
ATOM    641  CA  THR A  41      14.492  15.439  11.808  1.00  0.00           C  
ATOM    642  C   THR A  41      15.637  16.451  11.553  1.00  0.00           C  
ATOM    643  O   THR A  41      16.025  16.657  10.335  1.00  0.00           O  
ATOM    644  CB  THR A  41      14.982  13.985  11.675  1.00  0.00           C  
ATOM    645  CG2 THR A  41      13.806  13.021  11.708  1.00  0.00           C  
ATOM    646  OG1 THR A  41      15.690  13.827  10.439  1.00  0.00           O  
ATOM    647  H   THR A  41      13.757  15.925   9.759  1.00  0.00           H  
ATOM    648  HA  THR A  41      13.983  15.409  12.772  1.00  0.00           H  
ATOM    649  HB  THR A  41      15.658  13.753  12.498  1.00  0.00           H  
ATOM    650  HG1 THR A  41      15.653  14.649   9.943  1.00  0.00           H  
ATOM    651 1HG2 THR A  41      14.171  11.998  11.614  1.00  0.00           H  
ATOM    652 2HG2 THR A  41      13.272  13.130  12.652  1.00  0.00           H  
ATOM    653 3HG2 THR A  41      13.131  13.242  10.883  1.00  0.00           H  
ATOM    654  N   PRO A  42      16.327  16.699  12.480  1.00  0.00           N  
ATOM    655  CA  PRO A  42      17.442  17.495  12.505  1.00  0.00           C  
ATOM    656  C   PRO A  42      18.783  16.863  12.052  1.00  0.00           C  
ATOM    657  O   PRO A  42      19.655  17.737  11.744  1.00  0.00           O  
ATOM    658  CB  PRO A  42      17.455  17.863  13.992  1.00  0.00           C  
ATOM    659  CG  PRO A  42      16.766  16.720  14.657  1.00  0.00           C  
ATOM    660  CD  PRO A  42      15.639  16.367  13.722  1.00  0.00           C  
ATOM    661  HA  PRO A  42      17.325  18.304  11.769  1.00  0.00           H  
ATOM    662 1HB  PRO A  42      18.490  17.996  14.338  1.00  0.00           H  
ATOM    663 2HB  PRO A  42      16.938  18.821  14.147  1.00  0.00           H  
ATOM    664 1HG  PRO A  42      17.469  15.887  14.806  1.00  0.00           H  
ATOM    665 2HG  PRO A  42      16.411  17.019  15.654  1.00  0.00           H  
ATOM    666 1HD  PRO A  42      15.374  15.307  13.850  1.00  0.00           H  
ATOM    667 2HD  PRO A  42      14.773  17.012  13.932  1.00  0.00           H  
ATOM    668  N   PHE A  43      18.818  15.529  11.798  1.00  0.00           N  
ATOM    669  CA  PHE A  43      19.992  14.838  11.268  1.00  0.00           C  
ATOM    670  C   PHE A  43      20.277  15.213   9.815  1.00  0.00           C  
ATOM    671  O   PHE A  43      21.358  14.973   9.276  1.00  0.00           O  
ATOM    672  CB  PHE A  43      19.804  13.324  11.376  1.00  0.00           C  
ATOM    673  CG  PHE A  43      20.420  12.723  12.607  1.00  0.00           C  
ATOM    674  CD1 PHE A  43      20.464  13.435  13.796  1.00  0.00           C  
ATOM    675  CD2 PHE A  43      20.958  11.445  12.579  1.00  0.00           C  
ATOM    676  CE1 PHE A  43      21.031  12.884  14.930  1.00  0.00           C  
ATOM    677  CE2 PHE A  43      21.524  10.891  13.711  1.00  0.00           C  
ATOM    678  CZ  PHE A  43      21.560  11.612  14.887  1.00  0.00           C  
ATOM    679  H   PHE A  43      18.041  14.975  12.124  1.00  0.00           H  
ATOM    680  HA  PHE A  43      20.799  14.918  11.997  1.00  0.00           H  
ATOM    681 1HB  PHE A  43      18.741  13.088  11.378  1.00  0.00           H  
ATOM    682 2HB  PHE A  43      20.245  12.840  10.505  1.00  0.00           H  
ATOM    683  HD1 PHE A  43      20.044  14.441  13.830  1.00  0.00           H  
ATOM    684  HD2 PHE A  43      20.929  10.876  11.649  1.00  0.00           H  
ATOM    685  HE1 PHE A  43      21.058  13.455  15.858  1.00  0.00           H  
ATOM    686  HE2 PHE A  43      21.942   9.885  13.675  1.00  0.00           H  
ATOM    687  HZ  PHE A  43      22.008  11.176  15.780  1.00  0.00           H  
ATOM    688  N   ALA A  44      19.438  16.009   9.341  1.00  0.00           N  
ATOM    689  CA  ALA A  44      19.759  16.830   8.139  1.00  0.00           C  
ATOM    690  C   ALA A  44      20.994  17.713   8.152  1.00  0.00           C  
ATOM    691  O   ALA A  44      21.675  18.121   7.196  1.00  0.00           O  
ATOM    692  CB  ALA A  44      18.475  17.503   7.836  1.00  0.00           C  
ATOM    693  H   ALA A  44      18.401  15.870   9.716  1.00  0.00           H  
ATOM    694  HA  ALA A  44      20.069  16.155   7.341  1.00  0.00           H  
ATOM    695 1HB  ALA A  44      18.596  18.140   6.960  1.00  0.00           H  
ATOM    696 2HB  ALA A  44      17.709  16.753   7.636  1.00  0.00           H  
ATOM    697 3HB  ALA A  44      18.173  18.111   8.687  1.00  0.00           H  
ATOM    698  N   ASP A  45      21.303  18.052   9.270  1.00  0.00           N  
ATOM    699  CA  ASP A  45      22.336  19.027   9.429  1.00  0.00           C  
ATOM    700  C   ASP A  45      23.554  18.169   9.515  1.00  0.00           C  
ATOM    701  O   ASP A  45      23.696  17.563  10.606  1.00  0.00           O  
ATOM    702  CB  ASP A  45      22.156  19.895  10.677  1.00  0.00           C  
ATOM    703  CG  ASP A  45      23.105  21.085  10.713  1.00  0.00           C  
ATOM    704  OD1 ASP A  45      24.212  20.952  10.248  1.00  0.00           O  
ATOM    705  OD2 ASP A  45      22.713  22.117  11.204  1.00  0.00           O1-
ATOM    706  H   ASP A  45      20.721  17.692  10.074  1.00  0.00           H  
ATOM    707  HA  ASP A  45      22.265  19.743   8.611  1.00  0.00           H  
ATOM    708 1HB  ASP A  45      21.131  20.264  10.719  1.00  0.00           H  
ATOM    709 2HB  ASP A  45      22.322  19.289  11.569  1.00  0.00           H  
ATOM    710  N   GLU A  46      24.327  18.356   8.489  1.00  0.00           N  
ATOM    711  CA  GLU A  46      25.587  17.771   8.271  1.00  0.00           C  
ATOM    712  C   GLU A  46      26.437  18.046   9.469  1.00  0.00           C  
ATOM    713  O   GLU A  46      27.117  17.023   9.655  1.00  0.00           O  
ATOM    714  CB  GLU A  46      26.235  18.325   7.000  1.00  0.00           C  
ATOM    715  CG  GLU A  46      27.559  17.670   6.633  1.00  0.00           C  
ATOM    716  CD  GLU A  46      28.113  18.164   5.326  1.00  0.00           C  
ATOM    717  OE1 GLU A  46      27.476  18.978   4.702  1.00  0.00           O  
ATOM    718  OE2 GLU A  46      29.176  17.727   4.950  1.00  0.00           O1-
ATOM    719  H   GLU A  46      23.601  18.485   7.790  1.00  0.00           H  
ATOM    720  HA  GLU A  46      25.444  16.716   8.038  1.00  0.00           H  
ATOM    721 1HB  GLU A  46      25.554  18.197   6.159  1.00  0.00           H  
ATOM    722 2HB  GLU A  46      26.412  19.394   7.118  1.00  0.00           H  
ATOM    723 1HG  GLU A  46      28.284  17.873   7.421  1.00  0.00           H  
ATOM    724 2HG  GLU A  46      27.416  16.592   6.577  1.00  0.00           H  
ATOM    725  N   ARG A  47      26.337  19.125  10.222  1.00  0.00           N  
ATOM    726  CA  ARG A  47      27.276  19.427  11.293  1.00  0.00           C  
ATOM    727  C   ARG A  47      27.000  18.518  12.428  1.00  0.00           C  
ATOM    728  O   ARG A  47      28.005  18.360  13.127  1.00  0.00           O  
ATOM    729  CB  ARG A  47      27.160  20.870  11.761  1.00  0.00           C  
ATOM    730  CG  ARG A  47      27.607  21.909  10.745  1.00  0.00           C  
ATOM    731  CD  ARG A  47      27.254  23.286  11.177  1.00  0.00           C  
ATOM    732  NE  ARG A  47      25.815  23.477  11.262  1.00  0.00           N  
ATOM    733  CZ  ARG A  47      25.217  24.581  11.750  1.00  0.00           C  
ATOM    734  NH1 ARG A  47      25.946  25.582  12.192  1.00  0.00           N1+
ATOM    735  NH2 ARG A  47      23.898  24.657  11.785  1.00  0.00           N  
ATOM    736  H   ARG A  47      25.629  19.805   9.997  1.00  0.00           H  
ATOM    737  HA  ARG A  47      28.286  19.228  10.935  1.00  0.00           H  
ATOM    738 1HB  ARG A  47      26.124  21.086  12.019  1.00  0.00           H  
ATOM    739 2HB  ARG A  47      27.758  21.010  12.661  1.00  0.00           H  
ATOM    740 1HG  ARG A  47      28.688  21.855  10.621  1.00  0.00           H  
ATOM    741 2HG  ARG A  47      27.121  21.715   9.788  1.00  0.00           H  
ATOM    742 1HD  ARG A  47      27.683  23.480  12.160  1.00  0.00           H  
ATOM    743 2HD  ARG A  47      27.651  24.005  10.460  1.00  0.00           H  
ATOM    744  HE  ARG A  47      25.222  22.728  10.931  1.00  0.00           H  
ATOM    745 1HH1 ARG A  47      26.954  25.523  12.166  1.00  0.00           H  
ATOM    746 2HH1 ARG A  47      25.497  26.409  12.558  1.00  0.00           H  
ATOM    747 1HH2 ARG A  47      23.338  23.887  11.445  1.00  0.00           H  
ATOM    748 2HH2 ARG A  47      23.450  25.484  12.151  1.00  0.00           H  
ATOM    749  N   VAL A  48      25.723  18.117  12.658  1.00  0.00           N  
ATOM    750  CA  VAL A  48      25.333  17.236  13.696  1.00  0.00           C  
ATOM    751  C   VAL A  48      25.841  15.910  13.427  1.00  0.00           C  
ATOM    752  O   VAL A  48      26.443  15.438  14.403  1.00  0.00           O  
ATOM    753  CB  VAL A  48      23.800  17.175  13.829  1.00  0.00           C  
ATOM    754  CG1 VAL A  48      23.394  16.090  14.815  1.00  0.00           C  
ATOM    755  CG2 VAL A  48      23.264  18.530  14.266  1.00  0.00           C  
ATOM    756  H   VAL A  48      25.072  18.135  11.953  1.00  0.00           H  
ATOM    757  HA  VAL A  48      25.750  17.603  14.635  1.00  0.00           H  
ATOM    758  HB  VAL A  48      23.371  16.908  12.863  1.00  0.00           H  
ATOM    759 1HG1 VAL A  48      22.307  16.061  14.896  1.00  0.00           H  
ATOM    760 2HG1 VAL A  48      23.757  15.125  14.463  1.00  0.00           H  
ATOM    761 3HG1 VAL A  48      23.824  16.307  15.792  1.00  0.00           H  
ATOM    762 1HG2 VAL A  48      22.180  18.480  14.357  1.00  0.00           H  
ATOM    763 2HG2 VAL A  48      23.698  18.799  15.229  1.00  0.00           H  
ATOM    764 3HG2 VAL A  48      23.531  19.283  13.525  1.00  0.00           H  
ATOM    765  N   ILE A  49      25.711  15.503  12.147  1.00  0.00           N  
ATOM    766  CA  ILE A  49      26.150  14.111  11.818  1.00  0.00           C  
ATOM    767  C   ILE A  49      27.616  14.004  12.021  1.00  0.00           C  
ATOM    768  O   ILE A  49      27.907  12.959  12.615  1.00  0.00           O  
ATOM    769  CB  ILE A  49      25.817  13.713  10.368  1.00  0.00           C  
ATOM    770  CG1 ILE A  49      24.303  13.731  10.144  1.00  0.00           C  
ATOM    771  CG2 ILE A  49      26.390  12.341  10.048  1.00  0.00           C  
ATOM    772  CD1 ILE A  49      23.546  12.754  11.015  1.00  0.00           C  
ATOM    773  H   ILE A  49      25.149  16.228  11.533  1.00  0.00           H  
ATOM    774  HA  ILE A  49      25.680  13.425  12.521  1.00  0.00           H  
ATOM    775  HB  ILE A  49      26.245  14.444   9.683  1.00  0.00           H  
ATOM    776 1HG1 ILE A  49      23.918  14.731  10.339  1.00  0.00           H  
ATOM    777 2HG1 ILE A  49      24.086  13.495   9.102  1.00  0.00           H  
ATOM    778 1HG2 ILE A  49      26.145  12.076   9.020  1.00  0.00           H  
ATOM    779 2HG2 ILE A  49      27.472  12.362  10.169  1.00  0.00           H  
ATOM    780 3HG2 ILE A  49      25.963  11.602  10.726  1.00  0.00           H  
ATOM    781 1HD1 ILE A  49      22.479  12.825  10.799  1.00  0.00           H  
ATOM    782 2HD1 ILE A  49      23.891  11.740  10.811  1.00  0.00           H  
ATOM    783 3HD1 ILE A  49      23.719  12.992  12.064  1.00  0.00           H  
ATOM    784  N   GLU A  50      28.384  15.090  11.554  1.00  0.00           N  
ATOM    785  CA  GLU A  50      29.807  15.053  11.598  1.00  0.00           C  
ATOM    786  C   GLU A  50      30.236  14.982  12.974  1.00  0.00           C  
ATOM    787  O   GLU A  50      31.101  14.123  13.079  1.00  0.00           O  
ATOM    788  CB  GLU A  50      30.424  16.282  10.927  1.00  0.00           C  
ATOM    789  CG  GLU A  50      31.943  16.255  10.841  1.00  0.00           C  
ATOM    790  CD  GLU A  50      32.507  17.428  10.089  1.00  0.00           C  
ATOM    791  OE1 GLU A  50      31.741  18.244   9.637  1.00  0.00           O  
ATOM    792  OE2 GLU A  50      33.707  17.509   9.967  1.00  0.00           O1-
ATOM    793  H   GLU A  50      27.954  15.864  11.055  1.00  0.00           H  
ATOM    794  HA  GLU A  50      30.145  14.147  11.094  1.00  0.00           H  
ATOM    795 1HB  GLU A  50      30.033  16.379   9.914  1.00  0.00           H  
ATOM    796 2HB  GLU A  50      30.136  17.179  11.476  1.00  0.00           H  
ATOM    797 1HG  GLU A  50      32.354  16.254  11.850  1.00  0.00           H  
ATOM    798 2HG  GLU A  50      32.252  15.333  10.351  1.00  0.00           H  
ATOM    799  N   GLN A  51      29.473  15.694  13.911  1.00  0.00           N  
ATOM    800  CA  GLN A  51      29.858  15.796  15.265  1.00  0.00           C  
ATOM    801  C   GLN A  51      29.746  14.491  15.883  1.00  0.00           C  
ATOM    802  O   GLN A  51      30.771  14.181  16.514  1.00  0.00           O  
ATOM    803  CB  GLN A  51      28.997  16.812  16.019  1.00  0.00           C  
ATOM    804  CG  GLN A  51      29.462  17.091  17.438  1.00  0.00           C  
ATOM    805  CD  GLN A  51      30.831  17.744  17.481  1.00  0.00           C  
ATOM    806  NE2 GLN A  51      31.741  17.157  18.250  1.00  0.00           N  
ATOM    807  OE1 GLN A  51      31.068  18.765  16.830  1.00  0.00           O  
ATOM    808  H   GLN A  51      28.784  16.378  13.624  1.00  0.00           H  
ATOM    809  HA  GLN A  51      30.910  16.076  15.305  1.00  0.00           H  
ATOM    810 1HB  GLN A  51      28.990  17.757  15.476  1.00  0.00           H  
ATOM    811 2HB  GLN A  51      27.969  16.455  16.066  1.00  0.00           H  
ATOM    812 1HG  GLN A  51      28.748  17.761  17.918  1.00  0.00           H  
ATOM    813 2HG  GLN A  51      29.515  16.149  17.983  1.00  0.00           H  
ATOM    814 1HE2 GLN A  51      32.662  17.542  18.319  1.00  0.00           H  
ATOM    815 2HE2 GLN A  51      31.506  16.330  18.762  1.00  0.00           H  
ATOM    816  N   HIS A  52      28.709  13.725  15.407  1.00  0.00           N  
ATOM    817  CA  HIS A  52      28.450  12.502  16.012  1.00  0.00           C  
ATOM    818  C   HIS A  52      29.415  11.488  15.708  1.00  0.00           C  
ATOM    819  O   HIS A  52      29.749  10.826  16.709  1.00  0.00           O  
ATOM    820  CB  HIS A  52      27.062  11.995  15.609  1.00  0.00           C  
ATOM    821  CG  HIS A  52      25.941  12.665  16.342  1.00  0.00           C  
ATOM    822  CD2 HIS A  52      25.909  13.802  17.074  1.00  0.00           C  
ATOM    823  ND1 HIS A  52      24.660  12.155  16.367  1.00  0.00           N  
ATOM    824  CE1 HIS A  52      23.887  12.952  17.085  1.00  0.00           C  
ATOM    825  NE2 HIS A  52      24.621  13.958  17.525  1.00  0.00           N  
ATOM    826  H   HIS A  52      27.975  14.171  14.864  1.00  0.00           H  
ATOM    827  HA  HIS A  52      28.530  12.607  17.093  1.00  0.00           H  
ATOM    828 1HB  HIS A  52      26.913  12.152  14.540  1.00  0.00           H  
ATOM    829 2HB  HIS A  52      26.998  10.923  15.794  1.00  0.00           H  
ATOM    830  HD2 HIS A  52      26.748  14.471  17.270  1.00  0.00           H  
ATOM    831  HE1 HIS A  52      22.825  12.803  17.281  1.00  0.00           H  
ATOM    832  HE2 HIS A  52      24.293  14.721  18.100  1.00  0.00           H  
ATOM    833  N   ILE A  53      29.933  11.587  14.496  1.00  0.00           N  
ATOM    834  CA  ILE A  53      30.849  10.678  14.017  1.00  0.00           C  
ATOM    835  C   ILE A  53      32.103  10.867  14.719  1.00  0.00           C  
ATOM    836  O   ILE A  53      32.723   9.888  14.987  1.00  0.00           O  
ATOM    837  CB  ILE A  53      31.058  10.835  12.500  1.00  0.00           C  
ATOM    838  CG1 ILE A  53      29.797  10.413  11.741  1.00  0.00           C  
ATOM    839  CG2 ILE A  53      32.258  10.021  12.041  1.00  0.00           C  
ATOM    840  CD1 ILE A  53      29.793  10.825  10.287  1.00  0.00           C  
ATOM    841  H   ILE A  53      29.447  12.200  13.858  1.00  0.00           H  
ATOM    842  HA  ILE A  53      30.535   9.680  14.319  1.00  0.00           H  
ATOM    843  HB  ILE A  53      31.231  11.885  12.264  1.00  0.00           H  
ATOM    844 1HG1 ILE A  53      29.690   9.330  11.789  1.00  0.00           H  
ATOM    845 2HG1 ILE A  53      28.921  10.849  12.220  1.00  0.00           H  
ATOM    846 1HG2 ILE A  53      32.391  10.143  10.966  1.00  0.00           H  
ATOM    847 2HG2 ILE A  53      33.151  10.367  12.558  1.00  0.00           H  
ATOM    848 3HG2 ILE A  53      32.091   8.968  12.269  1.00  0.00           H  
ATOM    849 1HD1 ILE A  53      28.868  10.491   9.816  1.00  0.00           H  
ATOM    850 2HD1 ILE A  53      29.865  11.911  10.216  1.00  0.00           H  
ATOM    851 3HD1 ILE A  53      30.643  10.372   9.778  1.00  0.00           H  
ATOM    852  N   GLU A  54      32.472  12.167  14.898  1.00  0.00           N  
ATOM    853  CA  GLU A  54      33.758  12.517  15.386  1.00  0.00           C  
ATOM    854  C   GLU A  54      33.891  12.060  16.781  1.00  0.00           C  
ATOM    855  O   GLU A  54      34.923  11.559  17.224  1.00  0.00           O  
ATOM    856  CB  GLU A  54      33.985  14.028  15.300  1.00  0.00           C  
ATOM    857  CG  GLU A  54      35.383  14.477  15.699  1.00  0.00           C  
ATOM    858  CD  GLU A  54      36.450  13.963  14.772  1.00  0.00           C  
ATOM    859  OE1 GLU A  54      36.122  13.581  13.675  1.00  0.00           O  
ATOM    860  OE2 GLU A  54      37.593  13.952  15.163  1.00  0.00           O1-
ATOM    861  H   GLU A  54      31.901  12.868  14.497  1.00  0.00           H  
ATOM    862  HA  GLU A  54      34.501  11.906  14.873  1.00  0.00           H  
ATOM    863 1HB  GLU A  54      33.803  14.366  14.280  1.00  0.00           H  
ATOM    864 2HB  GLU A  54      33.272  14.541  15.946  1.00  0.00           H  
ATOM    865 1HG  GLU A  54      35.417  15.566  15.703  1.00  0.00           H  
ATOM    866 2HG  GLU A  54      35.590  14.131  16.711  1.00  0.00           H  
ATOM    867  N   ALA A  55      32.715  12.071  17.421  1.00  0.00           N  
ATOM    868  CA  ALA A  55      32.672  11.714  18.754  1.00  0.00           C  
ATOM    869  C   ALA A  55      32.814  10.100  18.820  1.00  0.00           C  
ATOM    870  O   ALA A  55      32.844   9.557  19.925  1.00  0.00           O  
ATOM    871  CB  ALA A  55      31.325  12.294  19.423  1.00  0.00           C  
ATOM    872  H   ALA A  55      31.975  12.679  17.065  1.00  0.00           H  
ATOM    873  HA  ALA A  55      33.538  12.151  19.250  1.00  0.00           H  
ATOM    874 1HB  ALA A  55      31.290  12.012  20.476  1.00  0.00           H  
ATOM    875 2HB  ALA A  55      31.315  13.381  19.339  1.00  0.00           H  
ATOM    876 3HB  ALA A  55      30.457  11.883  18.909  1.00  0.00           H  
ATOM    877  N   GLY A  56      32.826   9.319  17.648  1.00  0.00           N  
ATOM    878  CA  GLY A  56      32.913   7.840  17.620  1.00  0.00           C  
ATOM    879  C   GLY A  56      31.524   7.303  17.754  1.00  0.00           C  
ATOM    880  O   GLY A  56      31.327   6.166  18.192  1.00  0.00           O  
ATOM    881  H   GLY A  56      32.836   9.668  16.772  1.00  0.00           H  
ATOM    882 1HA  GLY A  56      33.378   7.521  16.687  1.00  0.00           H  
ATOM    883 2HA  GLY A  56      33.554   7.498  18.432  1.00  0.00           H  
ATOM    884  N   ILE A  57      30.518   8.139  17.501  1.00  0.00           N  
ATOM    885  CA  ILE A  57      29.240   7.575  17.735  1.00  0.00           C  
ATOM    886  C   ILE A  57      28.864   6.801  16.505  1.00  0.00           C  
ATOM    887  O   ILE A  57      29.057   7.281  15.386  1.00  0.00           O  
ATOM    888  CB  ILE A  57      28.188   8.657  18.043  1.00  0.00           C  
ATOM    889  CG1 ILE A  57      28.632   9.509  19.235  1.00  0.00           C  
ATOM    890  CG2 ILE A  57      26.834   8.020  18.315  1.00  0.00           C  
ATOM    891  CD1 ILE A  57      28.809   8.724  20.515  1.00  0.00           C  
ATOM    892  H   ILE A  57      30.485   9.085  17.131  1.00  0.00           H  
ATOM    893  HA  ILE A  57      29.297   6.944  18.621  1.00  0.00           H  
ATOM    894  HB  ILE A  57      28.098   9.330  17.191  1.00  0.00           H  
ATOM    895 1HG1 ILE A  57      29.577   9.998  19.001  1.00  0.00           H  
ATOM    896 2HG1 ILE A  57      27.896  10.293  19.416  1.00  0.00           H  
ATOM    897 1HG2 ILE A  57      26.103   8.799  18.532  1.00  0.00           H  
ATOM    898 2HG2 ILE A  57      26.515   7.456  17.439  1.00  0.00           H  
ATOM    899 3HG2 ILE A  57      26.913   7.348  19.170  1.00  0.00           H  
ATOM    900 1HD1 ILE A  57      29.124   9.396  21.314  1.00  0.00           H  
ATOM    901 2HD1 ILE A  57      27.863   8.255  20.787  1.00  0.00           H  
ATOM    902 3HD1 ILE A  57      29.567   7.956  20.368  1.00  0.00           H  
ATOM    903  N   SER A  58      28.407   5.624  16.680  1.00  0.00           N  
ATOM    904  CA  SER A  58      28.059   4.758  15.593  1.00  0.00           C  
ATOM    905  C   SER A  58      26.818   5.347  15.121  1.00  0.00           C  
ATOM    906  O   SER A  58      26.220   6.021  15.972  1.00  0.00           O  
ATOM    907  CB  SER A  58      27.865   3.316  16.017  1.00  0.00           C  
ATOM    908  OG  SER A  58      29.061   2.769  16.501  1.00  0.00           O  
ATOM    909  H   SER A  58      28.254   5.301  17.624  1.00  0.00           H  
ATOM    910  HA  SER A  58      28.887   4.745  14.883  1.00  0.00           H  
ATOM    911 1HB  SER A  58      27.099   3.264  16.791  1.00  0.00           H  
ATOM    912 2HB  SER A  58      27.513   2.731  15.168  1.00  0.00           H  
ATOM    913  HG  SER A  58      28.998   2.802  17.459  1.00  0.00           H  
ATOM    914  N   LEU A  59      26.513   5.026  13.862  1.00  0.00           N  
ATOM    915  CA  LEU A  59      25.379   5.491  13.151  1.00  0.00           C  
ATOM    916  C   LEU A  59      24.189   5.106  13.883  1.00  0.00           C  
ATOM    917  O   LEU A  59      23.371   6.025  13.831  1.00  0.00           O  
ATOM    918  CB  LEU A  59      25.330   4.911  11.732  1.00  0.00           C  
ATOM    919  CG  LEU A  59      24.067   5.236  10.924  1.00  0.00           C  
ATOM    920  CD1 LEU A  59      23.688   6.695  11.136  1.00  0.00           C  
ATOM    921  CD2 LEU A  59      24.318   4.945   9.451  1.00  0.00           C  
ATOM    922  H   LEU A  59      27.148   4.416  13.368  1.00  0.00           H  
ATOM    923  HA  LEU A  59      25.436   6.577  13.081  1.00  0.00           H  
ATOM    924 1HB  LEU A  59      26.186   5.287  11.174  1.00  0.00           H  
ATOM    925 2HB  LEU A  59      25.413   3.827  11.796  1.00  0.00           H  
ATOM    926  HG  LEU A  59      23.240   4.621  11.279  1.00  0.00           H  
ATOM    927 1HD1 LEU A  59      22.791   6.925  10.562  1.00  0.00           H  
ATOM    928 2HD1 LEU A  59      23.496   6.870  12.195  1.00  0.00           H  
ATOM    929 3HD1 LEU A  59      24.505   7.335  10.804  1.00  0.00           H  
ATOM    930 1HD2 LEU A  59      23.420   5.174   8.877  1.00  0.00           H  
ATOM    931 2HD2 LEU A  59      25.144   5.560   9.094  1.00  0.00           H  
ATOM    932 3HD2 LEU A  59      24.569   3.891   9.326  1.00  0.00           H  
ATOM    933  N   CYS A  60      24.189   3.928  14.502  1.00  0.00           N  
ATOM    934  CA  CYS A  60      23.074   3.361  15.217  1.00  0.00           C  
ATOM    935  C   CYS A  60      22.845   4.185  16.394  1.00  0.00           C  
ATOM    936  O   CYS A  60      21.641   4.413  16.546  1.00  0.00           O  
ATOM    937  CB  CYS A  60      23.335   1.918  15.648  1.00  0.00           C  
ATOM    938  SG  CYS A  60      24.781   1.715  16.715  1.00  0.00           S  
ATOM    939  H   CYS A  60      25.023   3.367  14.395  1.00  0.00           H  
ATOM    940  HA  CYS A  60      22.188   3.430  14.586  1.00  0.00           H  
ATOM    941 1HB  CYS A  60      22.465   1.535  16.183  1.00  0.00           H  
ATOM    942 2HB  CYS A  60      23.477   1.294  14.766  1.00  0.00           H  
ATOM    943  HG  CYS A  60      24.350   2.513  17.687  1.00  0.00           H  
ATOM    944  N   ASP A  61      23.956   4.694  17.020  1.00  0.00           N  
ATOM    945  CA  ASP A  61      23.838   5.455  18.232  1.00  0.00           C  
ATOM    946  C   ASP A  61      23.294   6.761  17.928  1.00  0.00           C  
ATOM    947  O   ASP A  61      22.448   7.066  18.766  1.00  0.00           O  
ATOM    948  CB  ASP A  61      25.188   5.619  18.934  1.00  0.00           C  
ATOM    949  CG  ASP A  61      25.578   4.401  19.760  1.00  0.00           C  
ATOM    950  OD1 ASP A  61      24.729   3.576  20.004  1.00  0.00           O  
ATOM    951  OD2 ASP A  61      26.721   4.306  20.139  1.00  0.00           O1-
ATOM    952  H   ASP A  61      24.873   4.443  16.673  1.00  0.00           H  
ATOM    953  HA  ASP A  61      23.122   4.957  18.886  1.00  0.00           H  
ATOM    954 1HB  ASP A  61      25.965   5.800  18.191  1.00  0.00           H  
ATOM    955 2HB  ASP A  61      25.154   6.489  19.591  1.00  0.00           H  
ATOM    956  N   ALA A  62      23.654   7.284  16.693  1.00  0.00           N  
ATOM    957  CA  ALA A  62      23.209   8.574  16.281  1.00  0.00           C  
ATOM    958  C   ALA A  62      21.763   8.605  16.119  1.00  0.00           C  
ATOM    959  O   ALA A  62      21.224   9.538  16.736  1.00  0.00           O  
ATOM    960  CB  ALA A  62      23.994   8.999  14.943  1.00  0.00           C  
ATOM    961  H   ALA A  62      24.452   6.842  16.250  1.00  0.00           H  
ATOM    962  HA  ALA A  62      23.438   9.282  17.078  1.00  0.00           H  
ATOM    963 1HB  ALA A  62      23.658   9.985  14.622  1.00  0.00           H  
ATOM    964 2HB  ALA A  62      25.065   9.027  15.143  1.00  0.00           H  
ATOM    965 3HB  ALA A  62      23.791   8.273  14.157  1.00  0.00           H  
ATOM    966  N   VAL A  63      21.259   7.510  15.499  1.00  0.00           N  
ATOM    967  CA  VAL A  63      19.921   7.436  15.110  1.00  0.00           C  
ATOM    968  C   VAL A  63      19.134   7.328  16.291  1.00  0.00           C  
ATOM    969  O   VAL A  63      18.150   8.053  16.199  1.00  0.00           O  
ATOM    970  CB  VAL A  63      19.658   6.222  14.198  1.00  0.00           C  
ATOM    971  CG1 VAL A  63      18.164   6.030  13.985  1.00  0.00           C  
ATOM    972  CG2 VAL A  63      20.373   6.410  12.868  1.00  0.00           C  
ATOM    973  H   VAL A  63      21.927   6.875  15.101  1.00  0.00           H  
ATOM    974  HA  VAL A  63      19.643   8.381  14.643  1.00  0.00           H  
ATOM    975  HB  VAL A  63      20.031   5.323  14.689  1.00  0.00           H  
ATOM    976 1HG1 VAL A  63      17.997   5.168  13.339  1.00  0.00           H  
ATOM    977 2HG1 VAL A  63      17.678   5.861  14.946  1.00  0.00           H  
ATOM    978 3HG1 VAL A  63      17.745   6.920  13.517  1.00  0.00           H  
ATOM    979 1HG2 VAL A  63      20.183   5.548  12.229  1.00  0.00           H  
ATOM    980 2HG2 VAL A  63      20.003   7.312  12.381  1.00  0.00           H  
ATOM    981 3HG2 VAL A  63      21.445   6.504  13.041  1.00  0.00           H  
ATOM    982  N   ASN A  64      19.680   6.525  17.313  1.00  0.00           N  
ATOM    983  CA  ASN A  64      18.937   6.293  18.467  1.00  0.00           C  
ATOM    984  C   ASN A  64      18.706   7.501  19.172  1.00  0.00           C  
ATOM    985  O   ASN A  64      17.546   7.520  19.555  1.00  0.00           O  
ATOM    986  CB  ASN A  64      19.623   5.285  19.371  1.00  0.00           C  
ATOM    987  CG  ASN A  64      19.528   3.879  18.847  1.00  0.00           C  
ATOM    988  ND2 ASN A  64      20.433   3.035  19.272  1.00  0.00           N  
ATOM    989  OD1 ASN A  64      18.633   3.558  18.056  1.00  0.00           O  
ATOM    990  H   ASN A  64      20.491   5.941  17.148  1.00  0.00           H  
ATOM    991  HA  ASN A  64      17.950   5.929  18.176  1.00  0.00           H  
ATOM    992 1HB  ASN A  64      20.676   5.550  19.478  1.00  0.00           H  
ATOM    993 2HB  ASN A  64      19.174   5.322  20.364  1.00  0.00           H  
ATOM    994 1HD2 ASN A  64      20.418   2.086  18.957  1.00  0.00           H  
ATOM    995 2HD2 ASN A  64      21.138   3.338  19.912  1.00  0.00           H  
ATOM    996  N   PHE A  65      19.690   8.429  19.098  1.00  0.00           N  
ATOM    997  CA  PHE A  65      19.701   9.617  19.838  1.00  0.00           C  
ATOM    998  C   PHE A  65      18.690  10.445  19.284  1.00  0.00           C  
ATOM    999  O   PHE A  65      18.031  10.964  20.180  1.00  0.00           O  
ATOM   1000  CB  PHE A  65      21.055  10.326  19.781  1.00  0.00           C  
ATOM   1001  CG  PHE A  65      22.141   9.620  20.542  1.00  0.00           C  
ATOM   1002  CD1 PHE A  65      21.835   8.818  21.632  1.00  0.00           C  
ATOM   1003  CD2 PHE A  65      23.470   9.756  20.171  1.00  0.00           C  
ATOM   1004  CE1 PHE A  65      22.833   8.168  22.333  1.00  0.00           C  
ATOM   1005  CE2 PHE A  65      24.470   9.107  20.869  1.00  0.00           C  
ATOM   1006  CZ  PHE A  65      24.150   8.312  21.951  1.00  0.00           C  
ATOM   1007  H   PHE A  65      20.551   8.147  18.666  1.00  0.00           H  
ATOM   1008  HA  PHE A  65      19.321   9.406  20.838  1.00  0.00           H  
ATOM   1009 1HB  PHE A  65      21.373  10.420  18.743  1.00  0.00           H  
ATOM   1010 2HB  PHE A  65      20.956  11.333  20.185  1.00  0.00           H  
ATOM   1011  HD1 PHE A  65      20.793   8.703  21.932  1.00  0.00           H  
ATOM   1012  HD2 PHE A  65      23.722  10.385  19.316  1.00  0.00           H  
ATOM   1013  HE1 PHE A  65      22.579   7.542  23.187  1.00  0.00           H  
ATOM   1014  HE2 PHE A  65      25.510   9.222  20.566  1.00  0.00           H  
ATOM   1015  HZ  PHE A  65      24.938   7.801  22.504  1.00  0.00           H  
ATOM   1016  N   LEU A  66      18.594  10.373  17.867  1.00  0.00           N  
ATOM   1017  CA  LEU A  66      17.675  11.204  17.204  1.00  0.00           C  
ATOM   1018  C   LEU A  66      16.311  10.843  17.506  1.00  0.00           C  
ATOM   1019  O   LEU A  66      15.644  11.832  17.812  1.00  0.00           O  
ATOM   1020  CB  LEU A  66      17.890  11.138  15.687  1.00  0.00           C  
ATOM   1021  CG  LEU A  66      16.801  11.798  14.831  1.00  0.00           C  
ATOM   1022  CD1 LEU A  66      16.857  13.309  15.015  1.00  0.00           C  
ATOM   1023  CD2 LEU A  66      17.001  11.417  13.372  1.00  0.00           C  
ATOM   1024  H   LEU A  66      19.334   9.900  17.348  1.00  0.00           H  
ATOM   1025  HA  LEU A  66      17.827  12.228  17.544  1.00  0.00           H  
ATOM   1026 1HB  LEU A  66      18.836  11.620  15.449  1.00  0.00           H  
ATOM   1027 2HB  LEU A  66      17.954  10.091  15.391  1.00  0.00           H  
ATOM   1028  HG  LEU A  66      15.820  11.458  15.164  1.00  0.00           H  
ATOM   1029 1HD1 LEU A  66      16.084  13.778  14.407  1.00  0.00           H  
ATOM   1030 2HD1 LEU A  66      16.692  13.554  16.064  1.00  0.00           H  
ATOM   1031 3HD1 LEU A  66      17.835  13.677  14.705  1.00  0.00           H  
ATOM   1032 1HD2 LEU A  66      16.227  11.886  12.764  1.00  0.00           H  
ATOM   1033 2HD2 LEU A  66      17.981  11.758  13.038  1.00  0.00           H  
ATOM   1034 3HD2 LEU A  66      16.938  10.334  13.267  1.00  0.00           H  
ATOM   1035  N   VAL A  67      16.072   9.531  17.625  1.00  0.00           N  
ATOM   1036  CA  VAL A  67      14.784   9.042  17.797  1.00  0.00           C  
ATOM   1037  C   VAL A  67      14.288   9.391  19.176  1.00  0.00           C  
ATOM   1038  O   VAL A  67      13.147   9.643  19.587  1.00  0.00           O  
ATOM   1039  CB  VAL A  67      14.769   7.516  17.589  1.00  0.00           C  
ATOM   1040  CG1 VAL A  67      13.496   6.912  18.163  1.00  0.00           C  
ATOM   1041  CG2 VAL A  67      14.899   7.194  16.108  1.00  0.00           C  
ATOM   1042  H   VAL A  67      16.812   8.921  17.374  1.00  0.00           H  
ATOM   1043  HA  VAL A  67      14.114   9.593  17.136  1.00  0.00           H  
ATOM   1044  HB  VAL A  67      15.607   7.077  18.131  1.00  0.00           H  
ATOM   1045 1HG1 VAL A  67      13.503   5.833  18.007  1.00  0.00           H  
ATOM   1046 2HG1 VAL A  67      13.443   7.124  19.231  1.00  0.00           H  
ATOM   1047 3HG1 VAL A  67      12.631   7.345  17.662  1.00  0.00           H  
ATOM   1048 1HG2 VAL A  67      14.888   6.114  15.968  1.00  0.00           H  
ATOM   1049 2HG2 VAL A  67      14.065   7.639  15.565  1.00  0.00           H  
ATOM   1050 3HG2 VAL A  67      15.837   7.600  15.728  1.00  0.00           H  
ATOM   1051  N   GLU A  68      15.219   9.249  20.078  1.00  0.00           N  
ATOM   1052  CA  GLU A  68      14.799   9.502  21.367  1.00  0.00           C  
ATOM   1053  C   GLU A  68      14.388  11.005  21.528  1.00  0.00           C  
ATOM   1054  O   GLU A  68      13.298  11.425  21.897  1.00  0.00           O  
ATOM   1055  CB  GLU A  68      15.920   9.111  22.334  1.00  0.00           C  
ATOM   1056  CG  GLU A  68      15.558   9.252  23.805  1.00  0.00           C  
ATOM   1057  CD  GLU A  68      16.658   8.798  24.724  1.00  0.00           C  
ATOM   1058  OE1 GLU A  68      17.681   8.382  24.235  1.00  0.00           O  
ATOM   1059  OE2 GLU A  68      16.475   8.866  25.917  1.00  0.00           O1-
ATOM   1060  H   GLU A  68      16.102   8.862  19.876  1.00  0.00           H  
ATOM   1061  HA  GLU A  68      13.924   8.884  21.573  1.00  0.00           H  
ATOM   1062 1HB  GLU A  68      16.208   8.075  22.157  1.00  0.00           H  
ATOM   1063 2HB  GLU A  68      16.796   9.731  22.144  1.00  0.00           H  
ATOM   1064 1HG  GLU A  68      15.333  10.297  24.015  1.00  0.00           H  
ATOM   1065 2HG  GLU A  68      14.660   8.668  24.005  1.00  0.00           H  
ATOM   1066  N   LYS A  69      15.155  11.826  20.917  1.00  0.00           N  
ATOM   1067  CA  LYS A  69      15.043  13.225  21.149  1.00  0.00           C  
ATOM   1068  C   LYS A  69      13.710  13.626  20.628  1.00  0.00           C  
ATOM   1069  O   LYS A  69      12.948  14.338  21.285  1.00  0.00           O  
ATOM   1070  CB  LYS A  69      16.166  14.009  20.469  1.00  0.00           C  
ATOM   1071  CG  LYS A  69      16.149  15.505  20.751  1.00  0.00           C  
ATOM   1072  CD  LYS A  69      17.355  16.198  20.136  1.00  0.00           C  
ATOM   1073  CE  LYS A  69      17.335  17.694  20.409  1.00  0.00           C  
ATOM   1074  NZ  LYS A  69      18.511  18.385  19.814  1.00  0.00           N1+
ATOM   1075  H   LYS A  69      15.959  11.477  20.455  1.00  0.00           H  
ATOM   1076  HA  LYS A  69      14.979  13.393  22.225  1.00  0.00           H  
ATOM   1077 1HB  LYS A  69      17.131  13.618  20.793  1.00  0.00           H  
ATOM   1078 2HB  LYS A  69      16.103  13.871  19.389  1.00  0.00           H  
ATOM   1079 1HG  LYS A  69      15.239  15.943  20.339  1.00  0.00           H  
ATOM   1080 2HG  LYS A  69      16.155  15.672  21.828  1.00  0.00           H  
ATOM   1081 1HD  LYS A  69      18.270  15.773  20.551  1.00  0.00           H  
ATOM   1082 2HD  LYS A  69      17.358  16.035  19.058  1.00  0.00           H  
ATOM   1083 1HE  LYS A  69      16.426  18.127  19.993  1.00  0.00           H  
ATOM   1084 2HE  LYS A  69      17.334  17.868  21.485  1.00  0.00           H  
ATOM   1085 1HZ  LYS A  69      18.461  19.373  20.017  1.00  0.00           H  
ATOM   1086 2HZ  LYS A  69      19.361  18.004  20.207  1.00  0.00           H  
ATOM   1087 3HZ  LYS A  69      18.512  18.247  18.813  1.00  0.00           H  
ATOM   1088  N   TYR A  70      13.325  12.944  19.480  1.00  0.00           N  
ATOM   1089  CA  TYR A  70      12.105  13.292  18.872  1.00  0.00           C  
ATOM   1090  C   TYR A  70      10.842  12.481  19.247  1.00  0.00           C  
ATOM   1091  O   TYR A  70       9.816  12.524  18.567  1.00  0.00           O  
ATOM   1092  CB  TYR A  70      12.326  13.238  17.359  1.00  0.00           C  
ATOM   1093  CG  TYR A  70      12.492  14.597  16.717  1.00  0.00           C  
ATOM   1094  CD1 TYR A  70      13.588  15.386  17.036  1.00  0.00           C  
ATOM   1095  CD2 TYR A  70      11.548  15.056  15.810  1.00  0.00           C  
ATOM   1096  CE1 TYR A  70      13.739  16.628  16.450  1.00  0.00           C  
ATOM   1097  CE2 TYR A  70      11.700  16.297  15.224  1.00  0.00           C  
ATOM   1098  CZ  TYR A  70      12.790  17.082  15.541  1.00  0.00           C  
ATOM   1099  OH  TYR A  70      12.941  18.318  14.957  1.00  0.00           O  
ATOM   1100  H   TYR A  70      14.038  12.500  18.910  1.00  0.00           H  
ATOM   1101  HA  TYR A  70      11.881  14.331  19.116  1.00  0.00           H  
ATOM   1102 1HB  TYR A  70      13.218  12.648  17.143  1.00  0.00           H  
ATOM   1103 2HB  TYR A  70      11.481  12.739  16.885  1.00  0.00           H  
ATOM   1104  HD1 TYR A  70      14.330  15.026  17.749  1.00  0.00           H  
ATOM   1105  HD2 TYR A  70      10.687  14.436  15.560  1.00  0.00           H  
ATOM   1106  HE1 TYR A  70      14.600  17.247  16.700  1.00  0.00           H  
ATOM   1107  HE2 TYR A  70      10.958  16.658  14.511  1.00  0.00           H  
ATOM   1108  HH  TYR A  70      12.198  18.488  14.373  1.00  0.00           H  
ATOM   1109  N   ALA A  71      10.991  11.719  20.268  1.00  0.00           N  
ATOM   1110  CA  ALA A  71      10.120  10.816  20.914  1.00  0.00           C  
ATOM   1111  C   ALA A  71       9.571   9.829  19.845  1.00  0.00           C  
ATOM   1112  O   ALA A  71       8.384   9.517  19.802  1.00  0.00           O  
ATOM   1113  CB  ALA A  71       8.905  11.619  21.540  1.00  0.00           C  
ATOM   1114  H   ALA A  71      11.818  11.766  20.787  1.00  0.00           H  
ATOM   1115  HA  ALA A  71      10.676  10.320  21.710  1.00  0.00           H  
ATOM   1116 1HB  ALA A  71       8.229  10.925  22.041  1.00  0.00           H  
ATOM   1117 2HB  ALA A  71       9.281  12.344  22.263  1.00  0.00           H  
ATOM   1118 3HB  ALA A  71       8.368  12.141  20.750  1.00  0.00           H  
ATOM   1119  N   LEU A  72      10.436   9.426  18.942  1.00  0.00           N  
ATOM   1120  CA  LEU A  72       9.876   8.470  18.074  1.00  0.00           C  
ATOM   1121  C   LEU A  72      10.076   7.235  18.805  1.00  0.00           C  
ATOM   1122  O   LEU A  72      11.130   6.858  19.311  1.00  0.00           O  
ATOM   1123  CB  LEU A  72      10.562   8.432  16.703  1.00  0.00           C  
ATOM   1124  CG  LEU A  72      10.339   7.156  15.881  1.00  0.00           C  
ATOM   1125  CD1 LEU A  72       8.888   7.093  15.425  1.00  0.00           C  
ATOM   1126  CD2 LEU A  72      11.287   7.145  14.692  1.00  0.00           C  
ATOM   1127  H   LEU A  72      11.433   9.574  19.092  1.00  0.00           H  
ATOM   1128  HA  LEU A  72       8.849   8.761  17.855  1.00  0.00           H  
ATOM   1129 1HB  LEU A  72      10.203   9.273  16.112  1.00  0.00           H  
ATOM   1130 2HB  LEU A  72      11.636   8.549  16.848  1.00  0.00           H  
ATOM   1131  HG  LEU A  72      10.530   6.283  16.506  1.00  0.00           H  
ATOM   1132 1HD1 LEU A  72       8.729   6.186  14.841  1.00  0.00           H  
ATOM   1133 2HD1 LEU A  72       8.232   7.083  16.296  1.00  0.00           H  
ATOM   1134 3HD1 LEU A  72       8.661   7.964  14.810  1.00  0.00           H  
ATOM   1135 1HD2 LEU A  72      11.129   6.237  14.109  1.00  0.00           H  
ATOM   1136 2HD2 LEU A  72      11.096   8.017  14.066  1.00  0.00           H  
ATOM   1137 3HD2 LEU A  72      12.317   7.173  15.048  1.00  0.00           H  
ATOM   1138  N   VAL A  73       9.054   6.483  18.582  1.00  0.00           N  
ATOM   1139  CA  VAL A  73       8.894   5.277  19.260  1.00  0.00           C  
ATOM   1140  C   VAL A  73       9.575   4.228  18.502  1.00  0.00           C  
ATOM   1141  O   VAL A  73       9.386   4.114  17.282  1.00  0.00           O  
ATOM   1142  CB  VAL A  73       7.402   4.929  19.424  1.00  0.00           C  
ATOM   1143  CG1 VAL A  73       7.242   3.572  20.094  1.00  0.00           C  
ATOM   1144  CG2 VAL A  73       6.703   6.014  20.228  1.00  0.00           C  
ATOM   1145  H   VAL A  73       8.276   6.860  18.053  1.00  0.00           H  
ATOM   1146  HA  VAL A  73       9.268   5.399  20.278  1.00  0.00           H  
ATOM   1147  HB  VAL A  73       6.945   4.856  18.437  1.00  0.00           H  
ATOM   1148 1HG1 VAL A  73       6.181   3.343  20.201  1.00  0.00           H  
ATOM   1149 2HG1 VAL A  73       7.719   2.806  19.483  1.00  0.00           H  
ATOM   1150 3HG1 VAL A  73       7.708   3.596  21.079  1.00  0.00           H  
ATOM   1151 1HG2 VAL A  73       5.648   5.762  20.339  1.00  0.00           H  
ATOM   1152 2HG2 VAL A  73       7.163   6.091  21.213  1.00  0.00           H  
ATOM   1153 3HG2 VAL A  73       6.795   6.968  19.709  1.00  0.00           H  
ATOM   1154  N   ARG A  74      10.321   3.487  19.106  1.00  0.00           N  
ATOM   1155  CA  ARG A  74      10.847   2.455  18.319  1.00  0.00           C  
ATOM   1156  C   ARG A  74       9.681   1.450  18.387  1.00  0.00           C  
ATOM   1157  O   ARG A  74       9.201   1.214  19.489  1.00  0.00           O  
ATOM   1158  CB  ARG A  74      12.148   1.896  18.874  1.00  0.00           C  
ATOM   1159  CG  ARG A  74      13.320   2.866  18.856  1.00  0.00           C  
ATOM   1160  CD  ARG A  74      13.274   3.803  20.008  1.00  0.00           C  
ATOM   1161  NE  ARG A  74      14.467   4.630  20.081  1.00  0.00           N  
ATOM   1162  CZ  ARG A  74      15.616   4.265  20.683  1.00  0.00           C  
ATOM   1163  NH1 ARG A  74      15.711   3.086  21.257  1.00  0.00           N1+
ATOM   1164  NH2 ARG A  74      16.647   5.092  20.696  1.00  0.00           N  
ATOM   1165  H   ARG A  74      10.506   3.572  20.091  1.00  0.00           H  
ATOM   1166  HA  ARG A  74      11.084   2.858  17.334  1.00  0.00           H  
ATOM   1167 1HB  ARG A  74      11.998   1.579  19.905  1.00  0.00           H  
ATOM   1168 2HB  ARG A  74      12.440   1.016  18.300  1.00  0.00           H  
ATOM   1169 1HG  ARG A  74      14.255   2.307  18.905  1.00  0.00           H  
ATOM   1170 2HG  ARG A  74      13.294   3.451  17.937  1.00  0.00           H  
ATOM   1171 1HD  ARG A  74      12.410   4.459  19.909  1.00  0.00           H  
ATOM   1172 2HD  ARG A  74      13.195   3.236  20.935  1.00  0.00           H  
ATOM   1173  HE  ARG A  74      14.432   5.545  19.651  1.00  0.00           H  
ATOM   1174 1HH1 ARG A  74      14.923   2.455  21.248  1.00  0.00           H  
ATOM   1175 2HH1 ARG A  74      16.572   2.813  21.708  1.00  0.00           H  
ATOM   1176 1HH2 ARG A  74      16.574   5.998  20.254  1.00  0.00           H  
ATOM   1177 2HH2 ARG A  74      17.508   4.818  21.146  1.00  0.00           H  
ATOM   1178  N   THR A  75       9.148   0.865  17.262  1.00  0.00           N  
ATOM   1179  CA  THR A  75       8.001  -0.016  17.587  1.00  0.00           C  
ATOM   1180  C   THR A  75       8.037  -1.526  17.874  1.00  0.00           C  
ATOM   1181  O   THR A  75       7.160  -2.011  18.578  1.00  0.00           O  
ATOM   1182  CB  THR A  75       6.982   0.155  16.445  1.00  0.00           C  
ATOM   1183  CG2 THR A  75       6.568   1.612  16.312  1.00  0.00           C  
ATOM   1184  OG1 THR A  75       7.563  -0.288  15.212  1.00  0.00           O  
ATOM   1185  H   THR A  75       9.542   0.962  16.331  1.00  0.00           H  
ATOM   1186  HA  THR A  75       7.423   0.450  18.385  1.00  0.00           H  
ATOM   1187  HB  THR A  75       6.099  -0.450  16.652  1.00  0.00           H  
ATOM   1188  HG1 THR A  75       7.266  -1.180  15.020  1.00  0.00           H  
ATOM   1189 1HG2 THR A  75       5.848   1.714  15.501  1.00  0.00           H  
ATOM   1190 2HG2 THR A  75       6.115   1.948  17.245  1.00  0.00           H  
ATOM   1191 3HG2 THR A  75       7.445   2.221  16.096  1.00  0.00           H  
ATOM   1192  N   ASP A  76       9.022  -2.258  17.468  1.00  0.00           N  
ATOM   1193  CA  ASP A  76       9.126  -3.715  17.690  1.00  0.00           C  
ATOM   1194  C   ASP A  76      10.072  -4.092  18.792  1.00  0.00           C  
ATOM   1195  O   ASP A  76      10.579  -5.202  18.836  1.00  0.00           O  
ATOM   1196  CB  ASP A  76       9.572  -4.420  16.407  1.00  0.00           C  
ATOM   1197  CG  ASP A  76       8.545  -4.320  15.288  1.00  0.00           C  
ATOM   1198  OD1 ASP A  76       7.379  -4.478  15.562  1.00  0.00           O  
ATOM   1199  OD2 ASP A  76       8.936  -4.086  14.169  1.00  0.00           O1-
ATOM   1200  H   ASP A  76       9.736  -1.822  16.908  1.00  0.00           H  
ATOM   1201  HA  ASP A  76       8.143  -4.093  17.973  1.00  0.00           H  
ATOM   1202 1HB  ASP A  76      10.510  -3.986  16.060  1.00  0.00           H  
ATOM   1203 2HB  ASP A  76       9.757  -5.474  16.617  1.00  0.00           H  
ATOM   1204  N   GLN A  77      10.349  -3.217  19.655  1.00  0.00           N  
ATOM   1205  CA  GLN A  77      11.551  -3.416  20.448  1.00  0.00           C  
ATOM   1206  C   GLN A  77      11.373  -3.155  21.822  1.00  0.00           C  
ATOM   1207  O   GLN A  77      11.596  -2.005  22.105  1.00  0.00           O  
ATOM   1208  CB  GLN A  77      12.701  -2.533  19.956  1.00  0.00           C  
ATOM   1209  CG  GLN A  77      12.966  -2.631  18.463  1.00  0.00           C  
ATOM   1210  CD  GLN A  77      14.206  -1.864  18.044  1.00  0.00           C  
ATOM   1211  NE2 GLN A  77      14.014  -0.823  17.241  1.00  0.00           N  
ATOM   1212  OE1 GLN A  77      15.325  -2.203  18.438  1.00  0.00           O  
ATOM   1213  H   GLN A  77       9.807  -2.385  19.729  1.00  0.00           H  
ATOM   1214  HA  GLN A  77      11.868  -4.453  20.341  1.00  0.00           H  
ATOM   1215 1HB  GLN A  77      12.486  -1.490  20.191  1.00  0.00           H  
ATOM   1216 2HB  GLN A  77      13.618  -2.804  20.479  1.00  0.00           H  
ATOM   1217 1HG  GLN A  77      13.106  -3.678  18.197  1.00  0.00           H  
ATOM   1218 2HG  GLN A  77      12.112  -2.220  17.925  1.00  0.00           H  
ATOM   1219 1HE2 GLN A  77      14.795  -0.279  16.931  1.00  0.00           H  
ATOM   1220 2HE2 GLN A  77      13.089  -0.583  16.946  1.00  0.00           H  
ATOM   1221  N   PRO A  78      10.756  -4.169  22.524  1.00  0.00           N  
ATOM   1222  CA  PRO A  78      10.535  -4.126  23.926  1.00  0.00           C  
ATOM   1223  C   PRO A  78      11.819  -3.850  24.613  1.00  0.00           C  
ATOM   1224  O   PRO A  78      12.884  -4.353  24.304  1.00  0.00           O  
ATOM   1225  CB  PRO A  78      10.001  -5.526  24.248  1.00  0.00           C  
ATOM   1226  CG  PRO A  78       9.474  -6.024  22.946  1.00  0.00           C  
ATOM   1227  CD  PRO A  78      10.434  -5.482  21.921  1.00  0.00           C  
ATOM   1228  HA  PRO A  78       9.596  -3.589  24.128  1.00  0.00           H  
ATOM   1229 1HB  PRO A  78      10.809  -6.154  24.650  1.00  0.00           H  
ATOM   1230 2HB  PRO A  78       9.226  -5.463  25.026  1.00  0.00           H  
ATOM   1231 1HG  PRO A  78       9.433  -7.124  22.949  1.00  0.00           H  
ATOM   1232 2HG  PRO A  78       8.444  -5.669  22.791  1.00  0.00           H  
ATOM   1233 1HD  PRO A  78      11.305  -6.150  21.845  1.00  0.00           H  
ATOM   1234 2HD  PRO A  78       9.925  -5.397  20.950  1.00  0.00           H  
ATOM   1235  N   GLY A  79      11.666  -3.005  25.575  1.00  0.00           N  
ATOM   1236  CA  GLY A  79      12.634  -2.612  26.518  1.00  0.00           C  
ATOM   1237  C   GLY A  79      13.463  -1.511  25.875  1.00  0.00           C  
ATOM   1238  O   GLY A  79      14.606  -1.316  26.285  1.00  0.00           O  
ATOM   1239  H   GLY A  79      10.750  -2.578  25.689  1.00  0.00           H  
ATOM   1240 1HA  GLY A  79      12.138  -2.267  27.426  1.00  0.00           H  
ATOM   1241 2HA  GLY A  79      13.245  -3.471  26.792  1.00  0.00           H  
ATOM   1242  N   PHE A  80      12.945  -0.819  24.778  1.00  0.00           N  
ATOM   1243  CA  PHE A  80      13.904  -0.054  24.009  1.00  0.00           C  
ATOM   1244  C   PHE A  80      13.727   0.608  25.255  1.00  0.00           C  
ATOM   1245  O   PHE A  80      12.661   0.715  25.866  1.00  0.00           O  
ATOM   1246  CB  PHE A  80      13.472   0.678  22.737  1.00  0.00           C  
ATOM   1247  CG  PHE A  80      12.378   1.683  22.958  1.00  0.00           C  
ATOM   1248  CD1 PHE A  80      12.666   2.949  23.445  1.00  0.00           C  
ATOM   1249  CD2 PHE A  80      11.057   1.364  22.680  1.00  0.00           C  
ATOM   1250  CE1 PHE A  80      11.660   3.874  23.649  1.00  0.00           C  
ATOM   1251  CE2 PHE A  80      10.049   2.287  22.881  1.00  0.00           C  
ATOM   1252  CZ  PHE A  80      10.352   3.544  23.367  1.00  0.00           C  
ATOM   1253  H   PHE A  80      12.059  -0.749  24.464  1.00  0.00           H  
ATOM   1254  HA  PHE A  80      14.410  -0.728  23.316  1.00  0.00           H  
ATOM   1255 1HB  PHE A  80      14.328   1.197  22.308  1.00  0.00           H  
ATOM   1256 2HB  PHE A  80      13.126  -0.046  22.000  1.00  0.00           H  
ATOM   1257  HD1 PHE A  80      13.701   3.211  23.667  1.00  0.00           H  
ATOM   1258  HD2 PHE A  80      10.818   0.371  22.297  1.00  0.00           H  
ATOM   1259  HE1 PHE A  80      11.901   4.865  24.032  1.00  0.00           H  
ATOM   1260  HE2 PHE A  80       9.015   2.024  22.658  1.00  0.00           H  
ATOM   1261  HZ  PHE A  80       9.558   4.271  23.528  1.00  0.00           H  
ATOM   1262  N   SER A  81      14.593   1.074  25.450  1.00  0.00           N  
ATOM   1263  CA  SER A  81      15.064   1.883  26.189  1.00  0.00           C  
ATOM   1264  C   SER A  81      16.171   2.224  25.472  1.00  0.00           C  
ATOM   1265  O   SER A  81      16.822   1.438  24.927  1.00  0.00           O  
ATOM   1266  CB  SER A  81      15.364   1.292  27.553  1.00  0.00           C  
ATOM   1267  OG  SER A  81      15.902   2.261  28.412  1.00  0.00           O  
ATOM   1268  H   SER A  81      15.359   0.657  24.885  1.00  0.00           H  
ATOM   1269  HA  SER A  81      14.472   2.797  26.124  1.00  0.00           H  
ATOM   1270 1HB  SER A  81      14.449   0.888  27.984  1.00  0.00           H  
ATOM   1271 2HB  SER A  81      16.067   0.467  27.446  1.00  0.00           H  
ATOM   1272  HG  SER A  81      15.766   1.929  29.303  1.00  0.00           H  
ATOM   1273  N   ALA A  82      16.651   3.271  25.697  1.00  0.00           N  
ATOM   1274  CA  ALA A  82      17.782   3.553  24.859  1.00  0.00           C  
ATOM   1275  C   ALA A  82      18.845   2.622  25.196  1.00  0.00           C  
ATOM   1276  O   ALA A  82      19.639   2.236  24.344  1.00  0.00           O  
ATOM   1277  CB  ALA A  82      18.143   4.924  25.061  1.00  0.00           C  
ATOM   1278  H   ALA A  82      16.187   3.903  26.336  1.00  0.00           H  
ATOM   1279  HA  ALA A  82      17.484   3.392  23.823  1.00  0.00           H  
ATOM   1280 1HB  ALA A  82      19.002   5.169  24.436  1.00  0.00           H  
ATOM   1281 2HB  ALA A  82      17.303   5.565  24.791  1.00  0.00           H  
ATOM   1282 3HB  ALA A  82      18.399   5.082  26.107  1.00  0.00           H  
ATOM   1283  N   CYS A  83      18.875   2.314  26.503  1.00  0.00           N  
ATOM   1284  CA  CYS A  83      19.970   1.540  27.044  1.00  0.00           C  
ATOM   1285  C   CYS A  83      19.823   0.174  26.498  1.00  0.00           C  
ATOM   1286  O   CYS A  83      20.789  -0.590  26.532  1.00  0.00           O  
ATOM   1287  CB  CYS A  83      19.953   1.497  28.572  1.00  0.00           C  
ATOM   1288  SG  CYS A  83      18.560   0.579  29.270  1.00  0.00           S  
ATOM   1289  H   CYS A  83      18.120   2.635  27.093  1.00  0.00           H  
ATOM   1290  HA  CYS A  83      20.902   1.922  26.628  1.00  0.00           H  
ATOM   1291 1HB  CYS A  83      20.874   1.040  28.933  1.00  0.00           H  
ATOM   1292 2HB  CYS A  83      19.917   2.514  28.963  1.00  0.00           H  
ATOM   1293  HG  CYS A  83      18.842  -0.575  28.674  1.00  0.00           H  
ATOM   1294  N   THR A  84      18.585  -0.238  26.142  1.00  0.00           N  
ATOM   1295  CA  THR A  84      18.619  -1.479  25.664  1.00  0.00           C  
ATOM   1296  C   THR A  84      18.690  -1.095  24.371  1.00  0.00           C  
ATOM   1297  O   THR A  84      18.054  -0.253  23.659  1.00  0.00           O  
ATOM   1298  CB  THR A  84      17.392  -2.356  25.974  1.00  0.00           C  
ATOM   1299  CG2 THR A  84      17.601  -3.769  25.453  1.00  0.00           C  
ATOM   1300  OG1 THR A  84      17.178  -2.400  27.391  1.00  0.00           O  
ATOM   1301  H   THR A  84      17.935   0.367  25.837  1.00  0.00           H  
ATOM   1302  HA  THR A  84      19.319  -2.061  26.265  1.00  0.00           H  
ATOM   1303  HB  THR A  84      16.509  -1.927  25.501  1.00  0.00           H  
ATOM   1304  HG1 THR A  84      16.307  -2.051  27.594  1.00  0.00           H  
ATOM   1305 1HG2 THR A  84      16.724  -4.375  25.680  1.00  0.00           H  
ATOM   1306 2HG2 THR A  84      17.753  -3.740  24.374  1.00  0.00           H  
ATOM   1307 3HG2 THR A  84      18.477  -4.207  25.930  1.00  0.00           H  
ATOM   1308  N   ARG A  85      19.605  -1.822  24.045  1.00  0.00           N  
ATOM   1309  CA  ARG A  85      20.142  -1.747  22.912  1.00  0.00           C  
ATOM   1310  C   ARG A  85      19.285  -1.902  22.092  1.00  0.00           C  
ATOM   1311  O   ARG A  85      18.248  -2.529  22.343  1.00  0.00           O  
ATOM   1312  CB  ARG A  85      21.218  -2.798  22.683  1.00  0.00           C  
ATOM   1313  CG  ARG A  85      22.477  -2.617  23.516  1.00  0.00           C  
ATOM   1314  CD  ARG A  85      23.479  -3.677  23.235  1.00  0.00           C  
ATOM   1315  NE  ARG A  85      24.677  -3.520  24.044  1.00  0.00           N  
ATOM   1316  CZ  ARG A  85      25.742  -4.344  24.003  1.00  0.00           C  
ATOM   1317  NH1 ARG A  85      25.743  -5.376  23.189  1.00  0.00           N1+
ATOM   1318  NH2 ARG A  85      26.785  -4.115  24.781  1.00  0.00           N  
ATOM   1319  H   ARG A  85      19.907  -2.490  24.710  1.00  0.00           H  
ATOM   1320  HA  ARG A  85      20.454  -0.716  22.744  1.00  0.00           H  
ATOM   1321 1HB  ARG A  85      20.815  -3.785  22.906  1.00  0.00           H  
ATOM   1322 2HB  ARG A  85      21.513  -2.794  21.634  1.00  0.00           H  
ATOM   1323 1HG  ARG A  85      22.928  -1.650  23.288  1.00  0.00           H  
ATOM   1324 2HG  ARG A  85      22.222  -2.658  24.575  1.00  0.00           H  
ATOM   1325 1HD  ARG A  85      23.046  -4.653  23.452  1.00  0.00           H  
ATOM   1326 2HD  ARG A  85      23.769  -3.634  22.185  1.00  0.00           H  
ATOM   1327  HE  ARG A  85      24.713  -2.737  24.683  1.00  0.00           H  
ATOM   1328 1HH1 ARG A  85      24.945  -5.551  22.594  1.00  0.00           H  
ATOM   1329 2HH1 ARG A  85      26.541  -5.994  23.158  1.00  0.00           H  
ATOM   1330 1HH2 ARG A  85      26.784  -3.321  25.407  1.00  0.00           H  
ATOM   1331 2HH2 ARG A  85      27.583  -4.732  24.750  1.00  0.00           H  
ATOM   1332  N   SER A  86      19.370  -1.228  21.187  1.00  0.00           N  
ATOM   1333  CA  SER A  86      18.294  -1.569  20.725  1.00  0.00           C  
ATOM   1334  C   SER A  86      18.629  -2.887  20.188  1.00  0.00           C  
ATOM   1335  O   SER A  86      19.399  -2.917  19.216  1.00  0.00           O  
ATOM   1336  CB  SER A  86      17.818  -0.565  19.693  1.00  0.00           C  
ATOM   1337  OG  SER A  86      17.557   0.678  20.285  1.00  0.00           O  
ATOM   1338  H   SER A  86      20.097  -0.667  20.759  1.00  0.00           H  
ATOM   1339  HA  SER A  86      17.593  -1.706  21.549  1.00  0.00           H  
ATOM   1340 1HB  SER A  86      18.576  -0.451  18.920  1.00  0.00           H  
ATOM   1341 2HB  SER A  86      16.914  -0.939  19.213  1.00  0.00           H  
ATOM   1342  HG  SER A  86      17.745   0.571  21.220  1.00  0.00           H  
ATOM   1343  N   GLN A  87      17.841  -3.779  20.471  1.00  0.00           N  
ATOM   1344  CA  GLN A  87      17.981  -5.029  19.993  1.00  0.00           C  
ATOM   1345  C   GLN A  87      17.788  -5.115  18.534  1.00  0.00           C  
ATOM   1346  O   GLN A  87      18.440  -5.974  17.927  1.00  0.00           O  
ATOM   1347  CB  GLN A  87      16.997  -5.949  20.721  1.00  0.00           C  
ATOM   1348  CG  GLN A  87      15.537  -5.667  20.414  1.00  0.00           C  
ATOM   1349  CD  GLN A  87      14.602  -6.644  21.101  1.00  0.00           C  
ATOM   1350  NE2 GLN A  87      14.000  -6.209  22.202  1.00  0.00           N  
ATOM   1351  OE1 GLN A  87      14.422  -7.777  20.648  1.00  0.00           O  
ATOM   1352  H   GLN A  87      17.114  -3.695  21.179  1.00  0.00           H  
ATOM   1353  HA  GLN A  87      18.959  -5.406  20.291  1.00  0.00           H  
ATOM   1354 1HB  GLN A  87      17.204  -6.986  20.455  1.00  0.00           H  
ATOM   1355 2HB  GLN A  87      17.139  -5.853  21.798  1.00  0.00           H  
ATOM   1356 1HG  GLN A  87      15.292  -4.661  20.755  1.00  0.00           H  
ATOM   1357 2HG  GLN A  87      15.381  -5.745  19.338  1.00  0.00           H  
ATOM   1358 1HE2 GLN A  87      13.371  -6.809  22.700  1.00  0.00           H  
ATOM   1359 2HE2 GLN A  87      14.173  -5.283  22.536  1.00  0.00           H  
ATOM   1360  N   LEU A  88      17.075  -4.138  17.901  1.00  0.00           N  
ATOM   1361  CA  LEU A  88      17.170  -4.272  16.476  1.00  0.00           C  
ATOM   1362  C   LEU A  88      18.335  -3.521  15.889  1.00  0.00           C  
ATOM   1363  O   LEU A  88      18.835  -3.955  14.873  1.00  0.00           O  
ATOM   1364  CB  LEU A  88      15.870  -3.782  15.826  1.00  0.00           C  
ATOM   1365  CG  LEU A  88      14.640  -4.672  16.045  1.00  0.00           C  
ATOM   1366  CD1 LEU A  88      13.435  -4.055  15.348  1.00  0.00           C  
ATOM   1367  CD2 LEU A  88      14.923  -6.069  15.513  1.00  0.00           C  
ATOM   1368  H   LEU A  88      16.401  -3.566  18.383  1.00  0.00           H  
ATOM   1369  HA  LEU A  88      17.101  -5.329  16.223  1.00  0.00           H  
ATOM   1370 1HB  LEU A  88      15.637  -2.793  16.219  1.00  0.00           H  
ATOM   1371 2HB  LEU A  88      16.030  -3.695  14.752  1.00  0.00           H  
ATOM   1372  HG  LEU A  88      14.416  -4.728  17.111  1.00  0.00           H  
ATOM   1373 1HD1 LEU A  88      12.561  -4.687  15.504  1.00  0.00           H  
ATOM   1374 2HD1 LEU A  88      13.244  -3.064  15.762  1.00  0.00           H  
ATOM   1375 3HD1 LEU A  88      13.637  -3.970  14.281  1.00  0.00           H  
ATOM   1376 1HD2 LEU A  88      14.049  -6.702  15.669  1.00  0.00           H  
ATOM   1377 2HD2 LEU A  88      15.146  -6.014  14.447  1.00  0.00           H  
ATOM   1378 3HD2 LEU A  88      15.778  -6.493  16.040  1.00  0.00           H  
ATOM   1379  N   ILE A  89      19.005  -2.635  16.572  1.00  0.00           N  
ATOM   1380  CA  ILE A  89      20.078  -2.022  15.715  1.00  0.00           C  
ATOM   1381  C   ILE A  89      21.326  -2.703  16.646  1.00  0.00           C  
ATOM   1382  O   ILE A  89      21.270  -2.664  17.884  1.00  0.00           O  
ATOM   1383  CB  ILE A  89      20.060  -0.483  15.668  1.00  0.00           C  
ATOM   1384  CG1 ILE A  89      18.656   0.025  15.330  1.00  0.00           C  
ATOM   1385  CG2 ILE A  89      21.074   0.029  14.656  1.00  0.00           C  
ATOM   1386  CD1 ILE A  89      18.489   1.517  15.500  1.00  0.00           C  
ATOM   1387  H   ILE A  89      18.781  -2.471  17.571  1.00  0.00           H  
ATOM   1388  HA  ILE A  89      19.750  -2.053  14.677  1.00  0.00           H  
ATOM   1389  HB  ILE A  89      20.310  -0.086  16.652  1.00  0.00           H  
ATOM   1390 1HG1 ILE A  89      18.416  -0.230  14.298  1.00  0.00           H  
ATOM   1391 2HG1 ILE A  89      17.925  -0.474  15.967  1.00  0.00           H  
ATOM   1392 1HG2 ILE A  89      21.048   1.119  14.635  1.00  0.00           H  
ATOM   1393 2HG2 ILE A  89      22.071  -0.304  14.940  1.00  0.00           H  
ATOM   1394 3HG2 ILE A  89      20.829  -0.359  13.667  1.00  0.00           H  
ATOM   1395 1HD1 ILE A  89      17.469   1.801  15.242  1.00  0.00           H  
ATOM   1396 2HD1 ILE A  89      18.691   1.790  16.536  1.00  0.00           H  
ATOM   1397 3HD1 ILE A  89      19.187   2.038  14.845  1.00  0.00           H  
ATOM   1398  N   ASN A  90      22.356  -3.243  15.977  1.00  0.00           N  
ATOM   1399  CA  ASN A  90      23.644  -4.067  15.963  1.00  0.00           C  
ATOM   1400  C   ASN A  90      24.479  -3.834  14.771  1.00  0.00           C  
ATOM   1401  O   ASN A  90      23.777  -3.332  13.908  1.00  0.00           O  
ATOM   1402  CB  ASN A  90      23.364  -5.556  16.055  1.00  0.00           C  
ATOM   1403  CG  ASN A  90      24.426  -6.298  16.817  1.00  0.00           C  
ATOM   1404  ND2 ASN A  90      24.040  -7.366  17.467  1.00  0.00           N  
ATOM   1405  OD1 ASN A  90      25.598  -5.904  16.817  1.00  0.00           O  
ATOM   1406  H   ASN A  90      22.216  -2.948  15.034  1.00  0.00           H  
ATOM   1407  HA  ASN A  90      24.233  -3.805  16.843  1.00  0.00           H  
ATOM   1408 1HB  ASN A  90      22.402  -5.716  16.545  1.00  0.00           H  
ATOM   1409 2HB  ASN A  90      23.293  -5.976  15.051  1.00  0.00           H  
ATOM   1410 1HD2 ASN A  90      24.704  -7.900  17.992  1.00  0.00           H  
ATOM   1411 2HD2 ASN A  90      23.081  -7.649  17.440  1.00  0.00           H  
ATOM   1412  N   SER A  91      25.755  -4.380  14.719  1.00  0.00           N  
ATOM   1413  CA  SER A  91      26.540  -4.181  13.534  1.00  0.00           C  
ATOM   1414  C   SER A  91      25.960  -4.743  12.332  1.00  0.00           C  
ATOM   1415  O   SER A  91      26.304  -4.133  11.311  1.00  0.00           O  
ATOM   1416  CB  SER A  91      27.921  -4.779  13.719  1.00  0.00           C  
ATOM   1417  OG  SER A  91      27.853  -6.175  13.830  1.00  0.00           O  
ATOM   1418  H   SER A  91      26.168  -4.802  15.539  1.00  0.00           H  
ATOM   1419  HA  SER A  91      26.677  -3.109  13.386  1.00  0.00           H  
ATOM   1420 1HB  SER A  91      28.550  -4.509  12.872  1.00  0.00           H  
ATOM   1421 2HB  SER A  91      28.381  -4.363  14.614  1.00  0.00           H  
ATOM   1422  HG  SER A  91      28.654  -6.443  14.286  1.00  0.00           H  
ATOM   1423  N   ILE A  92      25.077  -5.743  12.523  1.00  0.00           N  
ATOM   1424  CA  ILE A  92      24.472  -6.519  11.448  1.00  0.00           C  
ATOM   1425  C   ILE A  92      23.386  -5.762  10.844  1.00  0.00           C  
ATOM   1426  O   ILE A  92      23.086  -6.135   9.718  1.00  0.00           O  
ATOM   1427  CB  ILE A  92      23.922  -7.869  11.942  1.00  0.00           C  
ATOM   1428  CG1 ILE A  92      25.065  -8.769  12.419  1.00  0.00           C  
ATOM   1429  CG2 ILE A  92      23.126  -8.554  10.842  1.00  0.00           C  
ATOM   1430  CD1 ILE A  92      24.603 -10.000  13.164  1.00  0.00           C  
ATOM   1431  H   ILE A  92      24.881  -5.983  13.481  1.00  0.00           H  
ATOM   1432  HA  ILE A  92      25.200  -6.622  10.645  1.00  0.00           H  
ATOM   1433  HB  ILE A  92      23.271  -7.705  12.800  1.00  0.00           H  
ATOM   1434 1HG1 ILE A  92      25.658  -9.090  11.563  1.00  0.00           H  
ATOM   1435 2HG1 ILE A  92      25.725  -8.201  13.077  1.00  0.00           H  
ATOM   1436 1HG2 ILE A  92      22.746  -9.507  11.207  1.00  0.00           H  
ATOM   1437 2HG2 ILE A  92      22.292  -7.919  10.548  1.00  0.00           H  
ATOM   1438 3HG2 ILE A  92      23.771  -8.727   9.980  1.00  0.00           H  
ATOM   1439 1HD1 ILE A  92      25.470 -10.587  13.471  1.00  0.00           H  
ATOM   1440 2HD1 ILE A  92      24.037  -9.701  14.047  1.00  0.00           H  
ATOM   1441 3HD1 ILE A  92      23.970 -10.602  12.514  1.00  0.00           H  
ATOM   1442  N   ASP A  93      22.695  -4.913  11.762  1.00  0.00           N  
ATOM   1443  CA  ASP A  93      21.597  -4.078  11.399  1.00  0.00           C  
ATOM   1444  C   ASP A  93      22.059  -2.970  10.616  1.00  0.00           C  
ATOM   1445  O   ASP A  93      21.349  -2.813   9.633  1.00  0.00           O  
ATOM   1446  CB  ASP A  93      20.858  -3.549  12.631  1.00  0.00           C  
ATOM   1447  CG  ASP A  93      19.515  -2.917  12.291  1.00  0.00           C  
ATOM   1448  OD1 ASP A  93      18.587  -3.645  12.029  1.00  0.00           O  
ATOM   1449  OD2 ASP A  93      19.430  -1.712  12.296  1.00  0.00           O1-
ATOM   1450  H   ASP A  93      23.152  -4.533  12.534  1.00  0.00           H  
ATOM   1451  HA  ASP A  93      20.886  -4.672  10.823  1.00  0.00           H  
ATOM   1452 1HB  ASP A  93      20.692  -4.365  13.334  1.00  0.00           H  
ATOM   1453 2HB  ASP A  93      21.476  -2.805  13.134  1.00  0.00           H  
ATOM   1454  N   ILE A  94      23.273  -2.469  10.960  1.00  0.00           N  
ATOM   1455  CA  ILE A  94      23.846  -1.349  10.257  1.00  0.00           C  
ATOM   1456  C   ILE A  94      24.185  -1.836   8.914  1.00  0.00           C  
ATOM   1457  O   ILE A  94      23.734  -1.053   8.073  1.00  0.00           O  
ATOM   1458  CB  ILE A  94      25.100  -0.787  10.952  1.00  0.00           C  
ATOM   1459  CG1 ILE A  94      24.729  -0.164  12.301  1.00  0.00           C  
ATOM   1460  CG2 ILE A  94      25.788   0.236  10.062  1.00  0.00           C  
ATOM   1461  CD1 ILE A  94      25.921   0.172  13.167  1.00  0.00           C  
ATOM   1462  H   ILE A  94      23.635  -2.796  11.896  1.00  0.00           H  
ATOM   1463  HA  ILE A  94      23.088  -0.570  10.172  1.00  0.00           H  
ATOM   1464  HB  ILE A  94      25.795  -1.599  11.161  1.00  0.00           H  
ATOM   1465 1HG1 ILE A  94      24.158   0.749  12.135  1.00  0.00           H  
ATOM   1466 2HG1 ILE A  94      24.089  -0.852  12.855  1.00  0.00           H  
ATOM   1467 1HG2 ILE A  94      26.672   0.624  10.569  1.00  0.00           H  
ATOM   1468 2HG2 ILE A  94      26.085  -0.237   9.127  1.00  0.00           H  
ATOM   1469 3HG2 ILE A  94      25.101   1.056   9.852  1.00  0.00           H  
ATOM   1470 1HD1 ILE A  94      25.578   0.608  14.105  1.00  0.00           H  
ATOM   1471 2HD1 ILE A  94      26.488  -0.736  13.375  1.00  0.00           H  
ATOM   1472 3HD1 ILE A  94      26.558   0.886  12.647  1.00  0.00           H  
ATOM   1473  N   LEU A  95      24.772  -3.118   8.817  1.00  0.00           N  
ATOM   1474  CA  LEU A  95      25.195  -3.563   7.541  1.00  0.00           C  
ATOM   1475  C   LEU A  95      24.064  -3.720   6.657  1.00  0.00           C  
ATOM   1476  O   LEU A  95      24.278  -3.165   5.580  1.00  0.00           O  
ATOM   1477  CB  LEU A  95      25.945  -4.896   7.646  1.00  0.00           C  
ATOM   1478  CG  LEU A  95      26.013  -5.726   6.357  1.00  0.00           C  
ATOM   1479  CD1 LEU A  95      26.359  -4.816   5.186  1.00  0.00           C  
ATOM   1480  CD2 LEU A  95      27.048  -6.829   6.517  1.00  0.00           C  
ATOM   1481  H   LEU A  95      25.140  -3.574   9.649  1.00  0.00           H  
ATOM   1482  HA  LEU A  95      25.826  -2.793   7.098  1.00  0.00           H  
ATOM   1483 1HB  LEU A  95      26.967  -4.696   7.965  1.00  0.00           H  
ATOM   1484 2HB  LEU A  95      25.462  -5.508   8.408  1.00  0.00           H  
ATOM   1485  HG  LEU A  95      25.037  -6.169   6.158  1.00  0.00           H  
ATOM   1486 1HD1 LEU A  95      26.406  -5.406   4.270  1.00  0.00           H  
ATOM   1487 2HD1 LEU A  95      25.592  -4.048   5.082  1.00  0.00           H  
ATOM   1488 3HD1 LEU A  95      27.324  -4.345   5.364  1.00  0.00           H  
ATOM   1489 1HD2 LEU A  95      27.095  -7.419   5.601  1.00  0.00           H  
ATOM   1490 2HD2 LEU A  95      28.024  -6.387   6.715  1.00  0.00           H  
ATOM   1491 3HD2 LEU A  95      26.766  -7.474   7.350  1.00  0.00           H  
ATOM   1492  N   ARG A  96      22.894  -4.186   7.257  1.00  0.00           N  
ATOM   1493  CA  ARG A  96      21.767  -4.491   6.462  1.00  0.00           C  
ATOM   1494  C   ARG A  96      21.254  -3.272   5.929  1.00  0.00           C  
ATOM   1495  O   ARG A  96      21.007  -3.425   4.744  1.00  0.00           O  
ATOM   1496  CB  ARG A  96      20.677  -5.192   7.258  1.00  0.00           C  
ATOM   1497  CG  ARG A  96      19.478  -5.646   6.439  1.00  0.00           C  
ATOM   1498  CD  ARG A  96      18.519  -6.430   7.258  1.00  0.00           C  
ATOM   1499  NE  ARG A  96      17.924  -5.626   8.314  1.00  0.00           N  
ATOM   1500  CZ  ARG A  96      17.251  -6.126   9.368  1.00  0.00           C  
ATOM   1501  NH1 ARG A  96      17.096  -7.426   9.493  1.00  0.00           N1+
ATOM   1502  NH2 ARG A  96      16.746  -5.310  10.277  1.00  0.00           N  
ATOM   1503  H   ARG A  96      22.929  -4.602   8.179  1.00  0.00           H  
ATOM   1504  HA  ARG A  96      22.098  -5.079   5.605  1.00  0.00           H  
ATOM   1505 1HB  ARG A  96      21.092  -6.071   7.748  1.00  0.00           H  
ATOM   1506 2HB  ARG A  96      20.310  -4.525   8.038  1.00  0.00           H  
ATOM   1507 1HG  ARG A  96      18.958  -4.774   6.042  1.00  0.00           H  
ATOM   1508 2HG  ARG A  96      19.818  -6.273   5.614  1.00  0.00           H  
ATOM   1509 1HD  ARG A  96      17.718  -6.803   6.621  1.00  0.00           H  
ATOM   1510 2HD  ARG A  96      19.036  -7.270   7.719  1.00  0.00           H  
ATOM   1511  HE  ARG A  96      18.022  -4.622   8.252  1.00  0.00           H  
ATOM   1512 1HH1 ARG A  96      17.482  -8.050   8.799  1.00  0.00           H  
ATOM   1513 2HH1 ARG A  96      16.592  -7.801  10.284  1.00  0.00           H  
ATOM   1514 1HH2 ARG A  96      16.865  -4.311  10.181  1.00  0.00           H  
ATOM   1515 2HH2 ARG A  96      16.242  -5.685  11.067  1.00  0.00           H  
ATOM   1516  N   ALA A  97      21.334  -2.152   6.758  1.00  0.00           N  
ATOM   1517  CA  ALA A  97      20.788  -0.924   6.342  1.00  0.00           C  
ATOM   1518  C   ALA A  97      21.498  -0.416   5.195  1.00  0.00           C  
ATOM   1519  O   ALA A  97      20.710  -0.105   4.311  1.00  0.00           O  
ATOM   1520  CB  ALA A  97      20.827   0.105   7.583  1.00  0.00           C  
ATOM   1521  H   ALA A  97      21.550  -2.271   7.730  1.00  0.00           H  
ATOM   1522  HA  ALA A  97      19.755  -1.097   6.041  1.00  0.00           H  
ATOM   1523 1HB  ALA A  97      20.406   1.063   7.275  1.00  0.00           H  
ATOM   1524 2HB  ALA A  97      20.242  -0.299   8.410  1.00  0.00           H  
ATOM   1525 3HB  ALA A  97      21.857   0.249   7.904  1.00  0.00           H  
ATOM   1526  N   ARG A  98      22.846  -0.550   5.229  1.00  0.00           N  
ATOM   1527  CA  ARG A  98      23.675   0.013   4.226  1.00  0.00           C  
ATOM   1528  C   ARG A  98      23.334  -0.761   2.851  1.00  0.00           C  
ATOM   1529  O   ARG A  98      23.428  -0.564   1.611  1.00  0.00           O  
ATOM   1530  CB  ARG A  98      25.139  -0.128   4.617  1.00  0.00           C  
ATOM   1531  CG  ARG A  98      25.553   0.666   5.845  1.00  0.00           C  
ATOM   1532  CD  ARG A  98      26.011   2.033   5.486  1.00  0.00           C  
ATOM   1533  NE  ARG A  98      26.334   2.823   6.663  1.00  0.00           N  
ATOM   1534  CZ  ARG A  98      27.522   2.801   7.298  1.00  0.00           C  
ATOM   1535  NH1 ARG A  98      28.488   2.025   6.858  1.00  0.00           N1+
ATOM   1536  NH2 ARG A  98      27.717   3.559   8.363  1.00  0.00           N  
ATOM   1537  H   ARG A  98      23.236  -0.866   6.110  1.00  0.00           H  
ATOM   1538  HA  ARG A  98      23.400   1.061   4.097  1.00  0.00           H  
ATOM   1539 1HB  ARG A  98      25.363  -1.176   4.811  1.00  0.00           H  
ATOM   1540 2HB  ARG A  98      25.770   0.193   3.788  1.00  0.00           H  
ATOM   1541 1HG  ARG A  98      24.704   0.757   6.523  1.00  0.00           H  
ATOM   1542 2HG  ARG A  98      26.370   0.153   6.353  1.00  0.00           H  
ATOM   1543 1HD  ARG A  98      26.904   1.966   4.865  1.00  0.00           H  
ATOM   1544 2HD  ARG A  98      25.225   2.547   4.935  1.00  0.00           H  
ATOM   1545  HE  ARG A  98      25.616   3.433   7.031  1.00  0.00           H  
ATOM   1546 1HH1 ARG A  98      28.339   1.445   6.044  1.00  0.00           H  
ATOM   1547 2HH1 ARG A  98      29.378   2.008   7.333  1.00  0.00           H  
ATOM   1548 1HH2 ARG A  98      26.975   4.156   8.701  1.00  0.00           H  
ATOM   1549 2HH2 ARG A  98      28.607   3.542   8.838  1.00  0.00           H  
ATOM   1550  N   ARG A  99      23.068  -1.993   3.052  1.00  0.00           N  
ATOM   1551  CA  ARG A  99      22.980  -2.758   1.839  1.00  0.00           C  
ATOM   1552  C   ARG A  99      21.693  -2.326   1.259  1.00  0.00           C  
ATOM   1553  O   ARG A  99      21.618  -2.308   0.066  1.00  0.00           O  
ATOM   1554  CB  ARG A  99      22.993  -4.260   2.079  1.00  0.00           C  
ATOM   1555  CG  ARG A  99      22.736  -5.108   0.843  1.00  0.00           C  
ATOM   1556  CD  ARG A  99      23.778  -4.896  -0.195  1.00  0.00           C  
ATOM   1557  NE  ARG A  99      23.534  -5.702  -1.380  1.00  0.00           N  
ATOM   1558  CZ  ARG A  99      22.738  -5.335  -2.404  1.00  0.00           C  
ATOM   1559  NH1 ARG A  99      22.117  -4.177  -2.372  1.00  0.00           N1+
ATOM   1560  NH2 ARG A  99      22.581  -6.141  -3.440  1.00  0.00           N  
ATOM   1561  H   ARG A  99      23.144  -2.392   3.971  1.00  0.00           H  
ATOM   1562  HA  ARG A  99      23.745  -2.401   1.149  1.00  0.00           H  
ATOM   1563 1HB  ARG A  99      23.960  -4.555   2.485  1.00  0.00           H  
ATOM   1564 2HB  ARG A  99      22.235  -4.517   2.819  1.00  0.00           H  
ATOM   1565 1HG  ARG A  99      22.736  -6.163   1.118  1.00  0.00           H  
ATOM   1566 2HG  ARG A  99      21.768  -4.844   0.416  1.00  0.00           H  
ATOM   1567 1HD  ARG A  99      23.788  -3.848  -0.491  1.00  0.00           H  
ATOM   1568 2HD  ARG A  99      24.753  -5.168   0.208  1.00  0.00           H  
ATOM   1569  HE  ARG A  99      23.994  -6.600  -1.441  1.00  0.00           H  
ATOM   1570 1HH1 ARG A  99      22.237  -3.561  -1.580  1.00  0.00           H  
ATOM   1571 2HH1 ARG A  99      21.521  -3.902  -3.139  1.00  0.00           H  
ATOM   1572 1HH2 ARG A  99      23.058  -7.032  -3.464  1.00  0.00           H  
ATOM   1573 2HH2 ARG A  99      21.985  -5.867  -4.206  1.00  0.00           H  
ATOM   1574  N   ALA A 100      20.668  -2.134   2.120  1.00  0.00           N  
ATOM   1575  CA  ALA A 100      19.366  -1.831   1.643  1.00  0.00           C  
ATOM   1576  C   ALA A 100      19.420  -0.588   0.853  1.00  0.00           C  
ATOM   1577  O   ALA A 100      18.848  -0.499  -0.233  1.00  0.00           O  
ATOM   1578  CB  ALA A 100      18.371  -1.899   2.754  1.00  0.00           C  
ATOM   1579  H   ALA A 100      20.815  -2.385   3.057  1.00  0.00           H  
ATOM   1580  HA  ALA A 100      19.101  -2.571   0.888  1.00  0.00           H  
ATOM   1581 1HB  ALA A 100      17.379  -1.663   2.369  1.00  0.00           H  
ATOM   1582 2HB  ALA A 100      18.367  -2.903   3.178  1.00  0.00           H  
ATOM   1583 3HB  ALA A 100      18.639  -1.180   3.527  1.00  0.00           H  
ATOM   1584  N   THR A 101      20.275   0.320   1.331  1.00  0.00           N  
ATOM   1585  CA  THR A 101      20.259   1.584   0.727  1.00  0.00           C  
ATOM   1586  C   THR A 101      21.176   1.653  -0.541  1.00  0.00           C  
ATOM   1587  O   THR A 101      21.188   2.686  -1.197  1.00  0.00           O  
ATOM   1588  CB  THR A 101      20.674   2.644   1.763  1.00  0.00           C  
ATOM   1589  CG2 THR A 101      19.489   3.032   2.634  1.00  0.00           C  
ATOM   1590  OG1 THR A 101      21.721   2.123   2.591  1.00  0.00           O  
ATOM   1591  H   THR A 101      20.642   0.173   2.246  1.00  0.00           H  
ATOM   1592  HA  THR A 101      19.237   1.807   0.418  1.00  0.00           H  
ATOM   1593  HB  THR A 101      21.044   3.531   1.248  1.00  0.00           H  
ATOM   1594  HG1 THR A 101      22.140   1.382   2.147  1.00  0.00           H  
ATOM   1595 1HG2 THR A 101      19.800   3.783   3.359  1.00  0.00           H  
ATOM   1596 2HG2 THR A 101      18.695   3.439   2.008  1.00  0.00           H  
ATOM   1597 3HG2 THR A 101      19.120   2.152   3.159  1.00  0.00           H  
ATOM   1598  N   GLY A 102      22.022   0.625  -0.846  1.00  0.00           N  
ATOM   1599  CA  GLY A 102      22.890   0.732  -2.006  1.00  0.00           C  
ATOM   1600  C   GLY A 102      24.085   1.526  -1.563  1.00  0.00           C  
ATOM   1601  O   GLY A 102      24.622   2.300  -2.360  1.00  0.00           O  
ATOM   1602  H   GLY A 102      21.991  -0.233  -0.421  1.00  0.00           H  
ATOM   1603 1HA  GLY A 102      23.162  -0.266  -2.350  1.00  0.00           H  
ATOM   1604 2HA  GLY A 102      22.352   1.217  -2.820  1.00  0.00           H  
ATOM   1605  N   LEU A 103      24.301   1.614  -0.242  1.00  0.00           N  
ATOM   1606  CA  LEU A 103      25.389   2.363   0.109  1.00  0.00           C  
ATOM   1607  C   LEU A 103      26.475   1.462   0.131  1.00  0.00           C  
ATOM   1608  O   LEU A 103      27.645   1.833   0.148  1.00  0.00           O  
ATOM   1609  CB  LEU A 103      25.209   3.035   1.476  1.00  0.00           C  
ATOM   1610  CG  LEU A 103      23.943   3.887   1.637  1.00  0.00           C  
ATOM   1611  CD1 LEU A 103      23.628   4.055   3.118  1.00  0.00           C  
ATOM   1612  CD2 LEU A 103      24.150   5.236   0.966  1.00  0.00           C  
ATOM   1613  H   LEU A 103      24.017   0.897   0.383  1.00  0.00           H  
ATOM   1614  HA  LEU A 103      25.664   2.992  -0.737  1.00  0.00           H  
ATOM   1615 1HB  LEU A 103      25.188   2.262   2.243  1.00  0.00           H  
ATOM   1616 2HB  LEU A 103      26.068   3.680   1.663  1.00  0.00           H  
ATOM   1617  HG  LEU A 103      23.099   3.376   1.173  1.00  0.00           H  
ATOM   1618 1HD1 LEU A 103      22.729   4.660   3.232  1.00  0.00           H  
ATOM   1619 2HD1 LEU A 103      23.465   3.075   3.568  1.00  0.00           H  
ATOM   1620 3HD1 LEU A 103      24.463   4.549   3.613  1.00  0.00           H  
ATOM   1621 1HD2 LEU A 103      23.250   5.842   1.080  1.00  0.00           H  
ATOM   1622 2HD2 LEU A 103      24.993   5.749   1.431  1.00  0.00           H  
ATOM   1623 3HD2 LEU A 103      24.356   5.088  -0.094  1.00  0.00           H  
ATOM   1624  N   MET A 104      26.067   0.189  -0.017  1.00  0.00           N  
ATOM   1625  CA  MET A 104      27.245  -0.611  -0.108  1.00  0.00           C  
ATOM   1626  C   MET A 104      27.105  -1.394  -1.338  1.00  0.00           C  
ATOM   1627  O   MET A 104      26.047  -1.882  -1.735  1.00  0.00           O  
ATOM   1628  CB  MET A 104      27.421  -1.516   1.110  1.00  0.00           C  
ATOM   1629  CG  MET A 104      27.865  -0.791   2.373  1.00  0.00           C  
ATOM   1630  SD  MET A 104      29.617  -0.362   2.349  1.00  0.00           S  
ATOM   1631  CE  MET A 104      29.729   0.681   3.800  1.00  0.00           C  
ATOM   1632  H   MET A 104      25.072  -0.056   0.200  1.00  0.00           H  
ATOM   1633  HA  MET A 104      28.112   0.028   0.058  1.00  0.00           H  
ATOM   1634 1HB  MET A 104      26.480  -2.019   1.327  1.00  0.00           H  
ATOM   1635 2HB  MET A 104      28.161  -2.285   0.888  1.00  0.00           H  
ATOM   1636 1HG  MET A 104      27.287   0.124   2.489  1.00  0.00           H  
ATOM   1637 2HG  MET A 104      27.678  -1.425   3.240  1.00  0.00           H  
ATOM   1638 1HE  MET A 104      30.756   1.027   3.920  1.00  0.00           H  
ATOM   1639 2HE  MET A 104      29.067   1.540   3.683  1.00  0.00           H  
ATOM   1640 3HE  MET A 104      29.433   0.112   4.681  1.00  0.00           H  
ATOM   1641  N   THR A 105      28.301  -1.520  -1.902  1.00  0.00           N  
ATOM   1642  CA  THR A 105      28.563  -2.258  -3.089  1.00  0.00           C  
ATOM   1643  C   THR A 105      28.830  -3.615  -2.635  1.00  0.00           C  
ATOM   1644  O   THR A 105      29.246  -3.582  -1.467  1.00  0.00           O  
ATOM   1645  CB  THR A 105      29.753  -1.708  -3.896  1.00  0.00           C  
ATOM   1646  CG2 THR A 105      29.550  -0.233  -4.207  1.00  0.00           C  
ATOM   1647  OG1 THR A 105      30.962  -1.872  -3.143  1.00  0.00           O  
ATOM   1648  H   THR A 105      29.066  -1.012  -1.483  1.00  0.00           H  
ATOM   1649  HA  THR A 105      27.696  -2.179  -3.745  1.00  0.00           H  
ATOM   1650  HB  THR A 105      29.846  -2.261  -4.831  1.00  0.00           H  
ATOM   1651  HG1 THR A 105      31.635  -1.280  -3.487  1.00  0.00           H  
ATOM   1652 1HG2 THR A 105      30.401   0.139  -4.778  1.00  0.00           H  
ATOM   1653 2HG2 THR A 105      28.638  -0.106  -4.790  1.00  0.00           H  
ATOM   1654 3HG2 THR A 105      29.466   0.327  -3.276  1.00  0.00           H  
ATOM   1655  N   ARG A 106      28.830  -4.596  -3.544  1.00  0.00           N  
ATOM   1656  CA  ARG A 106      28.969  -5.940  -3.122  1.00  0.00           C  
ATOM   1657  C   ARG A 106      30.275  -6.300  -2.468  1.00  0.00           C  
ATOM   1658  O   ARG A 106      30.241  -7.030  -1.387  1.00  0.00           O  
ATOM   1659  CB  ARG A 106      28.762  -6.853  -4.321  1.00  0.00           C  
ATOM   1660  CG  ARG A 106      27.335  -6.910  -4.843  1.00  0.00           C  
ATOM   1661  CD  ARG A 106      27.223  -7.779  -6.042  1.00  0.00           C  
ATOM   1662  NE  ARG A 106      25.860  -7.833  -6.548  1.00  0.00           N  
ATOM   1663  CZ  ARG A 106      25.493  -8.435  -7.696  1.00  0.00           C  
ATOM   1664  NH1 ARG A 106      26.396  -9.030  -8.444  1.00  0.00           N1+
ATOM   1665  NH2 ARG A 106      24.226  -8.429  -8.069  1.00  0.00           N  
ATOM   1666  H   ARG A 106      28.585  -4.385  -4.499  1.00  0.00           H  
ATOM   1667  HA  ARG A 106      28.258  -6.125  -2.316  1.00  0.00           H  
ATOM   1668 1HB  ARG A 106      29.400  -6.527  -5.141  1.00  0.00           H  
ATOM   1669 2HB  ARG A 106      29.059  -7.869  -4.061  1.00  0.00           H  
ATOM   1670 1HG  ARG A 106      26.680  -7.309  -4.068  1.00  0.00           H  
ATOM   1671 2HG  ARG A 106      27.007  -5.906  -5.115  1.00  0.00           H  
ATOM   1672 1HD  ARG A 106      27.865  -7.392  -6.833  1.00  0.00           H  
ATOM   1673 2HD  ARG A 106      27.532  -8.792  -5.788  1.00  0.00           H  
ATOM   1674  HE  ARG A 106      25.138  -7.386  -5.999  1.00  0.00           H  
ATOM   1675 1HH1 ARG A 106      27.365  -9.035  -8.158  1.00  0.00           H  
ATOM   1676 2HH1 ARG A 106      26.121  -9.482  -9.304  1.00  0.00           H  
ATOM   1677 1HH2 ARG A 106      23.531  -7.972  -7.494  1.00  0.00           H  
ATOM   1678 2HH2 ARG A 106      23.951  -8.881  -8.929  1.00  0.00           H  
ATOM   1679  N   ASP A 107      31.223  -5.610  -2.938  1.00  0.00           N  
ATOM   1680  CA  ASP A 107      32.502  -5.838  -2.518  1.00  0.00           C  
ATOM   1681  C   ASP A 107      32.691  -5.316  -1.127  1.00  0.00           C  
ATOM   1682  O   ASP A 107      33.603  -5.721  -0.416  1.00  0.00           O  
ATOM   1683  CB  ASP A 107      33.488  -5.183  -3.489  1.00  0.00           C  
ATOM   1684  CG  ASP A 107      33.544  -5.885  -4.840  1.00  0.00           C  
ATOM   1685  OD1 ASP A 107      33.074  -6.994  -4.931  1.00  0.00           O  
ATOM   1686  OD2 ASP A 107      34.056  -5.305  -5.767  1.00  0.00           O1-
ATOM   1687  H   ASP A 107      31.044  -5.002  -3.728  1.00  0.00           H  
ATOM   1688  HA  ASP A 107      32.655  -6.915  -2.443  1.00  0.00           H  
ATOM   1689 1HB  ASP A 107      33.205  -4.142  -3.648  1.00  0.00           H  
ATOM   1690 2HB  ASP A 107      34.486  -5.188  -3.052  1.00  0.00           H  
ATOM   1691  N   ASN A 108      32.033  -4.196  -0.893  1.00  0.00           N  
ATOM   1692  CA  ASN A 108      32.275  -3.426   0.220  1.00  0.00           C  
ATOM   1693  C   ASN A 108      31.692  -4.037   1.459  1.00  0.00           C  
ATOM   1694  O   ASN A 108      32.321  -3.952   2.471  1.00  0.00           O  
ATOM   1695  CB  ASN A 108      31.742  -2.024  -0.010  1.00  0.00           C  
ATOM   1696  CG  ASN A 108      32.614  -1.219  -0.933  1.00  0.00           C  
ATOM   1697  ND2 ASN A 108      32.067  -0.162  -1.478  1.00  0.00           N  
ATOM   1698  OD1 ASN A 108      33.783  -1.554  -1.153  1.00  0.00           O  
ATOM   1699  H   ASN A 108      31.170  -4.003  -1.239  1.00  0.00           H  
ATOM   1700  HA  ASN A 108      33.319  -3.557   0.511  1.00  0.00           H  
ATOM   1701 1HB  ASN A 108      30.739  -2.081  -0.434  1.00  0.00           H  
ATOM   1702 2HB  ASN A 108      31.665  -1.503   0.944  1.00  0.00           H  
ATOM   1703 1HD2 ASN A 108      32.600   0.412  -2.101  1.00  0.00           H  
ATOM   1704 2HD2 ASN A 108      31.118   0.073  -1.271  1.00  0.00           H  
ATOM   1705  N   TYR A 109      30.468  -4.671   1.201  1.00  0.00           N  
ATOM   1706  CA  TYR A 109      29.367  -5.476   1.922  1.00  0.00           C  
ATOM   1707  C   TYR A 109      30.246  -6.478   2.388  1.00  0.00           C  
ATOM   1708  O   TYR A 109      30.026  -6.560   3.577  1.00  0.00           O  
ATOM   1709  CB  TYR A 109      28.243  -6.047   1.055  1.00  0.00           C  
ATOM   1710  CG  TYR A 109      27.334  -7.009   1.789  1.00  0.00           C  
ATOM   1711  CD1 TYR A 109      26.085  -6.589   2.222  1.00  0.00           C  
ATOM   1712  CD2 TYR A 109      27.750  -8.310   2.029  1.00  0.00           C  
ATOM   1713  CE1 TYR A 109      25.255  -7.467   2.892  1.00  0.00           C  
ATOM   1714  CE2 TYR A 109      26.921  -9.188   2.699  1.00  0.00           C  
ATOM   1715  CZ  TYR A 109      25.678  -8.770   3.130  1.00  0.00           C  
ATOM   1716  OH  TYR A 109      24.851  -9.644   3.798  1.00  0.00           O  
ATOM   1717  H   TYR A 109      30.064  -4.232   0.282  1.00  0.00           H  
ATOM   1718  HA  TYR A 109      28.951  -4.857   2.718  1.00  0.00           H  
ATOM   1719 1HB  TYR A 109      27.632  -5.231   0.666  1.00  0.00           H  
ATOM   1720 2HB  TYR A 109      28.672  -6.570   0.201  1.00  0.00           H  
ATOM   1721  HD1 TYR A 109      25.758  -5.566   2.033  1.00  0.00           H  
ATOM   1722  HD2 TYR A 109      28.732  -8.639   1.690  1.00  0.00           H  
ATOM   1723  HE1 TYR A 109      24.274  -7.137   3.233  1.00  0.00           H  
ATOM   1724  HE2 TYR A 109      27.248 -10.210   2.889  1.00  0.00           H  
ATOM   1725  HH  TYR A 109      25.290 -10.495   3.884  1.00  0.00           H  
ATOM   1726  N   ARG A 110      31.171  -7.019   1.618  1.00  0.00           N  
ATOM   1727  CA  ARG A 110      31.992  -8.143   2.215  1.00  0.00           C  
ATOM   1728  C   ARG A 110      32.751  -7.672   3.376  1.00  0.00           C  
ATOM   1729  O   ARG A 110      32.951  -8.589   4.182  1.00  0.00           O  
ATOM   1730  CB  ARG A 110      32.983  -8.728   1.220  1.00  0.00           C  
ATOM   1731  CG  ARG A 110      32.358  -9.532   0.092  1.00  0.00           C  
ATOM   1732  CD  ARG A 110      33.358 -10.397  -0.586  1.00  0.00           C  
ATOM   1733  NE  ARG A 110      34.427  -9.618  -1.190  1.00  0.00           N  
ATOM   1734  CZ  ARG A 110      34.384  -9.091  -2.429  1.00  0.00           C  
ATOM   1735  NH1 ARG A 110      33.320  -9.266  -3.181  1.00  0.00           N1+
ATOM   1736  NH2 ARG A 110      35.411  -8.397  -2.888  1.00  0.00           N  
ATOM   1737  H   ARG A 110      30.952  -6.748   0.567  1.00  0.00           H  
ATOM   1738  HA  ARG A 110      31.312  -8.922   2.561  1.00  0.00           H  
ATOM   1739 1HB  ARG A 110      33.563  -7.924   0.770  1.00  0.00           H  
ATOM   1740 2HB  ARG A 110      33.682  -9.381   1.744  1.00  0.00           H  
ATOM   1741 1HG  ARG A 110      31.570 -10.170   0.493  1.00  0.00           H  
ATOM   1742 2HG  ARG A 110      31.934  -8.853  -0.648  1.00  0.00           H  
ATOM   1743 1HD  ARG A 110      33.800 -11.079   0.140  1.00  0.00           H  
ATOM   1744 2HD  ARG A 110      32.869 -10.971  -1.372  1.00  0.00           H  
ATOM   1745  HE  ARG A 110      35.262  -9.462  -0.641  1.00  0.00           H  
ATOM   1746 1HH1 ARG A 110      32.535  -9.797  -2.830  1.00  0.00           H  
ATOM   1747 2HH1 ARG A 110      33.288  -8.871  -4.109  1.00  0.00           H  
ATOM   1748 1HH2 ARG A 110      36.229  -8.262  -2.309  1.00  0.00           H  
ATOM   1749 2HH2 ARG A 110      35.378  -8.002  -3.816  1.00  0.00           H  
ATOM   1750  N   THR A 111      33.250  -6.494   3.390  1.00  0.00           N  
ATOM   1751  CA  THR A 111      34.100  -5.967   4.300  1.00  0.00           C  
ATOM   1752  C   THR A 111      33.311  -5.789   5.508  1.00  0.00           C  
ATOM   1753  O   THR A 111      33.816  -6.302   6.502  1.00  0.00           O  
ATOM   1754  CB  THR A 111      34.713  -4.639   3.820  1.00  0.00           C  
ATOM   1755  CG2 THR A 111      35.262  -4.784   2.409  1.00  0.00           C  
ATOM   1756  OG1 THR A 111      33.712  -3.614   3.837  1.00  0.00           O  
ATOM   1757  H   THR A 111      32.904  -5.769   2.944  1.00  0.00           H  
ATOM   1758  HA  THR A 111      34.857  -6.714   4.538  1.00  0.00           H  
ATOM   1759  HB  THR A 111      35.522  -4.349   4.490  1.00  0.00           H  
ATOM   1760  HG1 THR A 111      32.974  -3.897   4.382  1.00  0.00           H  
ATOM   1761 1HG2 THR A 111      35.692  -3.835   2.087  1.00  0.00           H  
ATOM   1762 2HG2 THR A 111      36.032  -5.555   2.395  1.00  0.00           H  
ATOM   1763 3HG2 THR A 111      34.456  -5.064   1.732  1.00  0.00           H  
ATOM   1764  N   VAL A 112      32.068  -5.325   5.275  1.00  0.00           N  
ATOM   1765  CA  VAL A 112      31.130  -4.940   6.389  1.00  0.00           C  
ATOM   1766  C   VAL A 112      30.761  -6.173   7.051  1.00  0.00           C  
ATOM   1767  O   VAL A 112      30.753  -5.976   8.249  1.00  0.00           O  
ATOM   1768  CB  VAL A 112      29.852  -4.238   5.893  1.00  0.00           C  
ATOM   1769  CG1 VAL A 112      29.082  -3.645   7.063  1.00  0.00           C  
ATOM   1770  CG2 VAL A 112      30.213  -3.160   4.883  1.00  0.00           C  
ATOM   1771  H   VAL A 112      32.045  -4.990   4.256  1.00  0.00           H  
ATOM   1772  HA  VAL A 112      31.672  -4.309   7.095  1.00  0.00           H  
ATOM   1773  HB  VAL A 112      29.203  -4.976   5.421  1.00  0.00           H  
ATOM   1774 1HG1 VAL A 112      28.181  -3.153   6.694  1.00  0.00           H  
ATOM   1775 2HG1 VAL A 112      28.803  -4.440   7.755  1.00  0.00           H  
ATOM   1776 3HG1 VAL A 112      29.707  -2.917   7.578  1.00  0.00           H  
ATOM   1777 1HG2 VAL A 112      29.305  -2.668   4.535  1.00  0.00           H  
ATOM   1778 2HG2 VAL A 112      30.867  -2.425   5.353  1.00  0.00           H  
ATOM   1779 3HG2 VAL A 112      30.727  -3.613   4.034  1.00  0.00           H  
ATOM   1780  N   ASN A 113      30.489  -7.281   6.290  1.00  0.00           N  
ATOM   1781  CA  ASN A 113      30.191  -8.541   6.876  1.00  0.00           C  
ATOM   1782  C   ASN A 113      31.298  -8.961   7.686  1.00  0.00           C  
ATOM   1783  O   ASN A 113      30.909  -9.292   8.805  1.00  0.00           O  
ATOM   1784  CB  ASN A 113      29.876  -9.593   5.828  1.00  0.00           C  
ATOM   1785  CG  ASN A 113      29.391 -10.882   6.430  1.00  0.00           C  
ATOM   1786  ND2 ASN A 113      30.128 -11.941   6.214  1.00  0.00           N  
ATOM   1787  OD1 ASN A 113      28.347 -10.919   7.092  1.00  0.00           O  
ATOM   1788  H   ASN A 113      30.429  -7.105   5.324  1.00  0.00           H  
ATOM   1789  HA  ASN A 113      29.338  -8.419   7.546  1.00  0.00           H  
ATOM   1790 1HB  ASN A 113      29.112  -9.212   5.149  1.00  0.00           H  
ATOM   1791 2HB  ASN A 113      30.768  -9.795   5.235  1.00  0.00           H  
ATOM   1792 1HD2 ASN A 113      29.854 -12.827   6.590  1.00  0.00           H  
ATOM   1793 2HD2 ASN A 113      30.965 -11.866   5.672  1.00  0.00           H  
ATOM   1794  N   ASN A 114      32.528  -8.789   7.214  1.00  0.00           N  
ATOM   1795  CA  ASN A 114      33.576  -9.180   8.050  1.00  0.00           C  
ATOM   1796  C   ASN A 114      33.463  -8.229   9.323  1.00  0.00           C  
ATOM   1797  O   ASN A 114      33.642  -8.495  10.486  1.00  0.00           O  
ATOM   1798  CB  ASN A 114      34.904  -9.080   7.323  1.00  0.00           C  
ATOM   1799  CG  ASN A 114      35.100 -10.184   6.322  1.00  0.00           C  
ATOM   1800  ND2 ASN A 114      35.978  -9.967   5.376  1.00  0.00           N  
ATOM   1801  OD1 ASN A 114      34.455 -11.236   6.405  1.00  0.00           O  
ATOM   1802  H   ASN A 114      32.697  -8.581   6.218  1.00  0.00           H  
ATOM   1803  HA  ASN A 114      33.397 -10.206   8.373  1.00  0.00           H  
ATOM   1804 1HB  ASN A 114      34.965  -8.121   6.806  1.00  0.00           H  
ATOM   1805 2HB  ASN A 114      35.719  -9.113   8.047  1.00  0.00           H  
ATOM   1806 1HD2 ASN A 114      36.150 -10.667   4.683  1.00  0.00           H  
ATOM   1807 2HD2 ASN A 114      36.478  -9.102   5.348  1.00  0.00           H  
ATOM   1808  N   ILE A 115      33.158  -7.004   9.143  1.00  0.00           N  
ATOM   1809  CA  ILE A 115      33.252  -6.187  10.363  1.00  0.00           C  
ATOM   1810  C   ILE A 115      32.224  -6.883  11.226  1.00  0.00           C  
ATOM   1811  O   ILE A 115      32.424  -7.152  12.376  1.00  0.00           O  
ATOM   1812  CB  ILE A 115      32.917  -4.699  10.156  1.00  0.00           C  
ATOM   1813  CG1 ILE A 115      34.000  -4.020   9.313  1.00  0.00           C  
ATOM   1814  CG2 ILE A 115      32.762  -3.996  11.496  1.00  0.00           C  
ATOM   1815  CD1 ILE A 115      33.619  -2.641   8.824  1.00  0.00           C  
ATOM   1816  H   ILE A 115      33.190  -6.663   8.201  1.00  0.00           H  
ATOM   1817  HA  ILE A 115      34.276  -6.233  10.732  1.00  0.00           H  
ATOM   1818  HB  ILE A 115      31.984  -4.610   9.600  1.00  0.00           H  
ATOM   1819 1HG1 ILE A 115      34.915  -3.934   9.898  1.00  0.00           H  
ATOM   1820 2HG1 ILE A 115      34.226  -4.639   8.444  1.00  0.00           H  
ATOM   1821 1HG2 ILE A 115      32.526  -2.945  11.331  1.00  0.00           H  
ATOM   1822 2HG2 ILE A 115      31.957  -4.464  12.061  1.00  0.00           H  
ATOM   1823 3HG2 ILE A 115      33.693  -4.075  12.058  1.00  0.00           H  
ATOM   1824 1HD1 ILE A 115      34.437  -2.226   8.235  1.00  0.00           H  
ATOM   1825 2HD1 ILE A 115      32.724  -2.709   8.206  1.00  0.00           H  
ATOM   1826 3HD1 ILE A 115      33.423  -1.994   9.678  1.00  0.00           H  
ATOM   1827  N   THR A 116      31.101  -7.253  10.695  1.00  0.00           N  
ATOM   1828  CA  THR A 116      30.282  -7.758  11.715  1.00  0.00           C  
ATOM   1829  C   THR A 116      30.878  -8.989  12.367  1.00  0.00           C  
ATOM   1830  O   THR A 116      30.656  -9.226  13.550  1.00  0.00           O  
ATOM   1831  CB  THR A 116      28.881  -8.076  11.160  1.00  0.00           C  
ATOM   1832  CG2 THR A 116      28.301  -6.864  10.448  1.00  0.00           C  
ATOM   1833  OG1 THR A 116      28.967  -9.172  10.239  1.00  0.00           O  
ATOM   1834  H   THR A 116      30.901  -7.019   9.765  1.00  0.00           H  
ATOM   1835  HA  THR A 116      30.196  -7.002  12.496  1.00  0.00           H  
ATOM   1836  HB  THR A 116      28.221  -8.360  11.979  1.00  0.00           H  
ATOM   1837  HG1 THR A 116      29.874  -9.267   9.940  1.00  0.00           H  
ATOM   1838 1HG2 THR A 116      27.311  -7.108  10.063  1.00  0.00           H  
ATOM   1839 2HG2 THR A 116      28.224  -6.033  11.149  1.00  0.00           H  
ATOM   1840 3HG2 THR A 116      28.952  -6.582   9.621  1.00  0.00           H  
ATOM   1841  N   LEU A 117      31.761  -9.696  11.653  1.00  0.00           N  
ATOM   1842  CA  LEU A 117      32.291 -10.854  12.308  1.00  0.00           C  
ATOM   1843  C   LEU A 117      33.575 -10.704  13.108  1.00  0.00           C  
ATOM   1844  O   LEU A 117      34.210 -11.678  13.507  1.00  0.00           O  
ATOM   1845  CB  LEU A 117      32.508 -11.936  11.242  1.00  0.00           C  
ATOM   1846  CG  LEU A 117      31.253 -12.383  10.483  1.00  0.00           C  
ATOM   1847  CD1 LEU A 117      31.645 -13.362   9.384  1.00  0.00           C  
ATOM   1848  CD2 LEU A 117      30.270 -13.019  11.455  1.00  0.00           C  
ATOM   1849  H   LEU A 117      31.771  -9.538  10.651  1.00  0.00           H  
ATOM   1850  HA  LEU A 117      31.590 -11.165  13.082  1.00  0.00           H  
ATOM   1851 1HB  LEU A 117      33.223 -11.563  10.510  1.00  0.00           H  
ATOM   1852 2HB  LEU A 117      32.937 -12.816  11.722  1.00  0.00           H  
ATOM   1853  HG  LEU A 117      30.787 -11.519  10.009  1.00  0.00           H  
ATOM   1854 1HD1 LEU A 117      30.753 -13.680   8.844  1.00  0.00           H  
ATOM   1855 2HD1 LEU A 117      32.333 -12.875   8.692  1.00  0.00           H  
ATOM   1856 3HD1 LEU A 117      32.130 -14.231   9.827  1.00  0.00           H  
ATOM   1857 1HD2 LEU A 117      29.378 -13.336  10.916  1.00  0.00           H  
ATOM   1858 2HD2 LEU A 117      30.735 -13.884  11.929  1.00  0.00           H  
ATOM   1859 3HD2 LEU A 117      29.993 -12.292  12.219  1.00  0.00           H  
ATOM   1860  N   GLY A 118      34.004  -9.509  13.149  1.00  0.00           N  
ATOM   1861  CA  GLY A 118      35.034  -8.818  13.799  1.00  0.00           C  
ATOM   1862  C   GLY A 118      36.206  -9.138  12.930  1.00  0.00           C  
ATOM   1863  O   GLY A 118      37.297  -9.350  13.457  1.00  0.00           O  
ATOM   1864  H   GLY A 118      33.455  -8.802  12.778  1.00  0.00           H  
ATOM   1865 1HA  GLY A 118      34.785  -7.758  13.850  1.00  0.00           H  
ATOM   1866 2HA  GLY A 118      35.121  -9.177  14.824  1.00  0.00           H  
ATOM   1867  N   LYS A 119      35.995  -9.456  11.645  1.00  0.00           N  
ATOM   1868  CA  LYS A 119      37.211  -9.809  11.127  1.00  0.00           C  
ATOM   1869  C   LYS A 119      36.865  -8.464  10.445  1.00  0.00           C  
ATOM   1870  O   LYS A 119      35.744  -8.272  10.089  1.00  0.00           O  
ATOM   1871  CB  LYS A 119      37.313 -11.076  10.277  1.00  0.00           C  
ATOM   1872  CG  LYS A 119      36.996 -12.364  11.025  1.00  0.00           C  
ATOM   1873  CD  LYS A 119      37.148 -13.580  10.123  1.00  0.00           C  
ATOM   1874  CE  LYS A 119      36.817 -14.866  10.866  1.00  0.00           C  
ATOM   1875  NZ  LYS A 119      36.960 -16.064   9.995  1.00  0.00           N1+
ATOM   1876  H   LYS A 119      35.247  -9.058  11.197  1.00  0.00           H  
ATOM   1877  HA  LYS A 119      37.813 -10.245  11.925  1.00  0.00           H  
ATOM   1878 1HB  LYS A 119      36.629 -11.003   9.431  1.00  0.00           H  
ATOM   1879 2HB  LYS A 119      38.323 -11.164   9.874  1.00  0.00           H  
ATOM   1880 1HG  LYS A 119      37.670 -12.466  11.876  1.00  0.00           H  
ATOM   1881 2HG  LYS A 119      35.972 -12.325  11.398  1.00  0.00           H  
ATOM   1882 1HD  LYS A 119      36.481 -13.483   9.266  1.00  0.00           H  
ATOM   1883 2HD  LYS A 119      38.174 -13.636   9.759  1.00  0.00           H  
ATOM   1884 1HE  LYS A 119      37.481 -14.973  11.722  1.00  0.00           H  
ATOM   1885 2HE  LYS A 119      35.792 -14.820  11.233  1.00  0.00           H  
ATOM   1886 1HZ  LYS A 119      36.731 -16.894  10.523  1.00  0.00           H  
ATOM   1887 2HZ  LYS A 119      36.333 -15.984   9.206  1.00  0.00           H  
ATOM   1888 3HZ  LYS A 119      37.912 -16.128   9.663  1.00  0.00           H  
ATOM   1889  N   TYR A 120      37.707  -7.793  10.109  1.00  0.00           N  
ATOM   1890  CA  TYR A 120      37.934  -6.615   9.412  1.00  0.00           C  
ATOM   1891  C   TYR A 120      38.927  -7.051   8.480  1.00  0.00           C  
ATOM   1892  O   TYR A 120      39.986  -7.579   8.835  1.00  0.00           O  
ATOM   1893  CB  TYR A 120      38.417  -5.462  10.294  1.00  0.00           C  
ATOM   1894  CG  TYR A 120      38.693  -4.185   9.532  1.00  0.00           C  
ATOM   1895  CD1 TYR A 120      37.680  -3.578   8.805  1.00  0.00           C  
ATOM   1896  CD2 TYR A 120      39.960  -3.620   9.561  1.00  0.00           C  
ATOM   1897  CE1 TYR A 120      37.932  -2.411   8.109  1.00  0.00           C  
ATOM   1898  CE2 TYR A 120      40.212  -2.454   8.865  1.00  0.00           C  
ATOM   1899  CZ  TYR A 120      39.204  -1.850   8.141  1.00  0.00           C  
ATOM   1900  OH  TYR A 120      39.455  -0.688   7.448  1.00  0.00           O  
ATOM   1901  H   TYR A 120      38.598  -8.196  10.387  1.00  0.00           H  
ATOM   1902  HA  TYR A 120      37.049  -6.390   8.816  1.00  0.00           H  
ATOM   1903 1HB  TYR A 120      37.667  -5.248  11.057  1.00  0.00           H  
ATOM   1904 2HB  TYR A 120      39.332  -5.756  10.808  1.00  0.00           H  
ATOM   1905  HD1 TYR A 120      36.684  -4.021   8.783  1.00  0.00           H  
ATOM   1906  HD2 TYR A 120      40.757  -4.098  10.131  1.00  0.00           H  
ATOM   1907  HE1 TYR A 120      37.136  -1.934   7.538  1.00  0.00           H  
ATOM   1908  HE2 TYR A 120      41.208  -2.011   8.886  1.00  0.00           H  
ATOM   1909  HH  TYR A 120      40.373  -0.435   7.573  1.00  0.00           H  
ATOM   1910  N   PRO A 121      38.612  -6.913   7.299  1.00  0.00           N  
ATOM   1911  CA  PRO A 121      39.618  -7.166   6.434  1.00  0.00           C  
ATOM   1912  C   PRO A 121      40.625  -5.976   6.303  1.00  0.00           C  
ATOM   1913  O   PRO A 121      40.221  -4.880   6.696  1.00  0.00           O  
ATOM   1914  CB  PRO A 121      38.818  -7.421   5.153  1.00  0.00           C  
ATOM   1915  CG  PRO A 121      37.696  -6.442   5.221  1.00  0.00           C  
ATOM   1916  CD  PRO A 121      37.371  -6.348   6.688  1.00  0.00           C  
ATOM   1917  HA  PRO A 121      40.218  -8.006   6.814  1.00  0.00           H  
ATOM   1918 1HB  PRO A 121      39.461  -7.273   4.272  1.00  0.00           H  
ATOM   1919 2HB  PRO A 121      38.473  -8.465   5.126  1.00  0.00           H  
ATOM   1920 1HG  PRO A 121      38.006  -5.478   4.793  1.00  0.00           H  
ATOM   1921 2HG  PRO A 121      36.845  -6.798   4.621  1.00  0.00           H  
ATOM   1922 1HD  PRO A 121      37.195  -5.296   6.958  1.00  0.00           H  
ATOM   1923 2HD  PRO A 121      36.483  -6.958   6.907  1.00  0.00           H  
ATOM   1924  N   GLU A 122      41.861  -6.058   5.788  1.00  0.00           N  
ATOM   1925  CA  GLU A 122      42.539  -4.748   5.503  1.00  0.00           C  
ATOM   1926  C   GLU A 122      41.792  -4.116   4.391  1.00  0.00           C  
ATOM   1927  O   GLU A 122      41.502  -4.773   3.392  1.00  0.00           O  
ATOM   1928  CB  GLU A 122      44.009  -4.913   5.112  1.00  0.00           C  
ATOM   1929  CG  GLU A 122      44.906  -5.418   6.234  1.00  0.00           C  
ATOM   1930  CD  GLU A 122      46.348  -5.528   5.825  1.00  0.00           C  
ATOM   1931  OE1 GLU A 122      46.643  -5.277   4.681  1.00  0.00           O  
ATOM   1932  OE2 GLU A 122      47.157  -5.863   6.658  1.00  0.00           O1-
ATOM   1933  H   GLU A 122      42.300  -6.939   5.571  1.00  0.00           H  
ATOM   1934  HA  GLU A 122      42.526  -4.146   6.413  1.00  0.00           H  
ATOM   1935 1HB  GLU A 122      44.088  -5.614   4.280  1.00  0.00           H  
ATOM   1936 2HB  GLU A 122      44.405  -3.956   4.772  1.00  0.00           H  
ATOM   1937 1HG  GLU A 122      44.830  -4.736   7.080  1.00  0.00           H  
ATOM   1938 2HG  GLU A 122      44.549  -6.395   6.557  1.00  0.00           H  
ATOM   1939  N   ALA A 123      41.501  -2.910   4.513  1.00  0.00           N  
ATOM   1940  CA  ALA A 123      40.859  -2.159   3.492  1.00  0.00           C  
ATOM   1941  C   ALA A 123      41.935  -1.690   2.557  1.00  0.00           C  
ATOM   1942  O   ALA A 123      43.044  -1.394   3.000  1.00  0.00           O  
ATOM   1943  CB  ALA A 123      40.263  -1.029   4.093  1.00  0.00           C  
ATOM   1944  H   ALA A 123      41.772  -2.434   5.362  1.00  0.00           H  
ATOM   1945  HA  ALA A 123      40.093  -2.790   3.040  1.00  0.00           H  
ATOM   1946 1HB  ALA A 123      39.761  -0.433   3.330  1.00  0.00           H  
ATOM   1947 2HB  ALA A 123      39.534  -1.353   4.836  1.00  0.00           H  
ATOM   1948 3HB  ALA A 123      41.030  -0.426   4.576  1.00  0.00           H  
ATOM   1949  N   LYS A 124      41.606  -1.562   1.335  1.00  0.00           N  
ATOM   1950  CA  LYS A 124      42.451  -1.022   0.281  1.00  0.00           C  
ATOM   1951  C   LYS A 124      42.342   0.481   0.161  1.00  0.00           C  
ATOM   1952  O   LYS A 124      43.339   1.148  -0.102  1.00  0.00           O  
ATOM   1953  CB  LYS A 124      42.104  -1.671  -1.059  1.00  0.00           C  
ATOM   1954  CG  LYS A 124      42.428  -3.157  -1.141  1.00  0.00           C  
ATOM   1955  CD  LYS A 124      42.088  -3.721  -2.513  1.00  0.00           C  
ATOM   1956  CE  LYS A 124      42.404  -5.207  -2.594  1.00  0.00           C  
ATOM   1957  NZ  LYS A 124      42.059  -5.778  -3.924  1.00  0.00           N1+
ATOM   1958  OXT LYS A 124      41.282   1.020   0.323  1.00  0.00           O1-
ATOM   1959  H   LYS A 124      40.665  -1.838   1.087  1.00  0.00           H  
ATOM   1960  HA  LYS A 124      43.494  -1.176   0.561  1.00  0.00           H  
ATOM   1961 1HB  LYS A 124      41.039  -1.549  -1.258  1.00  0.00           H  
ATOM   1962 2HB  LYS A 124      42.646  -1.166  -1.859  1.00  0.00           H  
ATOM   1963 1HG  LYS A 124      43.490  -3.309  -0.948  1.00  0.00           H  
ATOM   1964 2HG  LYS A 124      41.858  -3.695  -0.385  1.00  0.00           H  
ATOM   1965 1HD  LYS A 124      41.026  -3.572  -2.715  1.00  0.00           H  
ATOM   1966 2HD  LYS A 124      42.662  -3.195  -3.275  1.00  0.00           H  
ATOM   1967 1HE  LYS A 124      43.466  -5.364  -2.410  1.00  0.00           H  
ATOM   1968 2HE  LYS A 124      41.842  -5.741  -1.827  1.00  0.00           H  
ATOM   1969 1HZ  LYS A 124      42.282  -6.763  -3.937  1.00  0.00           H  
ATOM   1970 2HZ  LYS A 124      41.071  -5.655  -4.098  1.00  0.00           H  
ATOM   1971 3HZ  LYS A 124      42.588  -5.304  -4.642  1.00  0.00           H  
END
