# Supplementary material for: Modeling the MreB-CbtA Interaction to Facilitate the Prediction and Design of Candidate Antibacterial Peptides
Source: Front Mol Biosci. 2022 Jan 27;8:814935. doi: 10.3389/fmolb.2021.814935 (PMC8828653; doi:10.3389/fmolb.2021.814935)
Supplement: Supplementary file 1 [file DataSheet2.ZIP › MreB-CbtA_Complex.pdb]

HEADER    MreB-CbtA Complex                                   
TITLE     HADDOCK Model of the MreB-CbtA Complex, ATP, MG2+
ATOM      1  N   ASP A  12      24.246  -6.090  11.094  1.00 10.00      A    N  
ATOM      2  CA  ASP A  12      25.074  -6.023   9.900  1.00 10.00      A    C  
ATOM      3  C   ASP A  12      24.238  -6.251   8.647  1.00 10.00      A    C  
ATOM      4  O   ASP A  12      24.772  -6.553   7.576  1.00 10.00      A    O  
ATOM      5  CB  ASP A  12      26.216  -7.046   9.973  1.00 10.00      A    C  
ATOM      6  CG  ASP A  12      25.748  -8.475  10.216  1.00 10.00      A    C  
ATOM      7  OD1 ASP A  12      24.526  -8.697  10.364  1.00 10.00      A    O  
ATOM      8  OD2 ASP A  12      26.611  -9.372  10.279  1.00 10.00      A    O1-
ATOM      9  HN  ASP A  12      23.753  -6.925  11.266  1.00 10.00      A    H  
ATOM     10  HA  ASP A  12      25.511  -5.026   9.843  1.00  0.00      A    H  
ATOM     11  HB2 ASP A  12      26.762  -7.019   9.030  1.00  0.00      A    H  
ATOM     12  HB3 ASP A  12      26.893  -6.758  10.777  1.00  0.00      A    H  
ATOM     13  H1  ASP A  12      24.849  -5.928  11.888  1.00  0.00      A    H  
ATOM     14  H2  ASP A  12      23.576  -5.335  11.052  1.00  0.00      A    H  
ATOM     15  N   ILE A  13      22.925  -6.072   8.777  1.00 10.00      A    N  
ATOM     16  CA  ILE A  13      22.017  -6.268   7.654  1.00 10.00      A    C  
ATOM     17  C   ILE A  13      20.996  -5.144   7.515  1.00 10.00      A    C  
ATOM     18  O   ILE A  13      20.595  -4.510   8.495  1.00 10.00      A    O  
ATOM     19  CB  ILE A  13      21.259  -7.611   7.729  1.00 10.00      A    C  
ATOM     20  CG1 ILE A  13      20.503  -7.742   9.054  1.00 10.00      A    C  
ATOM     21  CG2 ILE A  13      22.206  -8.784   7.524  1.00 10.00      A    C  
ATOM     22  CD1 ILE A  13      19.447  -8.824   9.049  1.00 10.00      A    C  
ATOM     23  HN  ILE A  13      22.563  -5.798   9.648  1.00 10.00      A    H  
ATOM     24  HA  ILE A  13      22.618  -6.280   6.744  1.00  0.00      A    H  
ATOM     25  HB  ILE A  13      20.526  -7.627   6.922  1.00  0.00      A    H  
ATOM     26 HG12 ILE A  13      20.018  -6.790   9.269  1.00  0.00      A    H  
ATOM     27 HG13 ILE A  13      21.220  -7.956   9.846  1.00  0.00      A    H  
ATOM     28 HG21 ILE A  13      22.731  -8.667   6.576  1.00  0.00      A    H  
ATOM     29 HG22 ILE A  13      22.930  -8.813   8.338  1.00  0.00      A    H  
ATOM     30 HG23 ILE A  13      21.636  -9.713   7.511  1.00  0.00      A    H  
ATOM     31 HD11 ILE A  13      18.955  -8.856  10.021  1.00  0.00      A    H  
ATOM     32 HD12 ILE A  13      19.915  -9.787   8.847  1.00  0.00      A    H  
ATOM     33 HD13 ILE A  13      18.710  -8.609   8.275  1.00  0.00      A    H  
ATOM     34  N   ALA A  14      20.594  -4.903   6.277  1.00 10.00      A    N  
ATOM     35  CA  ALA A  14      19.593  -3.901   5.953  1.00 10.00      A    C  
ATOM     36  C   ALA A  14      18.391  -4.628   5.368  1.00 10.00      A    C  
ATOM     37  O   ALA A  14      18.554  -5.511   4.524  1.00 10.00      A    O  
ATOM     38  CB  ALA A  14      20.148  -2.901   4.952  1.00 10.00      A    C  
ATOM     39  HN  ALA A  14      20.985  -5.433   5.546  1.00 10.00      A    H  
ATOM     40  HA  ALA A  14      19.295  -3.378   6.862  1.00  0.00      A    H  
ATOM     41  HB1 ALA A  14      21.007  -2.390   5.386  1.00  0.00      A    H  
ATOM     42  HB2 ALA A  14      20.457  -3.426   4.048  1.00  0.00      A    H  
ATOM     43  HB3 ALA A  14      19.378  -2.170   4.703  1.00  0.00      A    H  
ATOM     44  N   ILE A  15      17.195  -4.274   5.796  1.00 10.00      A    N  
ATOM     45  CA  ILE A  15      16.008  -4.958   5.309  1.00 10.00      A    C  
ATOM     46  C   ILE A  15      14.983  -3.998   4.705  1.00 10.00      A    C  
ATOM     47  O   ILE A  15      14.655  -2.973   5.307  1.00 10.00      A    O  
ATOM     48  CB  ILE A  15      15.321  -5.760   6.441  1.00 10.00      A    C  
ATOM     49  CG1 ILE A  15      16.313  -6.695   7.134  1.00 10.00      A    C  
ATOM     50  CG2 ILE A  15      14.138  -6.551   5.899  1.00 10.00      A    C  
ATOM     51  CD1 ILE A  15      15.744  -7.400   8.349  1.00 10.00      A    C  
ATOM     52  HN  ILE A  15      17.103  -3.537   6.440  1.00 10.00      A    H  
ATOM     53  HA  ILE A  15      16.315  -5.660   4.533  1.00  0.00      A    H  
ATOM     54  HB  ILE A  15      14.947  -5.052   7.181  1.00  0.00      A    H  
ATOM     55 HG12 ILE A  15      17.175  -6.108   7.450  1.00  0.00      A    H  
ATOM     56 HG13 ILE A  15      16.645  -7.446   6.417  1.00  0.00      A    H  
ATOM     57 HG21 ILE A  15      13.440  -5.872   5.408  1.00  0.00      A    H  
ATOM     58 HG22 ILE A  15      13.633  -7.059   6.721  1.00  0.00      A    H  
ATOM     59 HG23 ILE A  15      14.493  -7.289   5.180  1.00  0.00      A    H  
ATOM     60 HD11 ILE A  15      16.507  -8.045   8.786  1.00  0.00      A    H  
ATOM     61 HD12 ILE A  15      15.430  -6.659   9.085  1.00  0.00      A    H  
ATOM     62 HD13 ILE A  15      14.886  -8.002   8.051  1.00  0.00      A    H  
ATOM     63  N   ASP A  16      14.490  -4.351   3.514  1.00 10.00      A    N  
ATOM     64  CA  ASP A  16      13.450  -3.580   2.833  1.00 10.00      A    C  
ATOM     65  C   ASP A  16      12.127  -4.330   3.005  1.00 10.00      A    C  
ATOM     66  O   ASP A  16      11.773  -5.204   2.202  1.00 10.00      A    O  
ATOM     67  CB  ASP A  16      13.773  -3.379   1.339  1.00 10.00      A    C  
ATOM     68  CG  ASP A  16      12.768  -2.529   0.576  1.00 10.00      A    C  
ATOM     69  OD1 ASP A  16      11.814  -1.991   1.202  1.00 10.00      A    O  
ATOM     70  OD2 ASP A  16      12.944  -2.379  -0.651  1.00 10.00      A    O1-
ATOM     71  HN  ASP A  16      14.825  -5.176   3.088  1.00 10.00      A    H  
ATOM     72  HA  ASP A  16      13.366  -2.603   3.310  1.00  0.00      A    H  
ATOM     73  HB2 ASP A  16      13.814  -4.360   0.866  1.00  0.00      A    H  
ATOM     74  HB3 ASP A  16      14.755  -2.913   1.256  1.00  0.00      A    H  
ATOM     75  N   LEU A  17      11.426  -4.023   4.086  1.00 10.00      A    N  
ATOM     76  CA  LEU A  17      10.172  -4.683   4.383  1.00 10.00      A    C  
ATOM     77  C   LEU A  17       9.053  -4.167   3.489  1.00 10.00      A    C  
ATOM     78  O   LEU A  17       8.307  -3.267   3.869  1.00 10.00      A    O  
ATOM     79  CB  LEU A  17       9.821  -4.516   5.856  1.00 10.00      A    C  
ATOM     80  CG  LEU A  17       9.046  -5.669   6.490  1.00 10.00      A    C  
ATOM     81  CD1 LEU A  17       9.770  -6.984   6.264  1.00 10.00      A    C  
ATOM     82  CD2 LEU A  17       8.827  -5.417   7.973  1.00 10.00      A    C  
ATOM     83  HN  LEU A  17      11.762  -3.324   4.692  1.00 10.00      A    H  
ATOM     84  HA  LEU A  17      10.297  -5.748   4.185  1.00  0.00      A    H  
ATOM     85  HB2 LEU A  17       9.218  -3.613   5.956  1.00  0.00      A    H  
ATOM     86  HB3 LEU A  17      10.746  -4.375   6.416  1.00  0.00      A    H  
ATOM     87  HG  LEU A  17       8.071  -5.730   6.007  1.00  0.00      A    H  
ATOM     88 HD11 LEU A  17       9.495  -7.690   7.048  1.00  0.00      A    H  
ATOM     89 HD12 LEU A  17       9.488  -7.391   5.293  1.00  0.00      A    H  
ATOM     90 HD13 LEU A  17      10.847  -6.815   6.288  1.00  0.00      A    H  
ATOM     91 HD21 LEU A  17       8.273  -6.250   8.406  1.00  0.00      A    H  
ATOM     92 HD22 LEU A  17       9.792  -5.324   8.472  1.00  0.00      A    H  
ATOM     93 HD23 LEU A  17       8.260  -4.496   8.105  1.00  0.00      A    H  
ATOM     94  N   GLY A  18       8.958  -4.734   2.299  1.00 10.00      A    N  
ATOM     95  CA  GLY A  18       7.940  -4.325   1.367  1.00 10.00      A    C  
ATOM     96  C   GLY A  18       6.674  -5.135   1.521  1.00 10.00      A    C  
ATOM     97  O   GLY A  18       6.676  -6.205   2.140  1.00 10.00      A    O  
ATOM     98  HN  GLY A  18       9.594  -5.440   2.049  1.00 10.00      A    H  
ATOM     99  HA2 GLY A  18       7.708  -3.274   1.538  1.00  0.00      A    H  
ATOM    100  HA3 GLY A  18       8.318  -4.445   0.352  1.00  0.00      A    H  
ATOM    101  N   THR A  19       5.585  -4.615   0.981  1.00 10.00      A    N  
ATOM    102  CA  THR A  19       4.297  -5.289   1.037  1.00 10.00      A    C  
ATOM    103  C   THR A  19       4.259  -6.480   0.082  1.00 10.00      A    C  
ATOM    104  O   THR A  19       3.589  -7.484   0.339  1.00 10.00      A    O  
ATOM    105  CB  THR A  19       3.189  -4.307   0.635  1.00 10.00      A    C  
ATOM    106  CG2 THR A  19       2.781  -3.473   1.829  1.00 10.00      A    C  
ATOM    107  OG1 THR A  19       3.706  -3.434  -0.374  1.00 10.00      A    O  
ATOM    108  HN  THR A  19       5.638  -3.725   0.558  1.00 10.00      A    H  
ATOM    109  HA  THR A  19       4.117  -5.637   2.054  1.00  0.00      A    H  
ATOM    110  HB  THR A  19       2.328  -4.853   0.250  1.00  0.00      A    H  
ATOM    111  HG1 THR A  19       4.332  -2.814   0.034  1.00 10.00      A    H  
ATOM    112 HG21 THR A  19       1.994  -2.778   1.536  1.00  0.00      A    H  
ATOM    113 HG22 THR A  19       3.643  -2.913   2.192  1.00  0.00      A    H  
ATOM    114 HG23 THR A  19       2.413  -4.126   2.620  1.00  0.00      A    H  
ATOM    115  N   ALA A  20       4.966  -6.350  -1.030  1.00 10.00      A    N  
ATOM    116  CA  ALA A  20       5.015  -7.402  -2.028  1.00 10.00      A    C  
ATOM    117  C   ALA A  20       6.285  -8.230  -1.900  1.00 10.00      A    C  
ATOM    118  O   ALA A  20       6.231  -9.461  -1.917  1.00 10.00      A    O  
ATOM    119  CB  ALA A  20       4.906  -6.813  -3.426  1.00 10.00      A    C  
ATOM    120  HN  ALA A  20       5.467  -5.524  -1.183  1.00 10.00      A    H  
ATOM    121  HA  ALA A  20       4.162  -8.061  -1.869  1.00  0.00      A    H  
ATOM    122  HB1 ALA A  20       3.992  -6.223  -3.502  1.00  0.00      A    H  
ATOM    123  HB2 ALA A  20       5.768  -6.174  -3.619  1.00  0.00      A    H  
ATOM    124  HB3 ALA A  20       4.880  -7.619  -4.159  1.00  0.00      A    H  
ATOM    125  N   ASN A  21       7.425  -7.561  -1.771  1.00 10.00      A    N  
ATOM    126  CA  ASN A  21       8.702  -8.256  -1.664  1.00 10.00      A    C  
ATOM    127  C   ASN A  21       9.545  -7.744  -0.496  1.00 10.00      A    C  
ATOM    128  O   ASN A  21       9.424  -6.597  -0.083  1.00 10.00      A    O  
ATOM    129  CB  ASN A  21       9.487  -8.115  -2.976  1.00 10.00      A    C  
ATOM    130  CG  ASN A  21       8.696  -8.573  -4.192  1.00 10.00      A    C  
ATOM    131  ND2 ASN A  21       8.827  -9.844  -4.539  1.00 10.00      A    N  
ATOM    132  OD1 ASN A  21       7.966  -7.796  -4.808  1.00 10.00      A    O  
ATOM    133  HN  ASN A  21       7.411  -6.577  -1.762  1.00 10.00      A    H  
ATOM    134  HA  ASN A  21       8.501  -9.315  -1.500  1.00  0.00      A    H  
ATOM    135  HB2 ASN A  21      10.394  -8.716  -2.905  1.00  0.00      A    H  
ATOM    136  HB3 ASN A  21       9.766  -7.070  -3.110  1.00  0.00      A    H  
ATOM    137 HD21 ASN A  21       9.416 -10.411  -4.000  1.00 10.00      A    H  
ATOM    138 HD22 ASN A  21       8.335 -10.161  -5.321  1.00 10.00      A    H  
ATOM    139  N   THR A  22      10.380  -8.622   0.046  1.00 10.00      A    N  
ATOM    140  CA  THR A  22      11.272  -8.275   1.144  1.00 10.00      A    C  
ATOM    141  C   THR A  22      12.714  -8.545   0.726  1.00 10.00      A    C  
ATOM    142  O   THR A  22      13.061  -9.670   0.354  1.00 10.00      A    O  
ATOM    143  CB  THR A  22      10.956  -9.088   2.417  1.00 10.00      A    C  
ATOM    144  CG2 THR A  22      11.866  -8.673   3.571  1.00 10.00      A    C  
ATOM    145  OG1 THR A  22       9.586  -8.888   2.795  1.00 10.00      A    O  
ATOM    146  HN  THR A  22      10.398  -9.541  -0.306  1.00 10.00      A    H  
ATOM    147  HA  THR A  22      11.162  -7.214   1.366  1.00  0.00      A    H  
ATOM    148  HB  THR A  22      11.113 -10.146   2.207  1.00  0.00      A    H  
ATOM    149  HG1 THR A  22       9.050  -8.737   2.004  1.00 10.00      A    H  
ATOM    150 HG21 THR A  22      11.623  -9.261   4.456  1.00  0.00      A    H  
ATOM    151 HG22 THR A  22      11.719  -7.615   3.787  1.00  0.00      A    H  
ATOM    152 HG23 THR A  22      12.906  -8.847   3.294  1.00  0.00      A    H  
ATOM    153  N   LEU A  23      13.545  -7.518   0.766  1.00 10.00      A    N  
ATOM    154  CA  LEU A  23      14.938  -7.661   0.382  1.00 10.00      A    C  
ATOM    155  C   LEU A  23      15.855  -7.497   1.579  1.00 10.00      A    C  
ATOM    156  O   LEU A  23      15.597  -6.681   2.464  1.00 10.00      A    O  
ATOM    157  CB  LEU A  23      15.315  -6.653  -0.705  1.00 10.00      A    C  
ATOM    158  CG  LEU A  23      14.675  -6.866  -2.079  1.00 10.00      A    C  
ATOM    159  CD1 LEU A  23      13.278  -6.264  -2.129  1.00 10.00      A    C  
ATOM    160  CD2 LEU A  23      15.552  -6.280  -3.172  1.00 10.00      A    C  
ATOM    161  HN  LEU A  23      13.212  -6.639   1.060  1.00 10.00      A    H  
ATOM    162  HA  LEU A  23      15.079  -8.664  -0.020  1.00  0.00      A    H  
ATOM    163  HB2 LEU A  23      16.397  -6.692  -0.833  1.00  0.00      A    H  
ATOM    164  HB3 LEU A  23      15.048  -5.656  -0.354  1.00  0.00      A    H  
ATOM    165  HG  LEU A  23      14.589  -7.939  -2.251  1.00  0.00      A    H  
ATOM    166 HD11 LEU A  23      12.666  -6.698  -1.338  1.00  0.00      A    H  
ATOM    167 HD12 LEU A  23      12.825  -6.478  -3.097  1.00  0.00      A    H  
ATOM    168 HD13 LEU A  23      13.342  -5.185  -1.989  1.00  0.00      A    H  
ATOM    169 HD21 LEU A  23      16.546  -6.724  -3.118  1.00  0.00      A    H  
ATOM    170 HD22 LEU A  23      15.111  -6.494  -4.145  1.00  0.00      A    H  
ATOM    171 HD23 LEU A  23      15.628  -5.201  -3.037  1.00  0.00      A    H  
ATOM    172  N   ILE A  24      16.918  -8.284   1.613  1.00 10.00      A    N  
ATOM    173  CA  ILE A  24      17.877  -8.208   2.702  1.00 10.00      A    C  
ATOM    174  C   ILE A  24      19.286  -7.969   2.173  1.00 10.00      A    C  
ATOM    175  O   ILE A  24      19.803  -8.746   1.366  1.00 10.00      A    O  
ATOM    176  CB  ILE A  24      17.860  -9.463   3.603  1.00 10.00      A    C  
ATOM    177  CG1 ILE A  24      16.515  -9.581   4.328  1.00 10.00      A    C  
ATOM    178  CG2 ILE A  24      19.003  -9.409   4.610  1.00 10.00      A    C  
ATOM    179  CD1 ILE A  24      16.442 -10.731   5.308  1.00 10.00      A    C  
ATOM    180  HN  ILE A  24      17.062  -8.932   0.886  1.00 10.00      A    H  
ATOM    181  HA  ILE A  24      17.607  -7.353   3.321  1.00  0.00      A    H  
ATOM    182  HB  ILE A  24      17.993 -10.343   2.974  1.00  0.00      A    H  
ATOM    183 HG12 ILE A  24      15.734  -9.718   3.580  1.00  0.00      A    H  
ATOM    184 HG13 ILE A  24      16.325  -8.652   4.865  1.00  0.00      A    H  
ATOM    185 HG21 ILE A  24      19.852  -8.886   4.169  1.00  0.00      A    H  
ATOM    186 HG22 ILE A  24      19.300 -10.423   4.877  1.00  0.00      A    H  
ATOM    187 HG23 ILE A  24      18.674  -8.880   5.504  1.00  0.00      A    H  
ATOM    188 HD11 ILE A  24      17.334 -10.733   5.934  1.00  0.00      A    H  
ATOM    189 HD12 ILE A  24      16.381 -11.671   4.760  1.00  0.00      A    H  
ATOM    190 HD13 ILE A  24      15.558 -10.618   5.936  1.00  0.00      A    H  
ATOM    191  N   TYR A  25      19.887  -6.876   2.614  1.00 10.00      A    N  
ATOM    192  CA  TYR A  25      21.244  -6.522   2.220  1.00 10.00      A    C  
ATOM    193  C   TYR A  25      22.206  -6.813   3.382  1.00 10.00      A    C  
ATOM    194  O   TYR A  25      21.980  -6.365   4.503  1.00 10.00      A    O  
ATOM    195  CB  TYR A  25      21.291  -5.035   1.811  1.00 10.00      A    C  
ATOM    196  CG  TYR A  25      22.649  -4.513   1.377  1.00 10.00      A    C  
ATOM    197  CD1 TYR A  25      23.644  -4.260   2.311  1.00 10.00      A    C  
ATOM    198  CD2 TYR A  25      22.934  -4.259   0.037  1.00 10.00      A    C  
ATOM    199  CE1 TYR A  25      24.879  -3.779   1.934  1.00 10.00      A    C  
ATOM    200  CE2 TYR A  25      24.174  -3.775  -0.350  1.00 10.00      A    C  
ATOM    201  CZ  TYR A  25      25.143  -3.538   0.607  1.00 10.00      A    C  
ATOM    202  OH  TYR A  25      26.381  -3.063   0.237  1.00 10.00      A    O  
ATOM    203  HN  TYR A  25      19.397  -6.278   3.230  1.00 10.00      A    H  
ATOM    204  HA  TYR A  25      21.532  -7.132   1.364  1.00  0.00      A    H  
ATOM    205  HB2 TYR A  25      20.598  -4.894   0.982  1.00  0.00      A    H  
ATOM    206  HB3 TYR A  25      20.946  -4.436   2.653  1.00  0.00      A    H  
ATOM    207  HD1 TYR A  25      23.446  -4.444   3.357  1.00  0.00      A    H  
ATOM    208  HD2 TYR A  25      22.177  -4.442  -0.712  1.00  0.00      A    H  
ATOM    209  HE1 TYR A  25      25.638  -3.592   2.680  1.00  0.00      A    H  
ATOM    210  HE2 TYR A  25      24.382  -3.584  -1.393  1.00  0.00      A    H  
ATOM    211  HH  TYR A  25      26.993  -3.142   0.988  1.00 10.00      A    H  
ATOM    212  N   GLN A  26      23.257  -7.582   3.124  1.00 10.00      A    N  
ATOM    213  CA  GLN A  26      24.235  -7.912   4.158  1.00 10.00      A    C  
ATOM    214  C   GLN A  26      25.521  -7.116   3.933  1.00 10.00      A    C  
ATOM    215  O   GLN A  26      25.896  -6.852   2.788  1.00 10.00      A    O  
ATOM    216  CB  GLN A  26      24.514  -9.423   4.179  1.00 10.00      A    C  
ATOM    217  CG  GLN A  26      25.367  -9.908   5.351  1.00 10.00      A    C  
ATOM    218  CD  GLN A  26      25.475 -11.429   5.419  1.00 10.00      A    C  
ATOM    219  NE2 GLN A  26      24.403 -12.121   5.048  1.00 10.00      A    N  
ATOM    220  OE1 GLN A  26      26.510 -11.981   5.800  1.00 10.00      A    O  
ATOM    221  HN  GLN A  26      23.389  -7.924   2.211  1.00 10.00      A    H  
ATOM    222  HA  GLN A  26      23.820  -7.627   5.125  1.00  0.00      A    H  
ATOM    223  HB2 GLN A  26      23.557  -9.943   4.220  1.00  0.00      A    H  
ATOM    224  HB3 GLN A  26      25.015  -9.695   3.250  1.00  0.00      A    H  
ATOM    225  HG2 GLN A  26      24.920  -9.550   6.278  1.00  0.00      A    H  
ATOM    226  HG3 GLN A  26      26.368  -9.487   5.257  1.00  0.00      A    H  
ATOM    227 HE21 GLN A  26      23.607 -11.627   4.762  1.00 10.00      A    H  
ATOM    228 HE22 GLN A  26      24.458 -13.101   5.066  1.00 10.00      A    H  
ATOM    229  N   LYS A  27      26.173  -6.729   5.024  1.00 10.00      A    N  
ATOM    230  CA  LYS A  27      27.403  -5.944   4.973  1.00 10.00      A    C  
ATOM    231  C   LYS A  27      28.461  -6.560   4.061  1.00 10.00      A    C  
ATOM    232  O   LYS A  27      28.879  -7.700   4.263  1.00 10.00      A    O  
ATOM    233  CB  LYS A  27      27.976  -5.778   6.380  1.00 10.00      A    C  
ATOM    234  CG  LYS A  27      29.162  -4.836   6.448  1.00 10.00      A    C  
ATOM    235  CD  LYS A  27      28.707  -3.391   6.435  1.00 10.00      A    C  
ATOM    236  CE  LYS A  27      28.410  -2.900   7.835  1.00 10.00      A    C  
ATOM    237  NZ  LYS A  27      29.639  -2.873   8.670  1.00 10.00      A    N1+
ATOM    238  HN  LYS A  27      25.810  -6.978   5.904  1.00 10.00      A    H  
ATOM    239  HA  LYS A  27      27.158  -4.954   4.588  1.00  0.00      A    H  
ATOM    240  HB2 LYS A  27      27.190  -5.389   7.028  1.00  0.00      A    H  
ATOM    241  HB3 LYS A  27      28.284  -6.756   6.751  1.00  0.00      A    H  
ATOM    242  HG2 LYS A  27      29.809  -5.014   5.589  1.00  0.00      A    H  
ATOM    243  HG3 LYS A  27      29.721  -5.028   7.364  1.00  0.00      A    H  
ATOM    244  HD2 LYS A  27      27.804  -3.308   5.830  1.00  0.00      A    H  
ATOM    245  HD3 LYS A  27      29.490  -2.773   5.997  1.00  0.00      A    H  
ATOM    246  HE2 LYS A  27      27.998  -1.893   7.778  1.00  0.00      A    H  
ATOM    247  HE3 LYS A  27      27.677  -3.561   8.298  1.00  0.00      A    H  
ATOM    248  HZ1 LYS A  27      30.385  -2.336   8.182  1.00 10.00      A    H  
ATOM    249  HZ2 LYS A  27      29.976  -3.841   8.840  1.00 10.00      A    H  
ATOM    250  HZ3 LYS A  27      29.439  -2.418   9.581  1.00 10.00      A    H  
ATOM    251  N   GLY A  28      28.882  -5.788   3.060  1.00 10.00      A    N  
ATOM    252  CA  GLY A  28      29.899  -6.242   2.120  1.00 10.00      A    C  
ATOM    253  C   GLY A  28      29.501  -7.500   1.371  1.00 10.00      A    C  
ATOM    254  O   GLY A  28      30.348  -8.193   0.805  1.00 10.00      A    O  
ATOM    255  HN  GLY A  28      28.500  -4.880   2.961  1.00 10.00      A    H  
ATOM    256  HA2 GLY A  28      30.079  -5.449   1.394  1.00  0.00      A    H  
ATOM    257  HA3 GLY A  28      30.822  -6.435   2.666  1.00  0.00      A    H  
ATOM    258  N   LYS A  29      28.211  -7.796   1.373  1.00 10.00      A    N  
ATOM    259  CA  LYS A  29      27.693  -8.977   0.704  1.00 10.00      A    C  
ATOM    260  C   LYS A  29      26.634  -8.598  -0.317  1.00 10.00      A    C  
ATOM    261  O   LYS A  29      26.349  -9.361  -1.237  1.00 10.00      A    O  
ATOM    262  CB  LYS A  29      27.105  -9.954   1.725  1.00 10.00      A    C  
ATOM    263  CG  LYS A  29      28.117 -10.522   2.707  1.00 10.00      A    C  
ATOM    264  CD  LYS A  29      29.085 -11.477   2.027  1.00 10.00      A    C  
ATOM    265  CE  LYS A  29      28.432 -12.819   1.738  1.00 10.00      A    C  
ATOM    266  NZ  LYS A  29      29.441 -13.854   1.385  1.00 10.00      A    N1+
ATOM    267  HN  LYS A  29      27.589  -7.204   1.847  1.00 10.00      A    H  
ATOM    268  HA  LYS A  29      28.515  -9.470   0.185  1.00  0.00      A    H  
ATOM    269  HB2 LYS A  29      26.336  -9.431   2.293  1.00  0.00      A    H  
ATOM    270  HB3 LYS A  29      26.640 -10.780   1.188  1.00  0.00      A    H  
ATOM    271  HG2 LYS A  29      28.682  -9.700   3.147  1.00  0.00      A    H  
ATOM    272  HG3 LYS A  29      27.587 -11.054   3.497  1.00  0.00      A    H  
ATOM    273  HD2 LYS A  29      29.944 -11.634   2.679  1.00  0.00      A    H  
ATOM    274  HD3 LYS A  29      29.424 -11.035   1.090  1.00  0.00      A    H  
ATOM    275  HE2 LYS A  29      27.738 -12.703   0.905  1.00  0.00      A    H  
ATOM    276  HE3 LYS A  29      27.880 -13.145   2.620  1.00  0.00      A    H  
ATOM    277  HZ1 LYS A  29      30.048 -14.052   2.206  1.00 10.00      A    H  
ATOM    278  HZ2 LYS A  29      30.036 -13.519   0.601  1.00 10.00      A    H  
ATOM    279  HZ3 LYS A  29      28.967 -14.733   1.096  1.00 10.00      A    H  
ATOM    280  N   GLY A  30      26.051  -7.419  -0.144  1.00 10.00      A    N  
ATOM    281  CA  GLY A  30      25.027  -6.962  -1.057  1.00 10.00      A    C  
ATOM    282  C   GLY A  30      23.678  -7.581  -0.751  1.00 10.00      A    C  
ATOM    283  O   GLY A  30      23.413  -7.974   0.388  1.00 10.00      A    O  
ATOM    284  HN  GLY A  30      26.314  -6.859   0.617  1.00 10.00      A    H  
ATOM    285  HA2 GLY A  30      24.943  -5.878  -0.978  1.00  0.00      A    H  
ATOM    286  HA3 GLY A  30      25.316  -7.223  -2.075  1.00  0.00      A    H  
ATOM    287  N   ILE A  31      22.823  -7.665  -1.760  1.00 10.00      A    N  
ATOM    288  CA  ILE A  31      21.498  -8.246  -1.593  1.00 10.00      A    C  
ATOM    289  C   ILE A  31      21.606  -9.765  -1.598  1.00 10.00      A    C  
ATOM    290  O   ILE A  31      21.877 -10.373  -2.632  1.00 10.00      A    O  
ATOM    291  CB  ILE A  31      20.532  -7.788  -2.706  1.00 10.00      A    C  
ATOM    292  CG1 ILE A  31      20.454  -6.259  -2.739  1.00 10.00      A    C  
ATOM    293  CG2 ILE A  31      19.149  -8.391  -2.497  1.00 10.00      A    C  
ATOM    294  CD1 ILE A  31      19.542  -5.712  -3.814  1.00 10.00      A    C  
ATOM    295  HN  ILE A  31      23.095  -7.345  -2.644  1.00 10.00      A    H  
ATOM    296  HA  ILE A  31      21.097  -7.928  -0.631  1.00  0.00      A    H  
ATOM    297  HB  ILE A  31      20.919  -8.135  -3.664  1.00  0.00      A    H  
ATOM    298 HG12 ILE A  31      21.457  -5.868  -2.910  1.00  0.00      A    H  
ATOM    299 HG13 ILE A  31      20.102  -5.906  -1.770  1.00  0.00      A    H  
ATOM    300 HG21 ILE A  31      19.225  -9.478  -2.476  1.00  0.00      A    H  
ATOM    301 HG22 ILE A  31      18.738  -8.038  -1.551  1.00  0.00      A    H  
ATOM    302 HG23 ILE A  31      18.493  -8.088  -3.313  1.00  0.00      A    H  
ATOM    303 HD11 ILE A  31      19.896  -4.730  -4.126  1.00  0.00      A    H  
ATOM    304 HD12 ILE A  31      18.529  -5.625  -3.421  1.00  0.00      A    H  
ATOM    305 HD13 ILE A  31      19.543  -6.387  -4.670  1.00  0.00      A    H  
ATOM    306  N   VAL A  32      21.397 -10.369  -0.440  1.00 10.00      A    N  
ATOM    307  CA  VAL A  32      21.501 -11.815  -0.307  1.00 10.00      A    C  
ATOM    308  C   VAL A  32      20.134 -12.487  -0.256  1.00 10.00      A    C  
ATOM    309  O   VAL A  32      20.035 -13.713  -0.281  1.00 10.00      A    O  
ATOM    310  CB  VAL A  32      22.322 -12.213   0.938  1.00 10.00      A    C  
ATOM    311  CG1 VAL A  32      23.793 -11.883   0.730  1.00 10.00      A    C  
ATOM    312  CG2 VAL A  32      21.786 -11.517   2.181  1.00 10.00      A    C  
ATOM    313  HN  VAL A  32      21.160  -9.829   0.346  1.00 10.00      A    H  
ATOM    314  HA  VAL A  32      22.025 -12.193  -1.185  1.00  0.00      A    H  
ATOM    315  HB  VAL A  32      22.229 -13.290   1.081  1.00  0.00      A    H  
ATOM    316 HG11 VAL A  32      24.157 -12.390  -0.164  1.00  0.00      A    H  
ATOM    317 HG12 VAL A  32      23.910 -10.806   0.609  1.00  0.00      A    H  
ATOM    318 HG13 VAL A  32      24.366 -12.216   1.595  1.00  0.00      A    H  
ATOM    319 HG21 VAL A  32      20.733 -11.766   2.312  1.00  0.00      A    H  
ATOM    320 HG22 VAL A  32      22.349 -11.848   3.054  1.00  0.00      A    H  
ATOM    321 HG23 VAL A  32      21.893 -10.438   2.068  1.00  0.00      A    H  
ATOM    322  N   LEU A  33      19.082 -11.685  -0.189  1.00 10.00      A    N  
ATOM    323  CA  LEU A  33      17.732 -12.220  -0.128  1.00 10.00      A    C  
ATOM    324  C   LEU A  33      16.747 -11.318  -0.859  1.00 10.00      A    C  
ATOM    325  O   LEU A  33      16.748 -10.101  -0.669  1.00 10.00      A    O  
ATOM    326  CB  LEU A  33      17.300 -12.404   1.330  1.00 10.00      A    C  
ATOM    327  CG  LEU A  33      16.008 -13.190   1.564  1.00 10.00      A    C  
ATOM    328  CD1 LEU A  33      16.226 -14.258   2.623  1.00 10.00      A    C  
ATOM    329  CD2 LEU A  33      14.880 -12.255   1.971  1.00 10.00      A    C  
ATOM    330  HN  LEU A  33      19.216 -10.714  -0.187  1.00 10.00      A    H  
ATOM    331  HA  LEU A  33      17.728 -13.196  -0.613  1.00  0.00      A    H  
ATOM    332  HB2 LEU A  33      17.168 -11.413   1.764  1.00  0.00      A    H  
ATOM    333  HB3 LEU A  33      18.107 -12.906   1.864  1.00  0.00      A    H  
ATOM    334  HG  LEU A  33      15.729 -13.681   0.632  1.00  0.00      A    H  
ATOM    335 HD11 LEU A  33      15.299 -14.810   2.780  1.00  0.00      A    H  
ATOM    336 HD12 LEU A  33      16.530 -13.786   3.557  1.00  0.00      A    H  
ATOM    337 HD13 LEU A  33      17.006 -14.944   2.292  1.00  0.00      A    H  
ATOM    338 HD21 LEU A  33      14.739 -11.497   1.200  1.00  0.00      A    H  
ATOM    339 HD22 LEU A  33      13.960 -12.827   2.090  1.00  0.00      A    H  
ATOM    340 HD23 LEU A  33      15.132 -11.771   2.914  1.00  0.00      A    H  
ATOM    341  N   ASN A  34      15.918 -11.924  -1.697  1.00 10.00      A    N  
ATOM    342  CA  ASN A  34      14.906 -11.199  -2.456  1.00 10.00      A    C  
ATOM    343  C   ASN A  34      13.702 -12.103  -2.665  1.00 10.00      A    C  
ATOM    344  O   ASN A  34      13.547 -12.718  -3.717  1.00 10.00      A    O  
ATOM    345  CB  ASN A  34      15.457 -10.746  -3.815  1.00 10.00      A    C  
ATOM    346  CG  ASN A  34      14.631  -9.648  -4.480  1.00 10.00      A    C  
ATOM    347  ND2 ASN A  34      13.362  -9.515  -4.102  1.00 10.00      A    N  
ATOM    348  OD1 ASN A  34      15.135  -8.917  -5.327  1.00 10.00      A    O  
ATOM    349  HN  ASN A  34      15.985 -12.897  -1.809  1.00 10.00      A    H  
ATOM    350  HA  ASN A  34      14.597 -10.322  -1.888  1.00  0.00      A    H  
ATOM    351  HB2 ASN A  34      15.481 -11.609  -4.481  1.00  0.00      A    H  
ATOM    352  HB3 ASN A  34      16.475 -10.383  -3.676  1.00  0.00      A    H  
ATOM    353 HD21 ASN A  34      13.012 -10.123  -3.419  1.00 10.00      A    H  
ATOM    354 HD22 ASN A  34      12.827  -8.807  -4.522  1.00 10.00      A    H  
ATOM    355  N   GLU A  35      12.851 -12.184  -1.658  1.00 10.00      A    N  
ATOM    356  CA  GLU A  35      11.669 -13.031  -1.727  1.00 10.00      A    C  
ATOM    357  C   GLU A  35      10.408 -12.226  -1.420  1.00 10.00      A    C  
ATOM    358  O   GLU A  35      10.481 -11.178  -0.783  1.00 10.00      A    O  
ATOM    359  CB  GLU A  35      11.805 -14.221  -0.769  1.00 10.00      A    C  
ATOM    360  CG  GLU A  35      12.952 -15.160  -1.111  1.00 10.00      A    C  
ATOM    361  CD  GLU A  35      12.870 -16.486  -0.384  1.00 10.00      A    C  
ATOM    362  OE1 GLU A  35      11.961 -17.283  -0.698  1.00 10.00      A    O  
ATOM    363  OE2 GLU A  35      13.729 -16.743   0.488  1.00 10.00      A    O1-
ATOM    364  HN  GLU A  35      13.012 -11.650  -0.850  1.00 10.00      A    H  
ATOM    365  HA  GLU A  35      11.587 -13.419  -2.742  1.00  0.00      A    H  
ATOM    366  HB2 GLU A  35      11.966 -13.835   0.237  1.00  0.00      A    H  
ATOM    367  HB3 GLU A  35      10.874 -14.788  -0.781  1.00  0.00      A    H  
ATOM    368  HG2 GLU A  35      13.890 -14.674  -0.842  1.00  0.00      A    H  
ATOM    369  HG3 GLU A  35      12.947 -15.346  -2.185  1.00  0.00      A    H  
ATOM    370  N   PRO A  36       9.243 -12.688  -1.903  1.00 10.00      A    N  
ATOM    371  CA  PRO A  36       7.959 -12.014  -1.677  1.00 10.00      A    C  
ATOM    372  C   PRO A  36       7.473 -12.151  -0.233  1.00 10.00      A    C  
ATOM    373  O   PRO A  36       7.602 -13.212   0.379  1.00 10.00      A    O  
ATOM    374  CB  PRO A  36       6.992 -12.741  -2.627  1.00 10.00      A    C  
ATOM    375  CG  PRO A  36       7.857 -13.571  -3.517  1.00 10.00      A    C  
ATOM    376  CD  PRO A  36       9.080 -13.895  -2.718  1.00 10.00      A    C  
ATOM    377  HA  PRO A  36       8.034 -10.961  -1.950  1.00  0.00      A    H  
ATOM    378  HB2 PRO A  36       6.308 -13.374  -2.063  1.00  0.00      A    H  
ATOM    379  HB3 PRO A  36       6.432 -12.017  -3.218  1.00  0.00      A    H  
ATOM    380  HG2 PRO A  36       8.127 -13.011  -4.412  1.00  0.00      A    H  
ATOM    381  HG3 PRO A  36       7.337 -14.488  -3.793  1.00  0.00      A    H  
ATOM    382  HD2 PRO A  36       8.923 -14.775  -2.094  1.00  0.00      A    H  
ATOM    383  HD3 PRO A  36       9.940 -14.036  -3.372  1.00  0.00      A    H  
ATOM    384  N   SER A  37       6.901 -11.075   0.291  1.00 10.00      A    N  
ATOM    385  CA  SER A  37       6.396 -11.044   1.658  1.00 10.00      A    C  
ATOM    386  C   SER A  37       5.071 -11.797   1.783  1.00 10.00      A    C  
ATOM    387  O   SER A  37       4.012 -11.197   1.989  1.00 10.00      A    O  
ATOM    388  CB  SER A  37       6.219  -9.592   2.100  1.00 10.00      A    C  
ATOM    389  OG  SER A  37       7.140  -8.747   1.427  1.00 10.00      A    O  
ATOM    390  HN  SER A  37       6.814 -10.268  -0.261  1.00 10.00      A    H  
ATOM    391  HA  SER A  37       7.129 -11.519   2.310  1.00  0.00      A    H  
ATOM    392  HB2 SER A  37       6.389  -9.522   3.174  1.00  0.00      A    H  
ATOM    393  HB3 SER A  37       5.203  -9.269   1.874  1.00  0.00      A    H  
ATOM    394  HG  SER A  37       7.052  -7.841   1.766  1.00 10.00      A    H  
ATOM    395  N   VAL A  38       5.133 -13.111   1.639  1.00 10.00      A    N  
ATOM    396  CA  VAL A  38       3.951 -13.949   1.738  1.00 10.00      A    C  
ATOM    397  C   VAL A  38       4.220 -15.112   2.684  1.00 10.00      A    C  
ATOM    398  O   VAL A  38       5.233 -15.803   2.558  1.00 10.00      A    O  
ATOM    399  CB  VAL A  38       3.528 -14.515   0.361  1.00 10.00      A    C  
ATOM    400  CG1 VAL A  38       2.147 -15.147   0.441  1.00 10.00      A    C  
ATOM    401  CG2 VAL A  38       3.567 -13.441  -0.718  1.00 10.00      A    C  
ATOM    402  HN  VAL A  38       6.004 -13.530   1.461  1.00 10.00      A    H  
ATOM    403  HA  VAL A  38       3.131 -13.353   2.139  1.00  0.00      A    H  
ATOM    404  HB  VAL A  38       4.239 -15.294   0.085  1.00  0.00      A    H  
ATOM    405 HG11 VAL A  38       2.141 -15.911   1.218  1.00  0.00      A    H  
ATOM    406 HG12 VAL A  38       1.900 -15.602  -0.518  1.00  0.00      A    H  
ATOM    407 HG13 VAL A  38       1.410 -14.380   0.680  1.00  0.00      A    H  
ATOM    408 HG21 VAL A  38       4.564 -13.002  -0.758  1.00  0.00      A    H  
ATOM    409 HG22 VAL A  38       3.327 -13.887  -1.683  1.00  0.00      A    H  
ATOM    410 HG23 VAL A  38       2.837 -12.665  -0.485  1.00  0.00      A    H  
ATOM    411  N   VAL A  39       3.325 -15.314   3.637  1.00 10.00      A    N  
ATOM    412  CA  VAL A  39       3.460 -16.399   4.597  1.00 10.00      A    C  
ATOM    413  C   VAL A  39       2.231 -17.294   4.538  1.00 10.00      A    C  
ATOM    414  O   VAL A  39       1.101 -16.822   4.675  1.00 10.00      A    O  
ATOM    415  CB  VAL A  39       3.639 -15.878   6.041  1.00 10.00      A    C  
ATOM    416  CG1 VAL A  39       3.818 -17.034   7.018  1.00 10.00      A    C  
ATOM    417  CG2 VAL A  39       4.814 -14.917   6.128  1.00 10.00      A    C  
ATOM    418  HN  VAL A  39       2.540 -14.722   3.693  1.00 10.00      A    H  
ATOM    419  HA  VAL A  39       4.335 -16.992   4.331  1.00  0.00      A    H  
ATOM    420  HB  VAL A  39       2.736 -15.335   6.320  1.00  0.00      A    H  
ATOM    421 HG11 VAL A  39       2.967 -17.711   6.941  1.00  0.00      A    H  
ATOM    422 HG12 VAL A  39       3.881 -16.644   8.034  1.00  0.00      A    H  
ATOM    423 HG13 VAL A  39       4.734 -17.574   6.778  1.00  0.00      A    H  
ATOM    424 HG21 VAL A  39       4.668 -14.099   5.423  1.00  0.00      A    H  
ATOM    425 HG22 VAL A  39       4.882 -14.517   7.140  1.00  0.00      A    H  
ATOM    426 HG23 VAL A  39       5.735 -15.446   5.884  1.00  0.00      A    H  
ATOM    427  N   ALA A  40       2.451 -18.578   4.318  1.00 10.00      A    N  
ATOM    428  CA  ALA A  40       1.360 -19.535   4.240  1.00 10.00      A    C  
ATOM    429  C   ALA A  40       1.262 -20.352   5.522  1.00 10.00      A    C  
ATOM    430  O   ALA A  40       2.235 -20.979   5.945  1.00 10.00      A    O  
ATOM    431  CB  ALA A  40       1.546 -20.451   3.040  1.00 10.00      A    C  
ATOM    432  HN  ALA A  40       3.377 -18.896   4.216  1.00 10.00      A    H  
ATOM    433  HA  ALA A  40       0.428 -18.984   4.111  1.00  0.00      A    H  
ATOM    434  HB1 ALA A  40       1.614 -19.852   2.132  1.00  0.00      A    H  
ATOM    435  HB2 ALA A  40       0.695 -21.128   2.965  1.00  0.00      A    H  
ATOM    436  HB3 ALA A  40       2.461 -21.030   3.163  1.00  0.00      A    H  
ATOM    437  N   LEU A  41       0.095 -20.327   6.147  1.00 10.00      A    N  
ATOM    438  CA  LEU A  41      -0.136 -21.074   7.375  1.00 10.00      A    C  
ATOM    439  C   LEU A  41      -0.918 -22.353   7.085  1.00 10.00      A    C  
ATOM    440  O   LEU A  41      -1.690 -22.415   6.128  1.00 10.00      A    O  
ATOM    441  CB  LEU A  41      -0.911 -20.220   8.387  1.00 10.00      A    C  
ATOM    442  CG  LEU A  41      -0.267 -18.895   8.806  1.00 10.00      A    C  
ATOM    443  CD1 LEU A  41      -1.221 -18.090   9.676  1.00 10.00      A    C  
ATOM    444  CD2 LEU A  41       1.047 -19.137   9.534  1.00 10.00      A    C  
ATOM    445  HN  LEU A  41      -0.635 -19.780   5.775  1.00 10.00      A    H  
ATOM    446  HA  LEU A  41       0.827 -21.343   7.808  1.00  0.00      A    H  
ATOM    447  HB2 LEU A  41      -1.049 -20.819   9.287  1.00  0.00      A    H  
ATOM    448  HB3 LEU A  41      -1.894 -20.003   7.968  1.00  0.00      A    H  
ATOM    449  HG  LEU A  41      -0.057 -18.318   7.906  1.00  0.00      A    H  
ATOM    450 HD11 LEU A  41      -2.155 -17.927   9.138  1.00  0.00      A    H  
ATOM    451 HD12 LEU A  41      -1.423 -18.638  10.596  1.00  0.00      A    H  
ATOM    452 HD13 LEU A  41      -0.769 -17.128   9.918  1.00  0.00      A    H  
ATOM    453 HD21 LEU A  41       1.716 -19.714   8.895  1.00  0.00      A    H  
ATOM    454 HD22 LEU A  41       0.856 -19.690  10.454  1.00  0.00      A    H  
ATOM    455 HD23 LEU A  41       1.510 -18.180   9.775  1.00  0.00      A    H  
ATOM    456  N   ARG A  42      -0.712 -23.368   7.909  1.00 10.00      A    N  
ATOM    457  CA  ARG A  42      -1.400 -24.644   7.755  1.00 10.00      A    C  
ATOM    458  C   ARG A  42      -2.182 -24.964   9.028  1.00 10.00      A    C  
ATOM    459  O   ARG A  42      -1.671 -24.785  10.134  1.00 10.00      A    O  
ATOM    460  CB  ARG A  42      -0.380 -25.754   7.476  1.00 10.00      A    C  
ATOM    461  CG  ARG A  42      -0.981 -27.103   7.108  1.00 10.00      A    C  
ATOM    462  CD  ARG A  42       0.004 -28.229   7.394  1.00 10.00      A    C  
ATOM    463  NE  ARG A  42       0.190 -29.119   6.246  1.00 10.00      A    N  
ATOM    464  CZ  ARG A  42       1.181 -30.011   6.148  1.00 10.00      A    C  
ATOM    465  NH1 ARG A  42       2.070 -30.132   7.129  1.00 10.00      A    N1+
ATOM    466  NH2 ARG A  42       1.286 -30.777   5.064  1.00 10.00      A    N  
ATOM    467  HN  ARG A  42      -0.067 -23.260   8.647  1.00 10.00      A    H  
ATOM    468  HA  ARG A  42      -2.094 -24.577   6.917  1.00  0.00      A    H  
ATOM    469  HB2 ARG A  42       0.254 -25.430   6.651  1.00  0.00      A    H  
ATOM    470  HB3 ARG A  42       0.243 -25.882   8.361  1.00  0.00      A    H  
ATOM    471  HG2 ARG A  42      -1.886 -27.263   7.694  1.00  0.00      A    H  
ATOM    472  HG3 ARG A  42      -1.233 -27.107   6.048  1.00  0.00      A    H  
ATOM    473  HD2 ARG A  42      -0.370 -28.815   8.233  1.00  0.00      A    H  
ATOM    474  HD3 ARG A  42       0.967 -27.796   7.666  1.00  0.00      A    H  
ATOM    475  HE  ARG A  42      -0.459 -29.047   5.514  1.00 10.00      A    H  
ATOM    476 HH11 ARG A  42       1.996 -29.531   7.976  1.00 10.00      A    H  
ATOM    477 HH12 ARG A  42       2.844 -30.826   7.056  1.00 10.00      A    H  
ATOM    478 HH21 ARG A  42       0.598 -30.685   4.287  1.00 10.00      A    H  
ATOM    479 HH22 ARG A  42       2.059 -31.474   4.985  1.00 10.00      A    H  
ATOM    480  N   ASN A  43      -3.418 -25.418   8.873  1.00 10.00      A    N  
ATOM    481  CA  ASN A  43      -4.253 -25.760  10.021  1.00 10.00      A    C  
ATOM    482  C   ASN A  43      -4.023 -27.200  10.459  1.00 10.00      A    C  
ATOM    483  O   ASN A  43      -4.320 -28.138   9.721  1.00 10.00      A    O  
ATOM    484  CB  ASN A  43      -5.737 -25.531   9.720  1.00 10.00      A    C  
ATOM    485  CG  ASN A  43      -6.263 -24.226  10.287  1.00 10.00      A    C  
ATOM    486  ND2 ASN A  43      -5.457 -23.175  10.214  1.00 10.00      A    N  
ATOM    487  OD1 ASN A  43      -7.386 -24.158  10.783  1.00 10.00      A    O  
ATOM    488  HN  ASN A  43      -3.779 -25.531   7.964  1.00 10.00      A    H  
ATOM    489  HA  ASN A  43      -3.972 -25.108  10.848  1.00  0.00      A    H  
ATOM    490  HB2 ASN A  43      -5.874 -25.520   8.639  1.00  0.00      A    H  
ATOM    491  HB3 ASN A  43      -6.313 -26.355  10.140  1.00  0.00      A    H  
ATOM    492 HD21 ASN A  43      -4.574 -23.296   9.803  1.00 10.00      A    H  
ATOM    493 HD22 ASN A  43      -5.777 -22.323  10.565  1.00 10.00      A    H  
ATOM    494  N   VAL A  44      -3.478 -27.367  11.655  1.00 10.00      A    N  
ATOM    495  CA  VAL A  44      -3.203 -28.689  12.199  1.00 10.00      A    C  
ATOM    496  C   VAL A  44      -3.789 -28.821  13.603  1.00 10.00      A    C  
ATOM    497  O   VAL A  44      -3.259 -28.260  14.563  1.00 10.00      A    O  
ATOM    498  CB  VAL A  44      -1.684 -28.984  12.258  1.00 10.00      A    C  
ATOM    499  CG1 VAL A  44      -1.427 -30.408  12.733  1.00 10.00      A    C  
ATOM    500  CG2 VAL A  44      -1.023 -28.743  10.909  1.00 10.00      A    C  
ATOM    501  HN  VAL A  44      -3.256 -26.573  12.194  1.00 10.00      A    H  
ATOM    502  HA  VAL A  44      -3.675 -29.432  11.556  1.00  0.00      A    H  
ATOM    503  HB  VAL A  44      -1.236 -28.302  12.980  1.00  0.00      A    H  
ATOM    504 HG11 VAL A  44      -1.907 -30.562  13.699  1.00  0.00      A    H  
ATOM    505 HG12 VAL A  44      -0.354 -30.570  12.831  1.00  0.00      A    H  
ATOM    506 HG13 VAL A  44      -1.836 -31.112  12.008  1.00  0.00      A    H  
ATOM    507 HG21 VAL A  44      -1.218 -27.720  10.586  1.00  0.00      A    H  
ATOM    508 HG22 VAL A  44      -1.430 -29.439  10.176  1.00  0.00      A    H  
ATOM    509 HG23 VAL A  44       0.052 -28.897  10.999  1.00  0.00      A    H  
ATOM    510  N   GLY A  45      -4.895 -29.548  13.706  1.00 10.00      A    N  
ATOM    511  CA  GLY A  45      -5.545 -29.759  14.990  1.00 10.00      A    C  
ATOM    512  C   GLY A  45      -6.024 -28.475  15.643  1.00 10.00      A    C  
ATOM    513  O   GLY A  45      -5.944 -28.326  16.860  1.00 10.00      A    O  
ATOM    514  HN  GLY A  45      -5.272 -29.953  12.900  1.00 10.00      A    H  
ATOM    515  HA2 GLY A  45      -6.405 -30.411  14.838  1.00  0.00      A    H  
ATOM    516  HA3 GLY A  45      -4.843 -30.254  15.662  1.00  0.00      A    H  
ATOM    517  N   GLY A  46      -6.507 -27.541  14.834  1.00 10.00      A    N  
ATOM    518  CA  GLY A  46      -6.994 -26.278  15.362  1.00 10.00      A    C  
ATOM    519  C   GLY A  46      -5.890 -25.247  15.495  1.00 10.00      A    C  
ATOM    520  O   GLY A  46      -6.149 -24.048  15.585  1.00 10.00      A    O  
ATOM    521  HN  GLY A  46      -6.528 -27.706  13.871  1.00 10.00      A    H  
ATOM    522  HA2 GLY A  46      -7.758 -25.888  14.690  1.00  0.00      A    H  
ATOM    523  HA3 GLY A  46      -7.438 -26.451  16.342  1.00  0.00      A    H  
ATOM    524  N   ARG A  47      -4.655 -25.721  15.500  1.00 10.00      A    N  
ATOM    525  CA  ARG A  47      -3.500 -24.849  15.620  1.00 10.00      A    C  
ATOM    526  C   ARG A  47      -3.017 -24.424  14.239  1.00 10.00      A    C  
ATOM    527  O   ARG A  47      -3.112 -25.185  13.276  1.00 10.00      A    O  
ATOM    528  CB  ARG A  47      -2.376 -25.576  16.363  1.00 10.00      A    C  
ATOM    529  CG  ARG A  47      -1.246 -24.677  16.838  1.00 10.00      A    C  
ATOM    530  CD  ARG A  47      -0.083 -25.493  17.383  1.00 10.00      A    C  
ATOM    531  NE  ARG A  47      -0.516 -26.467  18.388  1.00 10.00      A    N  
ATOM    532  CZ  ARG A  47       0.317 -27.186  19.143  1.00 10.00      A    C  
ATOM    533  NH1 ARG A  47       1.633 -27.043  19.012  1.00 10.00      A    N1+
ATOM    534  NH2 ARG A  47      -0.169 -28.055  20.023  1.00 10.00      A    N  
ATOM    535  HN  ARG A  47      -4.516 -26.687  15.415  1.00 10.00      A    H  
ATOM    536  HA  ARG A  47      -3.783 -23.961  16.186  1.00  0.00      A    H  
ATOM    537  HB2 ARG A  47      -2.808 -26.068  17.234  1.00  0.00      A    H  
ATOM    538  HB3 ARG A  47      -1.960 -26.338  15.704  1.00  0.00      A    H  
ATOM    539  HG2 ARG A  47      -1.620 -24.022  17.625  1.00  0.00      A    H  
ATOM    540  HG3 ARG A  47      -0.897 -24.070  16.003  1.00  0.00      A    H  
ATOM    541  HD2 ARG A  47       0.389 -26.026  16.558  1.00  0.00      A    H  
ATOM    542  HD3 ARG A  47       0.645 -24.818  17.833  1.00  0.00      A    H  
ATOM    543  HE  ARG A  47      -1.485 -26.590  18.502  1.00 10.00      A    H  
ATOM    544 HH11 ARG A  47       2.019 -26.368  18.319  1.00 10.00      A    H  
ATOM    545 HH12 ARG A  47       2.285 -27.604  19.600  1.00 10.00      A    H  
ATOM    546 HH21 ARG A  47      -1.200 -28.178  20.126  1.00 10.00      A    H  
ATOM    547 HH22 ARG A  47       0.476 -28.620  20.615  1.00 10.00      A    H  
ATOM    548  N   LYS A  48      -2.510 -23.206  14.143  1.00 10.00      A    N  
ATOM    549  CA  LYS A  48      -2.003 -22.690  12.883  1.00 10.00      A    C  
ATOM    550  C   LYS A  48      -0.482 -22.716  12.891  1.00 10.00      A    C  
ATOM    551  O   LYS A  48       0.151 -22.037  13.696  1.00 10.00      A    O  
ATOM    552  CB  LYS A  48      -2.501 -21.263  12.640  1.00 10.00      A    C  
ATOM    553  CG  LYS A  48      -4.012 -21.139  12.526  1.00 10.00      A    C  
ATOM    554  CD  LYS A  48      -4.415 -19.773  11.994  1.00 10.00      A    C  
ATOM    555  CE  LYS A  48      -5.921 -19.676  11.804  1.00 10.00      A    C  
ATOM    556  NZ  LYS A  48      -6.310 -18.431  11.088  1.00 10.00      A    N1+
ATOM    557  HN  LYS A  48      -2.465 -22.642  14.941  1.00 10.00      A    H  
ATOM    558  HA  LYS A  48      -2.360 -23.328  12.074  1.00  0.00      A    H  
ATOM    559  HB2 LYS A  48      -2.058 -20.900  11.713  1.00  0.00      A    H  
ATOM    560  HB3 LYS A  48      -2.160 -20.631  13.460  1.00  0.00      A    H  
ATOM    561  HG2 LYS A  48      -4.455 -21.281  13.512  1.00  0.00      A    H  
ATOM    562  HG3 LYS A  48      -4.385 -21.910  11.852  1.00  0.00      A    H  
ATOM    563  HD2 LYS A  48      -3.925 -19.607  11.035  1.00  0.00      A    H  
ATOM    564  HD3 LYS A  48      -4.093 -19.006  12.698  1.00  0.00      A    H  
ATOM    565  HE2 LYS A  48      -6.259 -20.536  11.225  1.00  0.00      A    H  
ATOM    566  HE3 LYS A  48      -6.405 -19.691  12.781  1.00  0.00      A    H  
ATOM    567  HZ1 LYS A  48      -5.990 -17.598  11.616  1.00 10.00      A    H  
ATOM    568  HZ2 LYS A  48      -7.341 -18.387  10.979  1.00 10.00      A    H  
ATOM    569  HZ3 LYS A  48      -5.870 -18.413  10.134  1.00 10.00      A    H  
ATOM    570  N   VAL A  49       0.098 -23.519  12.014  1.00 10.00      A    N  
ATOM    571  CA  VAL A  49       1.548 -23.626  11.930  1.00 10.00      A    C  
ATOM    572  C   VAL A  49       2.056 -23.046  10.616  1.00 10.00      A    C  
ATOM    573  O   VAL A  49       1.325 -23.000   9.626  1.00 10.00      A    O  
ATOM    574  CB  VAL A  49       2.038 -25.082  12.087  1.00 10.00      A    C  
ATOM    575  CG1 VAL A  49       1.632 -25.638  13.444  1.00 10.00      A    C  
ATOM    576  CG2 VAL A  49       1.510 -25.963  10.964  1.00 10.00      A    C  
ATOM    577  HN  VAL A  49      -0.461 -24.049  11.402  1.00 10.00      A    H  
ATOM    578  HA  VAL A  49       1.975 -23.039  12.743  1.00  0.00      A    H  
ATOM    579  HB  VAL A  49       3.127 -25.081  12.033  1.00  0.00      A    H  
ATOM    580 HG11 VAL A  49       2.020 -24.993  14.232  1.00  0.00      A    H  
ATOM    581 HG12 VAL A  49       0.545 -25.678  13.509  1.00  0.00      A    H  
ATOM    582 HG13 VAL A  49       2.040 -26.642  13.562  1.00  0.00      A    H  
ATOM    583 HG21 VAL A  49       1.812 -25.547  10.003  1.00  0.00      A    H  
ATOM    584 HG22 VAL A  49       1.918 -26.968  11.069  1.00  0.00      A    H  
ATOM    585 HG23 VAL A  49       0.422 -26.005  11.016  1.00  0.00      A    H  
ATOM    586  N   VAL A  50       3.301 -22.597  10.614  1.00 10.00      A    N  
ATOM    587  CA  VAL A  50       3.903 -22.014   9.423  1.00 10.00      A    C  
ATOM    588  C   VAL A  50       4.233 -23.105   8.408  1.00 10.00      A    C  
ATOM    589  O   VAL A  50       5.054 -23.982   8.671  1.00 10.00      A    O  
ATOM    590  CB  VAL A  50       5.183 -21.224   9.768  1.00 10.00      A    C  
ATOM    591  CG1 VAL A  50       5.734 -20.521   8.535  1.00 10.00      A    C  
ATOM    592  CG2 VAL A  50       4.911 -20.223  10.882  1.00 10.00      A    C  
ATOM    593  HN  VAL A  50       3.835 -22.668  11.432  1.00 10.00      A    H  
ATOM    594  HA  VAL A  50       3.185 -21.329   8.973  1.00  0.00      A    H  
ATOM    595  HB  VAL A  50       5.934 -21.930  10.121  1.00  0.00      A    H  
ATOM    596 HG11 VAL A  50       5.921 -21.255   7.751  1.00  0.00      A    H  
ATOM    597 HG12 VAL A  50       6.666 -20.017   8.791  1.00  0.00      A    H  
ATOM    598 HG13 VAL A  50       5.010 -19.788   8.181  1.00  0.00      A    H  
ATOM    599 HG21 VAL A  50       4.518 -20.746  11.754  1.00  0.00      A    H  
ATOM    600 HG22 VAL A  50       4.182 -19.489  10.540  1.00  0.00      A    H  
ATOM    601 HG23 VAL A  50       5.838 -19.717  11.150  1.00  0.00      A    H  
ATOM    602  N   HIS A  51       3.581 -23.047   7.255  1.00 10.00      A    N  
ATOM    603  CA  HIS A  51       3.794 -24.031   6.204  1.00 10.00      A    C  
ATOM    604  C   HIS A  51       4.922 -23.598   5.272  1.00 10.00      A    C  
ATOM    605  O   HIS A  51       5.910 -24.310   5.111  1.00 10.00      A    O  
ATOM    606  CB  HIS A  51       2.495 -24.262   5.418  1.00 10.00      A    C  
ATOM    607  CG  HIS A  51       2.585 -25.322   4.359  1.00 10.00      A    C  
ATOM    608  CD2 HIS A  51       2.815 -25.188   3.030  1.00 10.00      A    C  
ATOM    609  ND1 HIS A  51       2.428 -26.658   4.657  1.00 10.00      A    N  
ATOM    610  CE1 HIS A  51       2.567 -27.300   3.511  1.00 10.00      A    C  
ATOM    611  NE2 HIS A  51       2.802 -26.453   2.503  1.00 10.00      A    N  
ATOM    612  HN  HIS A  51       2.945 -22.314   7.102  1.00 10.00      A    H  
ATOM    613  HA  HIS A  51       4.081 -24.973   6.672  1.00  0.00      A    H  
ATOM    614  HB2 HIS A  51       2.217 -23.324   4.937  1.00  0.00      A    H  
ATOM    615  HB3 HIS A  51       1.709 -24.538   6.120  1.00  0.00      A    H  
ATOM    616  HD2 HIS A  51       2.977 -24.266   2.492  1.00  0.00      A    H  
ATOM    617  HE1 HIS A  51       2.499 -28.372   3.402  1.00  0.00      A    H  
ATOM    618  HE2 HIS A  51       2.954 -26.689   1.564  1.00 10.00      A    H  
ATOM    619  N   ALA A  52       4.774 -22.422   4.673  1.00 10.00      A    N  
ATOM    620  CA  ALA A  52       5.778 -21.906   3.750  1.00 10.00      A    C  
ATOM    621  C   ALA A  52       5.888 -20.390   3.847  1.00 10.00      A    C  
ATOM    622  O   ALA A  52       4.949 -19.715   4.274  1.00 10.00      A    O  
ATOM    623  CB  ALA A  52       5.441 -22.315   2.325  1.00 10.00      A    C  
ATOM    624  HN  ALA A  52       3.975 -21.886   4.860  1.00 10.00      A    H  
ATOM    625  HA  ALA A  52       6.743 -22.339   4.014  1.00  0.00      A    H  
ATOM    626  HB1 ALA A  52       5.365 -23.401   2.266  1.00  0.00      A    H  
ATOM    627  HB2 ALA A  52       4.490 -21.868   2.034  1.00  0.00      A    H  
ATOM    628  HB3 ALA A  52       6.226 -21.969   1.652  1.00  0.00      A    H  
ATOM    629  N   VAL A  53       7.041 -19.860   3.451  1.00 10.00      A    N  
ATOM    630  CA  VAL A  53       7.292 -18.421   3.479  1.00 10.00      A    C  
ATOM    631  C   VAL A  53       8.124 -18.020   2.264  1.00 10.00      A    C  
ATOM    632  O   VAL A  53       9.080 -18.711   1.913  1.00 10.00      A    O  
ATOM    633  CB  VAL A  53       8.074 -17.999   4.753  1.00 10.00      A    C  
ATOM    634  CG1 VAL A  53       8.341 -16.500   4.760  1.00 10.00      A    C  
ATOM    635  CG2 VAL A  53       7.347 -18.415   6.022  1.00 10.00      A    C  
ATOM    636  HN  VAL A  53       7.747 -20.454   3.117  1.00 10.00      A    H  
ATOM    637  HA  VAL A  53       6.340 -17.891   3.452  1.00  0.00      A    H  
ATOM    638  HB  VAL A  53       9.037 -18.509   4.738  1.00  0.00      A    H  
ATOM    639 HG11 VAL A  53       8.862 -16.219   3.845  1.00  0.00      A    H  
ATOM    640 HG12 VAL A  53       7.394 -15.963   4.819  1.00  0.00      A    H  
ATOM    641 HG13 VAL A  53       8.957 -16.245   5.622  1.00  0.00      A    H  
ATOM    642 HG21 VAL A  53       7.164 -19.489   6.001  1.00  0.00      A    H  
ATOM    643 HG22 VAL A  53       7.960 -18.168   6.889  1.00  0.00      A    H  
ATOM    644 HG23 VAL A  53       6.396 -17.886   6.086  1.00  0.00      A    H  
ATOM    645  N   GLY A  54       7.744 -16.931   1.608  1.00 10.00      A    N  
ATOM    646  CA  GLY A  54       8.506 -16.454   0.469  1.00 10.00      A    C  
ATOM    647  C   GLY A  54       7.929 -16.839  -0.878  1.00 10.00      A    C  
ATOM    648  O   GLY A  54       6.717 -16.753  -1.097  1.00 10.00      A    O  
ATOM    649  HN  GLY A  54       6.938 -16.447   1.897  1.00 10.00      A    H  
ATOM    650  HA2 GLY A  54       8.552 -15.366   0.521  1.00  0.00      A    H  
ATOM    651  HA3 GLY A  54       9.520 -16.849   0.539  1.00  0.00      A    H  
ATOM    652  N   ILE A  55       8.814 -17.271  -1.774  1.00 10.00      A    N  
ATOM    653  CA  ILE A  55       8.442 -17.654  -3.137  1.00 10.00      A    C  
ATOM    654  C   ILE A  55       7.334 -18.701  -3.165  1.00 10.00      A    C  
ATOM    655  O   ILE A  55       6.287 -18.493  -3.781  1.00 10.00      A    O  
ATOM    656  CB  ILE A  55       9.661 -18.191  -3.922  1.00 10.00      A    C  
ATOM    657  CG1 ILE A  55      10.820 -17.193  -3.866  1.00 10.00      A    C  
ATOM    658  CG2 ILE A  55       9.281 -18.492  -5.365  1.00 10.00      A    C  
ATOM    659  CD1 ILE A  55      12.116 -17.722  -4.439  1.00 10.00      A    C  
ATOM    660  HN  ILE A  55       9.760 -17.338  -1.505  1.00 10.00      A    H  
ATOM    661  HA  ILE A  55       8.077 -16.764  -3.649  1.00  0.00      A    H  
ATOM    662  HB  ILE A  55       9.987 -19.120  -3.454  1.00  0.00      A    H  
ATOM    663 HG12 ILE A  55      10.991 -16.924  -2.823  1.00  0.00      A    H  
ATOM    664 HG13 ILE A  55      10.535 -16.296  -4.416  1.00  0.00      A    H  
ATOM    665 HG21 ILE A  55       8.455 -19.203  -5.383  1.00  0.00      A    H  
ATOM    666 HG22 ILE A  55       8.977 -17.570  -5.860  1.00  0.00      A    H  
ATOM    667 HG23 ILE A  55      10.139 -18.918  -5.885  1.00  0.00      A    H  
ATOM    668 HD11 ILE A  55      12.887 -16.956  -4.362  1.00  0.00      A    H  
ATOM    669 HD12 ILE A  55      12.426 -18.606  -3.881  1.00  0.00      A    H  
ATOM    670 HD13 ILE A  55      11.969 -17.986  -5.486  1.00  0.00      A    H  
ATOM    671  N   GLU A  56       7.569 -19.810  -2.480  1.00 10.00      A    N  
ATOM    672  CA  GLU A  56       6.614 -20.912  -2.434  1.00 10.00      A    C  
ATOM    673  C   GLU A  56       5.234 -20.461  -1.956  1.00 10.00      A    C  
ATOM    674  O   GLU A  56       4.212 -20.938  -2.449  1.00 10.00      A    O  
ATOM    675  CB  GLU A  56       7.149 -22.030  -1.541  1.00 10.00      A    C  
ATOM    676  CG  GLU A  56       6.370 -23.329  -1.634  1.00 10.00      A    C  
ATOM    677  CD  GLU A  56       6.943 -24.410  -0.744  1.00 10.00      A    C  
ATOM    678  OE1 GLU A  56       7.362 -24.085   0.385  1.00 10.00      A    O  
ATOM    679  OE2 GLU A  56       6.969 -25.580  -1.175  1.00 10.00      A    O1-
ATOM    680  HN  GLU A  56       8.412 -19.894  -1.989  1.00 10.00      A    H  
ATOM    681  HA  GLU A  56       6.508 -21.309  -3.444  1.00  0.00      A    H  
ATOM    682  HB2 GLU A  56       8.182 -22.230  -1.826  1.00  0.00      A    H  
ATOM    683  HB3 GLU A  56       7.133 -21.687  -0.506  1.00  0.00      A    H  
ATOM    684  HG2 GLU A  56       6.393 -23.677  -2.667  1.00  0.00      A    H  
ATOM    685  HG3 GLU A  56       5.336 -23.143  -1.345  1.00  0.00      A    H  
ATOM    686  N   ALA A  57       5.208 -19.523  -1.019  1.00 10.00      A    N  
ATOM    687  CA  ALA A  57       3.951 -19.029  -0.475  1.00 10.00      A    C  
ATOM    688  C   ALA A  57       3.141 -18.229  -1.498  1.00 10.00      A    C  
ATOM    689  O   ALA A  57       1.923 -18.379  -1.579  1.00 10.00      A    O  
ATOM    690  CB  ALA A  57       4.194 -18.217   0.784  1.00 10.00      A    C  
ATOM    691  HN  ALA A  57       6.052 -19.153  -0.688  1.00 10.00      A    H  
ATOM    692  HA  ALA A  57       3.354 -19.897  -0.193  1.00  0.00      A    H  
ATOM    693  HB1 ALA A  57       4.891 -18.749   1.432  1.00  0.00      A    H  
ATOM    694  HB2 ALA A  57       3.250 -18.070   1.309  1.00  0.00      A    H  
ATOM    695  HB3 ALA A  57       4.615 -17.248   0.516  1.00  0.00      A    H  
ATOM    696  N   LYS A  58       3.816 -17.399  -2.293  1.00 10.00      A    N  
ATOM    697  CA  LYS A  58       3.127 -16.576  -3.292  1.00 10.00      A    C  
ATOM    698  C   LYS A  58       2.400 -17.421  -4.337  1.00 10.00      A    C  
ATOM    699  O   LYS A  58       1.343 -17.037  -4.835  1.00 10.00      A    O  
ATOM    700  CB  LYS A  58       4.075 -15.579  -3.976  1.00 10.00      A    C  
ATOM    701  CG  LYS A  58       3.423 -14.821  -5.127  1.00 10.00      A    C  
ATOM    702  CD  LYS A  58       4.268 -13.662  -5.624  1.00 10.00      A    C  
ATOM    703  CE  LYS A  58       3.744 -13.166  -6.964  1.00 10.00      A    C  
ATOM    704  NZ  LYS A  58       3.644 -11.684  -7.031  1.00 10.00      A    N1+
ATOM    705  HN  LYS A  58       4.793 -17.341  -2.210  1.00 10.00      A    H  
ATOM    706  HA  LYS A  58       2.371 -15.994  -2.765  1.00  0.00      A    H  
ATOM    707  HB2 LYS A  58       4.933 -16.128  -4.365  1.00  0.00      A    H  
ATOM    708  HB3 LYS A  58       4.424 -14.860  -3.235  1.00  0.00      A    H  
ATOM    709  HG2 LYS A  58       3.263 -15.514  -5.953  1.00  0.00      A    H  
ATOM    710  HG3 LYS A  58       2.458 -14.438  -4.795  1.00  0.00      A    H  
ATOM    711  HD2 LYS A  58       4.227 -12.850  -4.898  1.00  0.00      A    H  
ATOM    712  HD3 LYS A  58       5.301 -13.991  -5.739  1.00  0.00      A    H  
ATOM    713  HE2 LYS A  58       4.420 -13.505  -7.749  1.00  0.00      A    H  
ATOM    714  HE3 LYS A  58       2.757 -13.595  -7.138  1.00  0.00      A    H  
ATOM    715  HZ1 LYS A  58       4.584 -11.254  -6.966  1.00 10.00      A    H  
ATOM    716  HZ2 LYS A  58       3.052 -11.325  -6.256  1.00 10.00      A    H  
ATOM    717  HZ3 LYS A  58       3.207 -11.401  -7.943  1.00 10.00      A    H  
ATOM    718  N   GLN A  59       2.952 -18.582  -4.646  1.00 10.00      A    N  
ATOM    719  CA  GLN A  59       2.354 -19.461  -5.642  1.00 10.00      A    C  
ATOM    720  C   GLN A  59       1.032 -20.063  -5.157  1.00 10.00      A    C  
ATOM    721  O   GLN A  59       0.245 -20.580  -5.958  1.00 10.00      A    O  
ATOM    722  CB  GLN A  59       3.345 -20.554  -6.049  1.00 10.00      A    C  
ATOM    723  CG  GLN A  59       4.548 -20.027  -6.819  1.00 10.00      A    C  
ATOM    724  CD  GLN A  59       5.699 -21.017  -6.885  1.00 10.00      A    C  
ATOM    725  NE2 GLN A  59       5.383 -22.304  -6.844  1.00 10.00      A    N  
ATOM    726  OE1 GLN A  59       6.861 -20.626  -6.977  1.00 10.00      A    O  
ATOM    727  HN  GLN A  59       3.776 -18.860  -4.189  1.00 10.00      A    H  
ATOM    728  HA  GLN A  59       2.140 -18.862  -6.527  1.00  0.00      A    H  
ATOM    729  HB2 GLN A  59       3.703 -21.048  -5.146  1.00  0.00      A    H  
ATOM    730  HB3 GLN A  59       2.826 -21.286  -6.667  1.00  0.00      A    H  
ATOM    731  HG2 GLN A  59       4.233 -19.794  -7.836  1.00  0.00      A    H  
ATOM    732  HG3 GLN A  59       4.898 -19.112  -6.341  1.00  0.00      A    H  
ATOM    733 HE21 GLN A  59       4.436 -22.548  -6.776  1.00 10.00      A    H  
ATOM    734 HE22 GLN A  59       6.111 -22.959  -6.874  1.00 10.00      A    H  
ATOM    735  N   MET A  60       0.783 -19.967  -3.853  1.00 10.00      A    N  
ATOM    736  CA  MET A  60      -0.433 -20.509  -3.253  1.00 10.00      A    C  
ATOM    737  C   MET A  60      -1.530 -19.452  -3.160  1.00 10.00      A    C  
ATOM    738  O   MET A  60      -2.687 -19.771  -2.885  1.00 10.00      A    O  
ATOM    739  CB  MET A  60      -0.132 -21.052  -1.853  1.00 10.00      A    C  
ATOM    740  CG  MET A  60       0.975 -22.092  -1.816  1.00 10.00      A    C  
ATOM    741  SD  MET A  60       1.537 -22.457  -0.142  1.00 10.00      A    S  
ATOM    742  CE  MET A  60       2.825 -23.658  -0.474  1.00 10.00      A    C  
ATOM    743  HN  MET A  60       1.435 -19.513  -3.275  1.00 10.00      A    H  
ATOM    744  HA  MET A  60      -0.792 -21.329  -3.875  1.00  0.00      A    H  
ATOM    745  HB2 MET A  60       0.162 -20.216  -1.218  1.00  0.00      A    H  
ATOM    746  HB3 MET A  60      -1.041 -21.496  -1.448  1.00  0.00      A    H  
ATOM    747  HG2 MET A  60       0.603 -23.012  -2.267  1.00  0.00      A    H  
ATOM    748  HG3 MET A  60       1.820 -21.729  -2.401  1.00  0.00      A    H  
ATOM    749  HE1 MET A  60       2.449 -24.661  -0.271  1.00  0.00      A    H  
ATOM    750  HE2 MET A  60       3.126 -23.588  -1.519  1.00  0.00      A    H  
ATOM    751  HE3 MET A  60       3.684 -23.456   0.166  1.00  0.00      A    H  
ATOM    752  N   LEU A  61      -1.164 -18.200  -3.394  1.00 10.00      A    N  
ATOM    753  CA  LEU A  61      -2.113 -17.095  -3.322  1.00 10.00      A    C  
ATOM    754  C   LEU A  61      -3.251 -17.252  -4.328  1.00 10.00      A    C  
ATOM    755  O   LEU A  61      -3.052 -17.143  -5.539  1.00 10.00      A    O  
ATOM    756  CB  LEU A  61      -1.401 -15.753  -3.505  1.00 10.00      A    C  
ATOM    757  CG  LEU A  61      -0.476 -15.333  -2.360  1.00 10.00      A    C  
ATOM    758  CD1 LEU A  61       0.386 -14.150  -2.768  1.00 10.00      A    C  
ATOM    759  CD2 LEU A  61      -1.283 -15.005  -1.113  1.00 10.00      A    C  
ATOM    760  HN  LEU A  61      -0.231 -18.010  -3.629  1.00 10.00      A    H  
ATOM    761  HA  LEU A  61      -2.552 -17.102  -2.324  1.00  0.00      A    H  
ATOM    762  HB2 LEU A  61      -0.803 -15.812  -4.414  1.00  0.00      A    H  
ATOM    763  HB3 LEU A  61      -2.156 -14.978  -3.639  1.00  0.00      A    H  
ATOM    764  HG  LEU A  61       0.182 -16.171  -2.129  1.00  0.00      A    H  
ATOM    765 HD11 LEU A  61       1.400 -14.292  -2.393  1.00  0.00      A    H  
ATOM    766 HD12 LEU A  61       0.408 -14.075  -3.855  1.00  0.00      A    H  
ATOM    767 HD13 LEU A  61      -0.031 -13.235  -2.349  1.00  0.00      A    H  
ATOM    768 HD21 LEU A  61      -1.893 -15.865  -0.838  1.00  0.00      A    H  
ATOM    769 HD22 LEU A  61      -0.605 -14.764  -0.294  1.00  0.00      A    H  
ATOM    770 HD23 LEU A  61      -1.929 -14.150  -1.313  1.00  0.00      A    H  
ATOM    771  N   GLY A  62      -4.442 -17.535  -3.811  1.00 10.00      A    N  
ATOM    772  CA  GLY A  62      -5.605 -17.704  -4.659  1.00 10.00      A    C  
ATOM    773  C   GLY A  62      -5.861 -19.157  -5.007  1.00 10.00      A    C  
ATOM    774  O   GLY A  62      -6.827 -19.474  -5.698  1.00 10.00      A    O  
ATOM    775  HN  GLY A  62      -4.527 -17.639  -2.842  1.00 10.00      A    H  
ATOM    776  HA2 GLY A  62      -5.449 -17.145  -5.582  1.00  0.00      A    H  
ATOM    777  HA3 GLY A  62      -6.479 -17.303  -4.146  1.00  0.00      A    H  
ATOM    778  N   ARG A  63      -4.994 -20.039  -4.526  1.00 10.00      A    N  
ATOM    779  CA  ARG A  63      -5.119 -21.469  -4.790  1.00 10.00      A    C  
ATOM    780  C   ARG A  63      -4.870 -22.255  -3.509  1.00 10.00      A    C  
ATOM    781  O   ARG A  63      -4.182 -23.275  -3.516  1.00 10.00      A    O  
ATOM    782  CB  ARG A  63      -4.093 -21.900  -5.843  1.00 10.00      A    C  
ATOM    783  CG  ARG A  63      -4.055 -21.041  -7.095  1.00 10.00      A    C  
ATOM    784  CD  ARG A  63      -2.717 -21.182  -7.797  1.00 10.00      A    C  
ATOM    785  NE  ARG A  63      -2.642 -20.385  -9.020  1.00 10.00      A    N  
ATOM    786  CZ  ARG A  63      -1.612 -19.597  -9.328  1.00 10.00      A    C  
ATOM    787  NH1 ARG A  63      -0.577 -19.495  -8.498  1.00 10.00      A    N1+
ATOM    788  NH2 ARG A  63      -1.610 -18.924 -10.475  1.00 10.00      A    N  
ATOM    789  HN  ARG A  63      -4.246 -19.721  -3.970  1.00 10.00      A    H  
ATOM    790  HA  ARG A  63      -6.123 -21.683  -5.156  1.00  0.00      A    H  
ATOM    791  HB2 ARG A  63      -3.105 -21.871  -5.383  1.00  0.00      A    H  
ATOM    792  HB3 ARG A  63      -4.308 -22.928  -6.135  1.00  0.00      A    H  
ATOM    793  HG2 ARG A  63      -4.849 -21.357  -7.771  1.00  0.00      A    H  
ATOM    794  HG3 ARG A  63      -4.210 -19.997  -6.821  1.00  0.00      A    H  
ATOM    795  HD2 ARG A  63      -2.565 -22.231  -8.053  1.00  0.00      A    H  
ATOM    796  HD3 ARG A  63      -1.925 -20.865  -7.118  1.00  0.00      A    H  
ATOM    797  HE  ARG A  63      -3.404 -20.437  -9.636  1.00 10.00      A    H  
ATOM    798 HH11 ARG A  63      -0.568 -20.033  -7.598  1.00 10.00      A    H  
ATOM    799 HH12 ARG A  63       0.227 -18.879  -8.733  1.00 10.00      A    H  
ATOM    800 HH21 ARG A  63      -2.411 -19.010 -11.134  1.00 10.00      A    H  
ATOM    801 HH22 ARG A  63      -0.806 -18.308 -10.718  1.00 10.00      A    H  
ATOM    802  N   THR A  64      -5.429 -21.776  -2.412  1.00 10.00      A    N  
ATOM    803  CA  THR A  64      -5.248 -22.421  -1.125  1.00 10.00      A    C  
ATOM    804  C   THR A  64      -6.485 -23.205  -0.704  1.00 10.00      A    C  
ATOM    805  O   THR A  64      -7.613 -22.748  -0.893  1.00 10.00      A    O  
ATOM    806  CB  THR A  64      -4.931 -21.376  -0.041  1.00 10.00      A    C  
ATOM    807  CG2 THR A  64      -3.439 -21.093   0.011  1.00 10.00      A    C  
ATOM    808  OG1 THR A  64      -5.640 -20.160  -0.331  1.00 10.00      A    O  
ATOM    809  HN  THR A  64      -5.980 -20.970  -2.466  1.00 10.00      A    H  
ATOM    810  HA  THR A  64      -4.408 -23.111  -1.198  1.00  0.00      A    H  
ATOM    811  HB  THR A  64      -5.256 -21.756   0.927  1.00  0.00      A    H  
ATOM    812  HG1 THR A  64      -6.519 -20.206   0.063  1.00 10.00      A    H  
ATOM    813 HG21 THR A  64      -3.236 -20.352   0.784  1.00  0.00      A    H  
ATOM    814 HG22 THR A  64      -3.108 -20.711  -0.955  1.00  0.00      A    H  
ATOM    815 HG23 THR A  64      -2.902 -22.014   0.241  1.00  0.00      A    H  
ATOM    816  N   PRO A  65      -6.286 -24.412  -0.149  1.00 10.00      A    N  
ATOM    817  CA  PRO A  65      -7.386 -25.247   0.333  1.00 10.00      A    C  
ATOM    818  C   PRO A  65      -7.967 -24.689   1.635  1.00 10.00      A    C  
ATOM    819  O   PRO A  65      -7.491 -23.680   2.154  1.00 10.00      A    O  
ATOM    820  CB  PRO A  65      -6.717 -26.600   0.588  1.00 10.00      A    C  
ATOM    821  CG  PRO A  65      -5.291 -26.268   0.861  1.00 10.00      A    C  
ATOM    822  CD  PRO A  65      -4.975 -25.061   0.023  1.00 10.00      A    C  
ATOM    823  HA  PRO A  65      -8.162 -25.338  -0.427  1.00  0.00      A    H  
ATOM    824  HB2 PRO A  65      -7.168 -27.096   1.447  1.00  0.00      A    H  
ATOM    825  HB3 PRO A  65      -6.795 -27.232  -0.297  1.00  0.00      A    H  
ATOM    826  HG2 PRO A  65      -4.648 -27.102   0.580  1.00  0.00      A    H  
ATOM    827  HG3 PRO A  65      -5.158 -26.034   1.917  1.00  0.00      A    H  
ATOM    828  HD2 PRO A  65      -4.278 -24.400   0.538  1.00  0.00      A    H  
ATOM    829  HD3 PRO A  65      -4.570 -25.363  -0.943  1.00  0.00      A    H  
ATOM    830  N   GLY A  66      -8.970 -25.368   2.175  1.00 10.00      A    N  
ATOM    831  CA  GLY A  66      -9.605 -24.914   3.401  1.00 10.00      A    C  
ATOM    832  C   GLY A  66      -8.707 -25.002   4.625  1.00 10.00      A    C  
ATOM    833  O   GLY A  66      -8.988 -24.384   5.647  1.00 10.00      A    O  
ATOM    834  HN  GLY A  66      -9.288 -26.182   1.736  1.00 10.00      A    H  
ATOM    835  HA2 GLY A  66      -9.904 -23.874   3.268  1.00  0.00      A    H  
ATOM    836  HA3 GLY A  66     -10.497 -25.516   3.577  1.00  0.00      A    H  
ATOM    837  N   HIS A  67      -7.628 -25.767   4.526  1.00 10.00      A    N  
ATOM    838  CA  HIS A  67      -6.710 -25.924   5.649  1.00 10.00      A    C  
ATOM    839  C   HIS A  67      -5.397 -25.168   5.432  1.00 10.00      A    C  
ATOM    840  O   HIS A  67      -4.391 -25.453   6.088  1.00 10.00      A    O  
ATOM    841  CB  HIS A  67      -6.446 -27.409   5.941  1.00 10.00      A    C  
ATOM    842  CG  HIS A  67      -5.754 -28.158   4.838  1.00 10.00      A    C  
ATOM    843  CD2 HIS A  67      -4.447 -28.505   4.720  1.00 10.00      A    C  
ATOM    844  ND1 HIS A  67      -6.444 -28.628   3.745  1.00 10.00      A    N  
ATOM    845  CE1 HIS A  67      -5.554 -29.247   2.992  1.00 10.00      A    C  
ATOM    846  NE2 HIS A  67      -4.334 -29.198   3.542  1.00 10.00      A    N  
ATOM    847  HN  HIS A  67      -7.449 -26.240   3.689  1.00 10.00      A    H  
ATOM    848  HA  HIS A  67      -7.192 -25.498   6.529  1.00  0.00      A    H  
ATOM    849  HB2 HIS A  67      -7.405 -27.893   6.129  1.00  0.00      A    H  
ATOM    850  HB3 HIS A  67      -5.839 -27.482   6.843  1.00  0.00      A    H  
ATOM    851  HD2 HIS A  67      -3.653 -28.280   5.416  1.00  0.00      A    H  
ATOM    852  HE1 HIS A  67      -5.781 -29.731   2.053  1.00  0.00      A    H  
ATOM    853  HE2 HIS A  67      -3.517 -29.591   3.175  1.00 10.00      A    H  
ATOM    854  N   MET A  68      -5.407 -24.200   4.525  1.00 10.00      A    N  
ATOM    855  CA  MET A  68      -4.208 -23.421   4.237  1.00 10.00      A    C  
ATOM    856  C   MET A  68      -4.526 -21.934   4.155  1.00 10.00      A    C  
ATOM    857  O   MET A  68      -5.424 -21.521   3.425  1.00 10.00      A    O  
ATOM    858  CB  MET A  68      -3.550 -23.904   2.947  1.00 10.00      A    C  
ATOM    859  CG  MET A  68      -2.135 -23.392   2.736  1.00 10.00      A    C  
ATOM    860  SD  MET A  68      -1.270 -24.289   1.433  1.00 10.00      A    S  
ATOM    861  CE  MET A  68      -1.208 -25.934   2.136  1.00 10.00      A    C  
ATOM    862  HN  MET A  68      -6.242 -23.991   4.047  1.00 10.00      A    H  
ATOM    863  HA  MET A  68      -3.502 -23.572   5.054  1.00  0.00      A    H  
ATOM    864  HB2 MET A  68      -4.161 -23.573   2.108  1.00  0.00      A    H  
ATOM    865  HB3 MET A  68      -3.529 -24.994   2.954  1.00  0.00      A    H  
ATOM    866  HG2 MET A  68      -2.181 -22.337   2.464  1.00  0.00      A    H  
ATOM    867  HG3 MET A  68      -1.578 -23.495   3.667  1.00  0.00      A    H  
ATOM    868  HE1 MET A  68      -0.700 -26.606   1.444  1.00  0.00      A    H  
ATOM    869  HE2 MET A  68      -0.664 -25.905   3.080  1.00  0.00      A    H  
ATOM    870  HE3 MET A  68      -2.222 -26.292   2.312  1.00  0.00      A    H  
ATOM    871  N   GLU A  69      -3.773 -21.138   4.899  1.00 10.00      A    N  
ATOM    872  CA  GLU A  69      -3.979 -19.700   4.935  1.00 10.00      A    C  
ATOM    873  C   GLU A  69      -2.729 -18.949   4.474  1.00 10.00      A    C  
ATOM    874  O   GLU A  69      -1.867 -18.604   5.282  1.00 10.00      A    O  
ATOM    875  CB  GLU A  69      -4.362 -19.271   6.357  1.00 10.00      A    C  
ATOM    876  CG  GLU A  69      -4.884 -17.847   6.478  1.00 10.00      A    C  
ATOM    877  CD  GLU A  69      -5.123 -17.435   7.920  1.00 10.00      A    C  
ATOM    878  OE1 GLU A  69      -5.161 -18.321   8.801  1.00 10.00      A    O  
ATOM    879  OE2 GLU A  69      -5.277 -16.223   8.179  1.00 10.00      A    O1-
ATOM    880  HN  GLU A  69      -3.050 -21.530   5.437  1.00 10.00      A    H  
ATOM    881  HA  GLU A  69      -4.801 -19.450   4.264  1.00  0.00      A    H  
ATOM    882  HB2 GLU A  69      -3.478 -19.362   6.988  1.00  0.00      A    H  
ATOM    883  HB3 GLU A  69      -5.126 -19.953   6.731  1.00  0.00      A    H  
ATOM    884  HG2 GLU A  69      -4.153 -17.169   6.037  1.00  0.00      A    H  
ATOM    885  HG3 GLU A  69      -5.821 -17.765   5.927  1.00  0.00      A    H  
ATOM    886  N   ALA A  70      -2.619 -18.730   3.170  1.00 10.00      A    N  
ATOM    887  CA  ALA A  70      -1.488 -17.997   2.610  1.00 10.00      A    C  
ATOM    888  C   ALA A  70      -1.850 -16.522   2.545  1.00 10.00      A    C  
ATOM    889  O   ALA A  70      -2.808 -16.146   1.869  1.00 10.00      A    O  
ATOM    890  CB  ALA A  70      -1.146 -18.520   1.224  1.00 10.00      A    C  
ATOM    891  HN  ALA A  70      -3.319 -19.059   2.570  1.00 10.00      A    H  
ATOM    892  HA  ALA A  70      -0.624 -18.123   3.262  1.00  0.00      A    H  
ATOM    893  HB1 ALA A  70      -0.257 -18.010   0.852  1.00  0.00      A    H  
ATOM    894  HB2 ALA A  70      -0.954 -19.592   1.277  1.00  0.00      A    H  
ATOM    895  HB3 ALA A  70      -1.981 -18.334   0.549  1.00  0.00      A    H  
ATOM    896  N   ILE A  71      -1.101 -15.685   3.246  1.00 10.00      A    N  
ATOM    897  CA  ILE A  71      -1.405 -14.262   3.273  1.00 10.00      A    C  
ATOM    898  C   ILE A  71      -0.164 -13.380   3.276  1.00 10.00      A    C  
ATOM    899  O   ILE A  71       0.947 -13.835   3.543  1.00 10.00      A    O  
ATOM    900  CB  ILE A  71      -2.262 -13.903   4.507  1.00 10.00      A    C  
ATOM    901  CG1 ILE A  71      -2.127 -14.979   5.593  1.00 10.00      A    C  
ATOM    902  CG2 ILE A  71      -3.716 -13.712   4.107  1.00 10.00      A    C  
ATOM    903  CD1 ILE A  71      -2.110 -14.438   7.005  1.00 10.00      A    C  
ATOM    904  HN  ILE A  71      -0.331 -16.029   3.757  1.00 10.00      A    H  
ATOM    905  HA  ILE A  71      -1.984 -14.025   2.381  1.00  0.00      A    H  
ATOM    906  HB  ILE A  71      -1.895 -12.961   4.914  1.00  0.00      A    H  
ATOM    907 HG12 ILE A  71      -1.196 -15.520   5.424  1.00  0.00      A    H  
ATOM    908 HG13 ILE A  71      -2.959 -15.677   5.497  1.00  0.00      A    H  
ATOM    909 HG21 ILE A  71      -3.789 -13.647   3.021  1.00  0.00      A    H  
ATOM    910 HG22 ILE A  71      -4.097 -12.793   4.552  1.00  0.00      A    H  
ATOM    911 HG23 ILE A  71      -4.304 -14.559   4.461  1.00  0.00      A    H  
ATOM    912 HD11 ILE A  71      -1.144 -14.650   7.464  1.00  0.00      A    H  
ATOM    913 HD12 ILE A  71      -2.900 -14.914   7.586  1.00  0.00      A    H  
ATOM    914 HD13 ILE A  71      -2.273 -13.361   6.983  1.00  0.00      A    H  
ATOM    915  N   ARG A  72      -0.383 -12.107   2.970  1.00 10.00      A    N  
ATOM    916  CA  ARG A  72       0.674 -11.107   2.956  1.00 10.00      A    C  
ATOM    917  C   ARG A  72       0.485 -10.206   4.177  1.00 10.00      A    C  
ATOM    918  O   ARG A  72      -0.366  -9.316   4.166  1.00 10.00      A    O  
ATOM    919  CB  ARG A  72       0.597 -10.268   1.668  1.00 10.00      A    C  
ATOM    920  CG  ARG A  72       0.896 -11.043   0.388  1.00 10.00      A    C  
ATOM    921  CD  ARG A  72       0.500 -10.258  -0.860  1.00 10.00      A    C  
ATOM    922  NE  ARG A  72       1.153  -8.949  -0.926  1.00 10.00      A    N  
ATOM    923  CZ  ARG A  72       0.833  -7.990  -1.801  1.00 10.00      A    C  
ATOM    924  NH1 ARG A  72      -0.127  -8.178  -2.704  1.00 10.00      A    N1+
ATOM    925  NH2 ARG A  72       1.482  -6.833  -1.771  1.00 10.00      A    N  
ATOM    926  HN  ARG A  72      -1.295 -11.828   2.750  1.00 10.00      A    H  
ATOM    927  HA  ARG A  72       1.644 -11.600   3.013  1.00  0.00      A    H  
ATOM    928  HB2 ARG A  72       1.317  -9.454   1.749  1.00  0.00      A    H  
ATOM    929  HB3 ARG A  72      -0.403  -9.841   1.590  1.00  0.00      A    H  
ATOM    930  HG2 ARG A  72       1.964 -11.255   0.346  1.00  0.00      A    H  
ATOM    931  HG3 ARG A  72       0.347 -11.984   0.405  1.00  0.00      A    H  
ATOM    932  HD2 ARG A  72       0.782 -10.835  -1.741  1.00  0.00      A    H  
ATOM    933  HD3 ARG A  72      -0.581 -10.116  -0.861  1.00  0.00      A    H  
ATOM    934  HE  ARG A  72       1.876  -8.776  -0.281  1.00 10.00      A    H  
ATOM    935 HH11 ARG A  72      -0.655  -9.091  -2.751  1.00 10.00      A    H  
ATOM    936 HH12 ARG A  72      -0.364  -7.420  -3.378  1.00 10.00      A    H  
ATOM    937 HH21 ARG A  72       1.230  -6.064  -2.451  1.00 10.00      A    H  
ATOM    938 HH22 ARG A  72       2.238  -6.675  -1.075  1.00 10.00      A    H  
ATOM    939  N   PRO A  73       1.264 -10.439   5.252  1.00 10.00      A    N  
ATOM    940  CA  PRO A  73       1.161  -9.668   6.506  1.00 10.00      A    C  
ATOM    941  C   PRO A  73       1.521  -8.194   6.343  1.00 10.00      A    C  
ATOM    942  O   PRO A  73       1.298  -7.384   7.246  1.00 10.00      A    O  
ATOM    943  CB  PRO A  73       2.159 -10.359   7.441  1.00 10.00      A    C  
ATOM    944  CG  PRO A  73       3.114 -11.051   6.531  1.00 10.00      A    C  
ATOM    945  CD  PRO A  73       2.315 -11.469   5.330  1.00 10.00      A    C  
ATOM    946  HA  PRO A  73       0.153  -9.758   6.912  1.00  0.00      A    H  
ATOM    947  HB2 PRO A  73       2.679  -9.626   8.058  1.00  0.00      A    H  
ATOM    948  HB3 PRO A  73       1.645 -11.085   8.071  1.00  0.00      A    H  
ATOM    949  HG2 PRO A  73       3.541 -11.924   7.024  1.00  0.00      A    H  
ATOM    950  HG3 PRO A  73       3.907 -10.366   6.232  1.00  0.00      A    H  
ATOM    951  HD2 PRO A  73       1.882 -12.459   5.473  1.00  0.00      A    H  
ATOM    952  HD3 PRO A  73       2.935 -11.450   4.434  1.00  0.00      A    H  
ATOM    953  N   MET A  74       2.079  -7.852   5.196  1.00 10.00      A    N  
ATOM    954  CA  MET A  74       2.458  -6.482   4.917  1.00 10.00      A    C  
ATOM    955  C   MET A  74       1.530  -5.896   3.865  1.00 10.00      A    C  
ATOM    956  O   MET A  74       1.579  -6.287   2.699  1.00 10.00      A    O  
ATOM    957  CB  MET A  74       3.910  -6.411   4.433  1.00 10.00      A    C  
ATOM    958  CG  MET A  74       4.941  -6.825   5.471  1.00 10.00      A    C  
ATOM    959  SD  MET A  74       4.961  -5.742   6.912  1.00 10.00      A    S  
ATOM    960  CE  MET A  74       5.574  -4.222   6.186  1.00 10.00      A    C  
ATOM    961  HN  MET A  74       2.227  -8.538   4.513  1.00 10.00      A    H  
ATOM    962  HA  MET A  74       2.364  -5.898   5.833  1.00  0.00      A    H  
ATOM    963  HB2 MET A  74       4.014  -7.068   3.569  1.00  0.00      A    H  
ATOM    964  HB3 MET A  74       4.123  -5.389   4.120  1.00  0.00      A    H  
ATOM    965  HG2 MET A  74       4.714  -7.839   5.801  1.00  0.00      A    H  
ATOM    966  HG3 MET A  74       5.929  -6.817   5.010  1.00  0.00      A    H  
ATOM    967  HE1 MET A  74       5.642  -3.453   6.955  1.00  0.00      A    H  
ATOM    968  HE2 MET A  74       4.891  -3.893   5.403  1.00  0.00      A    H  
ATOM    969  HE3 MET A  74       6.561  -4.396   5.758  1.00  0.00      A    H  
ATOM    970  N   ARG A  75       0.661  -4.986   4.282  1.00 10.00      A    N  
ATOM    971  CA  ARG A  75      -0.269  -4.337   3.365  1.00 10.00      A    C  
ATOM    972  C   ARG A  75      -0.327  -2.846   3.661  1.00 10.00      A    C  
ATOM    973  O   ARG A  75      -0.187  -2.433   4.812  1.00 10.00      A    O  
ATOM    974  CB  ARG A  75      -1.687  -4.921   3.464  1.00 10.00      A    C  
ATOM    975  CG  ARG A  75      -1.862  -6.354   2.970  1.00 10.00      A    C  
ATOM    976  CD  ARG A  75      -1.364  -6.571   1.540  1.00 10.00      A    C  
ATOM    977  NE  ARG A  75      -1.846  -5.578   0.567  1.00 10.00      A    N  
ATOM    978  CZ  ARG A  75      -3.111  -5.467   0.134  1.00 10.00      A    C  
ATOM    979  NH1 ARG A  75      -4.063  -6.280   0.578  1.00 10.00      A    N1+
ATOM    980  NH2 ARG A  75      -3.415  -4.547  -0.771  1.00 10.00      A    N  
ATOM    981  HN  ARG A  75       0.653  -4.730   5.233  1.00 10.00      A    H  
ATOM    982  HA  ARG A  75       0.094  -4.475   2.346  1.00  0.00      A    H  
ATOM    983  HB2 ARG A  75      -1.986  -4.892   4.512  1.00  0.00      A    H  
ATOM    984  HB3 ARG A  75      -2.362  -4.279   2.898  1.00  0.00      A    H  
ATOM    985  HG2 ARG A  75      -2.922  -6.605   3.008  1.00  0.00      A    H  
ATOM    986  HG3 ARG A  75      -1.319  -7.024   3.636  1.00  0.00      A    H  
ATOM    987  HD2 ARG A  75      -0.275  -6.536   1.550  1.00  0.00      A    H  
ATOM    988  HD3 ARG A  75      -1.677  -7.562   1.210  1.00  0.00      A    H  
ATOM    989  HE  ARG A  75      -1.164  -4.967   0.179  1.00 10.00      A    H  
ATOM    990 HH11 ARG A  75      -5.042  -6.176   0.224  1.00 10.00      A    H  
ATOM    991 HH12 ARG A  75      -3.841  -7.021   1.270  1.00 10.00      A    H  
ATOM    992 HH21 ARG A  75      -2.675  -3.919  -1.144  1.00 10.00      A    H  
ATOM    993 HH22 ARG A  75      -4.409  -4.453  -1.124  1.00 10.00      A    H  
ATOM    994  N   ASP A  76      -0.503  -2.052   2.611  1.00 10.00      A    N  
ATOM    995  CA  ASP A  76      -0.607  -0.595   2.730  1.00 10.00      A    C  
ATOM    996  C   ASP A  76       0.683   0.053   3.237  1.00 10.00      A    C  
ATOM    997  O   ASP A  76       0.670   1.175   3.740  1.00 10.00      A    O  
ATOM    998  CB  ASP A  76      -1.811  -0.187   3.587  1.00 10.00      A    C  
ATOM    999  CG  ASP A  76      -2.564   0.989   3.003  1.00 10.00      A    C  
ATOM   1000  OD1 ASP A  76      -2.251   1.386   1.863  1.00 10.00      A    O  
ATOM   1001  OD2 ASP A  76      -3.475   1.515   3.679  1.00 10.00      A    O1-
ATOM   1002  HN  ASP A  76      -0.556  -2.456   1.720  1.00 10.00      A    H  
ATOM   1003  HA  ASP A  76      -0.785  -0.206   1.727  1.00  0.00      A    H  
ATOM   1004  HB2 ASP A  76      -2.491  -1.036   3.661  1.00  0.00      A    H  
ATOM   1005  HB3 ASP A  76      -1.462   0.076   4.586  1.00  0.00      A    H  
ATOM   1006  N   GLY A  77       1.789  -0.671   3.108  1.00 10.00      A    N  
ATOM   1007  CA  GLY A  77       3.080  -0.154   3.524  1.00 10.00      A    C  
ATOM   1008  C   GLY A  77       3.410  -0.418   4.981  1.00 10.00      A    C  
ATOM   1009  O   GLY A  77       4.489  -0.057   5.446  1.00 10.00      A    O  
ATOM   1010  HN  GLY A  77       1.729  -1.569   2.726  1.00 10.00      A    H  
ATOM   1011  HA2 GLY A  77       3.850  -0.619   2.909  1.00  0.00      A    H  
ATOM   1012  HA3 GLY A  77       3.098   0.922   3.351  1.00  0.00      A    H  
ATOM   1013  N   VAL A  78       2.499  -1.050   5.711  1.00 10.00      A    N  
ATOM   1014  CA  VAL A  78       2.738  -1.324   7.122  1.00 10.00      A    C  
ATOM   1015  C   VAL A  78       2.396  -2.756   7.514  1.00 10.00      A    C  
ATOM   1016  O   VAL A  78       1.903  -3.542   6.700  1.00 10.00      A    O  
ATOM   1017  CB  VAL A  78       1.990  -0.340   8.046  1.00 10.00      A    C  
ATOM   1018  CG1 VAL A  78       2.619   1.042   7.968  1.00 10.00      A    C  
ATOM   1019  CG2 VAL A  78       0.511  -0.281   7.693  1.00 10.00      A    C  
ATOM   1020  HN  VAL A  78       1.659  -1.339   5.296  1.00 10.00      A    H  
ATOM   1021  HA  VAL A  78       3.804  -1.187   7.301  1.00  0.00      A    H  
ATOM   1022  HB  VAL A  78       2.082  -0.699   9.071  1.00  0.00      A    H  
ATOM   1023 HG11 VAL A  78       3.676   0.976   8.224  1.00  0.00      A    H  
ATOM   1024 HG12 VAL A  78       2.515   1.432   6.955  1.00  0.00      A    H  
ATOM   1025 HG13 VAL A  78       2.117   1.710   8.668  1.00  0.00      A    H  
ATOM   1026 HG21 VAL A  78       0.082  -1.281   7.755  1.00  0.00      A    H  
ATOM   1027 HG22 VAL A  78      -0.003   0.379   8.392  1.00  0.00      A    H  
ATOM   1028 HG23 VAL A  78       0.394   0.102   6.679  1.00  0.00      A    H  
ATOM   1029  N   ILE A  79       2.667  -3.076   8.772  1.00 10.00      A    N  
ATOM   1030  CA  ILE A  79       2.409  -4.399   9.314  1.00 10.00      A    C  
ATOM   1031  C   ILE A  79       0.948  -4.530   9.726  1.00 10.00      A    C  
ATOM   1032  O   ILE A  79       0.487  -3.831  10.628  1.00 10.00      A    O  
ATOM   1033  CB  ILE A  79       3.284  -4.665  10.559  1.00 10.00      A    C  
ATOM   1034  CG1 ILE A  79       4.765  -4.439  10.249  1.00 10.00      A    C  
ATOM   1035  CG2 ILE A  79       3.056  -6.072  11.087  1.00 10.00      A    C  
ATOM   1036  CD1 ILE A  79       5.666  -4.576  11.459  1.00 10.00      A    C  
ATOM   1037  HN  ILE A  79       3.050  -2.394   9.359  1.00 10.00      A    H  
ATOM   1038  HA  ILE A  79       2.634  -5.147   8.553  1.00  0.00      A    H  
ATOM   1039  HB  ILE A  79       2.990  -3.960  11.336  1.00  0.00      A    H  
ATOM   1040 HG12 ILE A  79       5.076  -5.170   9.503  1.00  0.00      A    H  
ATOM   1041 HG13 ILE A  79       4.887  -3.439   9.832  1.00  0.00      A    H  
ATOM   1042 HG21 ILE A  79       1.997  -6.213  11.301  1.00  0.00      A    H  
ATOM   1043 HG22 ILE A  79       3.634  -6.215  12.000  1.00  0.00      A    H  
ATOM   1044 HG23 ILE A  79       3.375  -6.797  10.338  1.00  0.00      A    H  
ATOM   1045 HD11 ILE A  79       5.258  -5.329  12.133  1.00  0.00      A    H  
ATOM   1046 HD12 ILE A  79       5.726  -3.619  11.977  1.00  0.00      A    H  
ATOM   1047 HD13 ILE A  79       6.663  -4.878  11.137  1.00  0.00      A    H  
ATOM   1048  N   ALA A  80       0.226  -5.418   9.062  1.00 10.00      A    N  
ATOM   1049  CA  ALA A  80      -1.176  -5.647   9.381  1.00 10.00      A    C  
ATOM   1050  C   ALA A  80      -1.289  -6.729  10.448  1.00 10.00      A    C  
ATOM   1051  O   ALA A  80      -2.166  -6.688  11.310  1.00 10.00      A    O  
ATOM   1052  CB  ALA A  80      -1.942  -6.050   8.130  1.00 10.00      A    C  
ATOM   1053  HN  ALA A  80       0.646  -5.933   8.339  1.00 10.00      A    H  
ATOM   1054  HA  ALA A  80      -1.603  -4.723   9.771  1.00  0.00      A    H  
ATOM   1055  HB1 ALA A  80      -1.850  -5.266   7.379  1.00  0.00      A    H  
ATOM   1056  HB2 ALA A  80      -2.994  -6.194   8.379  1.00  0.00      A    H  
ATOM   1057  HB3 ALA A  80      -1.532  -6.980   7.736  1.00  0.00      A    H  
ATOM   1058  N   ASP A  81      -0.377  -7.688  10.382  1.00 10.00      A    N  
ATOM   1059  CA  ASP A  81      -0.339  -8.796  11.327  1.00 10.00      A    C  
ATOM   1060  C   ASP A  81       1.062  -8.886  11.916  1.00 10.00      A    C  
ATOM   1061  O   ASP A  81       2.001  -9.288  11.231  1.00 10.00      A    O  
ATOM   1062  CB  ASP A  81      -0.685 -10.099  10.603  1.00 10.00      A    C  
ATOM   1063  CG  ASP A  81      -0.917 -11.262  11.545  1.00 10.00      A    C  
ATOM   1064  OD1 ASP A  81      -0.022 -11.551  12.370  1.00 10.00      A    O  
ATOM   1065  OD2 ASP A  81      -1.987 -11.899  11.440  1.00 10.00      A    O1-
ATOM   1066  HN  ASP A  81       0.300  -7.647   9.677  1.00 10.00      A    H  
ATOM   1067  HA  ASP A  81      -1.060  -8.620  12.125  1.00  0.00      A    H  
ATOM   1068  HB2 ASP A  81       0.138 -10.353   9.935  1.00  0.00      A    H  
ATOM   1069  HB3 ASP A  81      -1.585  -9.943  10.008  1.00  0.00      A    H  
ATOM   1070  N   PHE A  82       1.204  -8.497  13.178  1.00 10.00      A    N  
ATOM   1071  CA  PHE A  82       2.507  -8.506  13.836  1.00 10.00      A    C  
ATOM   1072  C   PHE A  82       3.062  -9.910  14.057  1.00 10.00      A    C  
ATOM   1073  O   PHE A  82       4.243 -10.153  13.811  1.00 10.00      A    O  
ATOM   1074  CB  PHE A  82       2.514  -7.677  15.130  1.00 10.00      A    C  
ATOM   1075  CG  PHE A  82       1.469  -8.059  16.143  1.00 10.00      A    C  
ATOM   1076  CD1 PHE A  82       1.789  -8.880  17.213  1.00 10.00      A    C  
ATOM   1077  CD2 PHE A  82       0.170  -7.588  16.033  1.00 10.00      A    C  
ATOM   1078  CE1 PHE A  82       0.834  -9.224  18.152  1.00 10.00      A    C  
ATOM   1079  CE2 PHE A  82      -0.790  -7.929  16.966  1.00 10.00      A    C  
ATOM   1080  CZ  PHE A  82      -0.457  -8.749  18.028  1.00 10.00      A    C  
ATOM   1081  HN  PHE A  82       0.414  -8.207  13.680  1.00 10.00      A    H  
ATOM   1082  HA  PHE A  82       3.197  -8.010  13.153  1.00  0.00      A    H  
ATOM   1083  HB2 PHE A  82       3.493  -7.790  15.597  1.00  0.00      A    H  
ATOM   1084  HB3 PHE A  82       2.375  -6.628  14.869  1.00  0.00      A    H  
ATOM   1085  HD1 PHE A  82       2.796  -9.256  17.315  1.00  0.00      A    H  
ATOM   1086  HD2 PHE A  82      -0.095  -6.946  15.206  1.00  0.00      A    H  
ATOM   1087  HE1 PHE A  82       1.097  -9.863  18.982  1.00  0.00      A    H  
ATOM   1088  HE2 PHE A  82      -1.799  -7.556  16.866  1.00  0.00      A    H  
ATOM   1089  HZ  PHE A  82      -1.205  -9.018  18.759  1.00  0.00      A    H  
ATOM   1090  N   GLU A  83       2.206 -10.832  14.476  1.00 10.00      A    N  
ATOM   1091  CA  GLU A  83       2.629 -12.204  14.738  1.00 10.00      A    C  
ATOM   1092  C   GLU A  83       3.194 -12.860  13.483  1.00 10.00      A    C  
ATOM   1093  O   GLU A  83       4.311 -13.388  13.491  1.00 10.00      A    O  
ATOM   1094  CB  GLU A  83       1.474 -13.023  15.314  1.00 10.00      A    C  
ATOM   1095  CG  GLU A  83       1.031 -12.554  16.691  1.00 10.00      A    C  
ATOM   1096  CD  GLU A  83      -0.130 -13.352  17.246  1.00 10.00      A    C  
ATOM   1097  OE1 GLU A  83      -0.116 -14.594  17.115  1.00 10.00      A    O  
ATOM   1098  OE2 GLU A  83      -1.049 -12.735  17.826  1.00 10.00      A    O1-
ATOM   1099  HN  GLU A  83       1.264 -10.594  14.599  1.00 10.00      A    H  
ATOM   1100  HA  GLU A  83       3.422 -12.173  15.485  1.00  0.00      A    H  
ATOM   1101  HB2 GLU A  83       0.625 -12.949  14.634  1.00  0.00      A    H  
ATOM   1102  HB3 GLU A  83       1.782 -14.067  15.380  1.00  0.00      A    H  
ATOM   1103  HG2 GLU A  83       0.731 -11.508  16.621  1.00  0.00      A    H  
ATOM   1104  HG3 GLU A  83       1.873 -12.634  17.378  1.00  0.00      A    H  
ATOM   1105  N   VAL A  84       2.434 -12.804  12.398  1.00 10.00      A    N  
ATOM   1106  CA  VAL A  84       2.870 -13.389  11.136  1.00 10.00      A    C  
ATOM   1107  C   VAL A  84       4.091 -12.646  10.581  1.00 10.00      A    C  
ATOM   1108  O   VAL A  84       4.990 -13.258   9.999  1.00 10.00      A    O  
ATOM   1109  CB  VAL A  84       1.732 -13.428  10.091  1.00 10.00      A    C  
ATOM   1110  CG1 VAL A  84       2.229 -13.976   8.762  1.00 10.00      A    C  
ATOM   1111  CG2 VAL A  84       0.577 -14.277  10.604  1.00 10.00      A    C  
ATOM   1112  HN  VAL A  84       1.547 -12.363  12.450  1.00 10.00      A    H  
ATOM   1113  HA  VAL A  84       3.171 -14.417  11.335  1.00  0.00      A    H  
ATOM   1114  HB  VAL A  84       1.371 -12.412   9.933  1.00  0.00      A    H  
ATOM   1115 HG11 VAL A  84       3.055 -13.363   8.402  1.00  0.00      A    H  
ATOM   1116 HG12 VAL A  84       2.570 -15.002   8.897  1.00  0.00      A    H  
ATOM   1117 HG13 VAL A  84       1.418 -13.956   8.034  1.00  0.00      A    H  
ATOM   1118 HG21 VAL A  84       0.227 -13.878  11.556  1.00  0.00      A    H  
ATOM   1119 HG22 VAL A  84      -0.238 -14.257   9.880  1.00  0.00      A    H  
ATOM   1120 HG23 VAL A  84       0.915 -15.304  10.743  1.00  0.00      A    H  
ATOM   1121  N   ALA A  85       4.134 -11.332  10.785  1.00 10.00      A    N  
ATOM   1122  CA  ALA A  85       5.252 -10.523  10.306  1.00 10.00      A    C  
ATOM   1123  C   ALA A  85       6.547 -10.892  11.020  1.00 10.00      A    C  
ATOM   1124  O   ALA A  85       7.580 -11.081  10.376  1.00 10.00      A    O  
ATOM   1125  CB  ALA A  85       4.968  -9.040  10.464  1.00 10.00      A    C  
ATOM   1126  HN  ALA A  85       3.396 -10.895  11.268  1.00 10.00      A    H  
ATOM   1127  HA  ALA A  85       5.384 -10.728   9.244  1.00  0.00      A    H  
ATOM   1128  HB1 ALA A  85       5.875  -8.472  10.257  1.00  0.00      A    H  
ATOM   1129  HB2 ALA A  85       4.186  -8.743   9.765  1.00  0.00      A    H  
ATOM   1130  HB3 ALA A  85       4.638  -8.840  11.483  1.00  0.00      A    H  
ATOM   1131  N   GLU A  86       6.486 -11.000  12.345  1.00 10.00      A    N  
ATOM   1132  CA  GLU A  86       7.658 -11.347  13.142  1.00 10.00      A    C  
ATOM   1133  C   GLU A  86       8.291 -12.647  12.664  1.00 10.00      A    C  
ATOM   1134  O   GLU A  86       9.491 -12.694  12.401  1.00 10.00      A    O  
ATOM   1135  CB  GLU A  86       7.310 -11.445  14.624  1.00 10.00      A    C  
ATOM   1136  CG  GLU A  86       7.231 -10.105  15.331  1.00 10.00      A    C  
ATOM   1137  CD  GLU A  86       6.732 -10.240  16.752  1.00 10.00      A    C  
ATOM   1138  OE1 GLU A  86       7.292 -11.076  17.497  1.00 10.00      A    O  
ATOM   1139  OE2 GLU A  86       5.783  -9.515  17.118  1.00 10.00      A    O1-
ATOM   1140  HN  GLU A  86       5.628 -10.836  12.803  1.00 10.00      A    H  
ATOM   1141  HA  GLU A  86       8.393 -10.551  13.022  1.00  0.00      A    H  
ATOM   1142  HB2 GLU A  86       6.342 -11.938  14.717  1.00  0.00      A    H  
ATOM   1143  HB3 GLU A  86       8.063 -12.057  15.120  1.00  0.00      A    H  
ATOM   1144  HG2 GLU A  86       6.550  -9.456  14.780  1.00  0.00      A    H  
ATOM   1145  HG3 GLU A  86       8.222  -9.651  15.344  1.00  0.00      A    H  
ATOM   1146  N   GLU A  87       7.481 -13.693  12.529  1.00 10.00      A    N  
ATOM   1147  CA  GLU A  87       7.988 -14.985  12.074  1.00 10.00      A    C  
ATOM   1148  C   GLU A  87       8.539 -14.900  10.650  1.00 10.00      A    C  
ATOM   1149  O   GLU A  87       9.487 -15.602  10.301  1.00 10.00      A    O  
ATOM   1150  CB  GLU A  87       6.945 -16.093  12.213  1.00 10.00      A    C  
ATOM   1151  CG  GLU A  87       6.727 -16.560  13.647  1.00 10.00      A    C  
ATOM   1152  CD  GLU A  87       8.009 -17.001  14.335  1.00 10.00      A    C  
ATOM   1153  OE1 GLU A  87       8.690 -17.915  13.822  1.00 10.00      A    O  
ATOM   1154  OE2 GLU A  87       8.335 -16.438  15.402  1.00 10.00      A    O1-
ATOM   1155  HN  GLU A  87       6.526 -13.596  12.745  1.00 10.00      A    H  
ATOM   1156  HA  GLU A  87       8.822 -15.248  12.724  1.00  0.00      A    H  
ATOM   1157  HB2 GLU A  87       5.996 -15.722  11.825  1.00  0.00      A    H  
ATOM   1158  HB3 GLU A  87       7.259 -16.946  11.611  1.00  0.00      A    H  
ATOM   1159  HG2 GLU A  87       6.293 -15.738  14.217  1.00  0.00      A    H  
ATOM   1160  HG3 GLU A  87       6.025 -17.394  13.643  1.00  0.00      A    H  
ATOM   1161  N   MET A  88       7.951 -14.029   9.831  1.00 10.00      A    N  
ATOM   1162  CA  MET A  88       8.427 -13.841   8.464  1.00 10.00      A    C  
ATOM   1163  C   MET A  88       9.830 -13.243   8.506  1.00 10.00      A    C  
ATOM   1164  O   MET A  88      10.736 -13.698   7.806  1.00 10.00      A    O  
ATOM   1165  CB  MET A  88       7.488 -12.923   7.673  1.00 10.00      A    C  
ATOM   1166  CG  MET A  88       7.833 -12.805   6.194  1.00 10.00      A    C  
ATOM   1167  SD  MET A  88       6.756 -11.659   5.307  1.00 10.00      A    S  
ATOM   1168  CE  MET A  88       7.373 -10.085   5.898  1.00 10.00      A    C  
ATOM   1169  HN  MET A  88       7.182 -13.508  10.151  1.00 10.00      A    H  
ATOM   1170  HA  MET A  88       8.472 -14.811   7.969  1.00  0.00      A    H  
ATOM   1171  HB2 MET A  88       7.531 -11.927   8.115  1.00  0.00      A    H  
ATOM   1172  HB3 MET A  88       6.470 -13.302   7.765  1.00  0.00      A    H  
ATOM   1173  HG2 MET A  88       7.743 -13.790   5.737  1.00  0.00      A    H  
ATOM   1174  HG3 MET A  88       8.864 -12.465   6.099  1.00  0.00      A    H  
ATOM   1175  HE1 MET A  88       6.805  -9.276   5.438  1.00  0.00      A    H  
ATOM   1176  HE2 MET A  88       8.426  -9.986   5.634  1.00  0.00      A    H  
ATOM   1177  HE3 MET A  88       7.264 -10.036   6.981  1.00  0.00      A    H  
ATOM   1178  N   ILE A  89      10.000 -12.230   9.353  1.00 10.00      A    N  
ATOM   1179  CA  ILE A  89      11.292 -11.574   9.515  1.00 10.00      A    C  
ATOM   1180  C   ILE A  89      12.298 -12.553  10.116  1.00 10.00      A    C  
ATOM   1181  O   ILE A  89      13.442 -12.630   9.669  1.00 10.00      A    O  
ATOM   1182  CB  ILE A  89      11.193 -10.317  10.410  1.00 10.00      A    C  
ATOM   1183  CG1 ILE A  89      10.130  -9.358   9.869  1.00 10.00      A    C  
ATOM   1184  CG2 ILE A  89      12.542  -9.616  10.501  1.00 10.00      A    C  
ATOM   1185  CD1 ILE A  89       9.862  -8.167  10.765  1.00 10.00      A    C  
ATOM   1186  HN  ILE A  89       9.233 -11.914   9.881  1.00 10.00      A    H  
ATOM   1187  HA  ILE A  89      11.651 -11.270   8.532  1.00  0.00      A    H  
ATOM   1188  HB  ILE A  89      10.898 -10.629  11.412  1.00  0.00      A    H  
ATOM   1189 HG12 ILE A  89       9.199  -9.912   9.747  1.00  0.00      A    H  
ATOM   1190 HG13 ILE A  89      10.451  -8.995   8.892  1.00  0.00      A    H  
ATOM   1191 HG21 ILE A  89      13.288 -10.311  10.887  1.00  0.00      A    H  
ATOM   1192 HG22 ILE A  89      12.462  -8.760  11.171  1.00  0.00      A    H  
ATOM   1193 HG23 ILE A  89      12.842  -9.275   9.510  1.00  0.00      A    H  
ATOM   1194 HD11 ILE A  89       9.097  -7.536  10.312  1.00  0.00      A    H  
ATOM   1195 HD12 ILE A  89       9.516  -8.515  11.738  1.00  0.00      A    H  
ATOM   1196 HD13 ILE A  89      10.780  -7.593  10.890  1.00  0.00      A    H  
ATOM   1197  N   LYS A  90      11.853 -13.311  11.118  1.00 10.00      A    N  
ATOM   1198  CA  LYS A  90      12.704 -14.300  11.773  1.00 10.00      A    C  
ATOM   1199  C   LYS A  90      13.241 -15.294  10.754  1.00 10.00      A    C  
ATOM   1200  O   LYS A  90      14.432 -15.604  10.742  1.00 10.00      A    O  
ATOM   1201  CB  LYS A  90      11.929 -15.061  12.851  1.00 10.00      A    C  
ATOM   1202  CG  LYS A  90      11.651 -14.270  14.117  1.00 10.00      A    C  
ATOM   1203  CD  LYS A  90      11.054 -15.168  15.186  1.00 10.00      A    C  
ATOM   1204  CE  LYS A  90      10.434 -14.369  16.322  1.00 10.00      A    C  
ATOM   1205  NZ  LYS A  90       9.660 -15.246  17.244  1.00 10.00      A    N1+
ATOM   1206  HN  LYS A  90      10.926 -13.196  11.431  1.00 10.00      A    H  
ATOM   1207  HA  LYS A  90      13.544 -13.787  12.240  1.00  0.00      A    H  
ATOM   1208  HB2 LYS A  90      10.973 -15.368  12.427  1.00  0.00      A    H  
ATOM   1209  HB3 LYS A  90      12.493 -15.955  13.118  1.00  0.00      A    H  
ATOM   1210  HG2 LYS A  90      12.584 -13.845  14.486  1.00  0.00      A    H  
ATOM   1211  HG3 LYS A  90      10.952 -13.464  13.892  1.00  0.00      A    H  
ATOM   1212  HD2 LYS A  90      10.283 -15.790  14.732  1.00  0.00      A    H  
ATOM   1213  HD3 LYS A  90      11.837 -15.810  15.589  1.00  0.00      A    H  
ATOM   1214  HE2 LYS A  90       9.765 -13.617  15.903  1.00  0.00      A    H  
ATOM   1215  HE3 LYS A  90      11.225 -13.871  16.882  1.00  0.00      A    H  
ATOM   1216  HZ1 LYS A  90       9.227 -14.681  17.999  1.00 10.00      A    H  
ATOM   1217  HZ2 LYS A  90      10.282 -15.959  17.667  1.00 10.00      A    H  
ATOM   1218  HZ3 LYS A  90       8.900 -15.739  16.709  1.00 10.00      A    H  
ATOM   1219  N   TYR A  91      12.350 -15.785   9.901  1.00 10.00      A    N  
ATOM   1220  CA  TYR A  91      12.719 -16.740   8.864  1.00 10.00      A    C  
ATOM   1221  C   TYR A  91      13.788 -16.152   7.948  1.00 10.00      A    C  
ATOM   1222  O   TYR A  91      14.816 -16.782   7.695  1.00 10.00      A    O  
ATOM   1223  CB  TYR A  91      11.481 -17.138   8.046  1.00 10.00      A    C  
ATOM   1224  CG  TYR A  91      11.762 -18.058   6.872  1.00 10.00      A    C  
ATOM   1225  CD1 TYR A  91      11.854 -19.433   7.046  1.00 10.00      A    C  
ATOM   1226  CD2 TYR A  91      11.930 -17.550   5.589  1.00 10.00      A    C  
ATOM   1227  CE1 TYR A  91      12.106 -20.273   5.976  1.00 10.00      A    C  
ATOM   1228  CE2 TYR A  91      12.182 -18.381   4.515  1.00 10.00      A    C  
ATOM   1229  CZ  TYR A  91      12.270 -19.741   4.714  1.00 10.00      A    C  
ATOM   1230  OH  TYR A  91      12.523 -20.571   3.645  1.00 10.00      A    O  
ATOM   1231  HN  TYR A  91      11.410 -15.499   9.973  1.00 10.00      A    H  
ATOM   1232  HA  TYR A  91      13.123 -17.633   9.341  1.00  0.00      A    H  
ATOM   1233  HB2 TYR A  91      11.022 -16.227   7.661  1.00  0.00      A    H  
ATOM   1234  HB3 TYR A  91      10.770 -17.630   8.710  1.00  0.00      A    H  
ATOM   1235  HD1 TYR A  91      11.727 -19.853   8.033  1.00  0.00      A    H  
ATOM   1236  HD2 TYR A  91      11.862 -16.484   5.429  1.00  0.00      A    H  
ATOM   1237  HE1 TYR A  91      12.174 -21.340   6.128  1.00  0.00      A    H  
ATOM   1238  HE2 TYR A  91      12.309 -17.967   3.526  1.00  0.00      A    H  
ATOM   1239  HH  TYR A  91      11.780 -21.171   3.526  1.00 10.00      A    H  
ATOM   1240  N   PHE A  92      13.546 -14.937   7.473  1.00 10.00      A    N  
ATOM   1241  CA  PHE A  92      14.475 -14.265   6.575  1.00 10.00      A    C  
ATOM   1242  C   PHE A  92      15.836 -14.001   7.226  1.00 10.00      A    C  
ATOM   1243  O   PHE A  92      16.875 -14.234   6.609  1.00 10.00      A    O  
ATOM   1244  CB  PHE A  92      13.866 -12.973   6.022  1.00 10.00      A    C  
ATOM   1245  CG  PHE A  92      12.759 -13.192   5.023  1.00 10.00      A    C  
ATOM   1246  CD1 PHE A  92      12.781 -14.282   4.167  1.00 10.00      A    C  
ATOM   1247  CD2 PHE A  92      11.699 -12.302   4.934  1.00 10.00      A    C  
ATOM   1248  CE1 PHE A  92      11.770 -14.483   3.245  1.00 10.00      A    C  
ATOM   1249  CE2 PHE A  92      10.685 -12.497   4.014  1.00 10.00      A    C  
ATOM   1250  CZ  PHE A  92      10.720 -13.589   3.169  1.00 10.00      A    C  
ATOM   1251  HN  PHE A  92      12.715 -14.478   7.730  1.00 10.00      A    H  
ATOM   1252  HA  PHE A  92      14.645 -14.930   5.729  1.00  0.00      A    H  
ATOM   1253  HB2 PHE A  92      13.464 -12.399   6.857  1.00  0.00      A    H  
ATOM   1254  HB3 PHE A  92      14.655 -12.391   5.546  1.00  0.00      A    H  
ATOM   1255  HD1 PHE A  92      13.600 -14.985   4.221  1.00  0.00      A    H  
ATOM   1256  HD2 PHE A  92      11.665 -11.446   5.591  1.00  0.00      A    H  
ATOM   1257  HE1 PHE A  92      11.801 -15.338   2.585  1.00  0.00      A    H  
ATOM   1258  HE2 PHE A  92       9.866 -11.795   3.956  1.00  0.00      A    H  
ATOM   1259  HZ  PHE A  92       9.928 -13.743   2.451  1.00  0.00      A    H  
ATOM   1260  N   ILE A  93      15.833 -13.529   8.473  1.00 10.00      A    N  
ATOM   1261  CA  ILE A  93      17.083 -13.242   9.182  1.00 10.00      A    C  
ATOM   1262  C   ILE A  93      17.892 -14.520   9.422  1.00 10.00      A    C  
ATOM   1263  O   ILE A  93      19.116 -14.525   9.309  1.00 10.00      A    O  
ATOM   1264  CB  ILE A  93      16.849 -12.499  10.521  1.00 10.00      A    C  
ATOM   1265  CG1 ILE A  93      16.275 -11.100  10.264  1.00 10.00      A    C  
ATOM   1266  CG2 ILE A  93      18.140 -12.402  11.328  1.00 10.00      A    C  
ATOM   1267  CD1 ILE A  93      16.017 -10.299  11.524  1.00 10.00      A    C  
ATOM   1268  HN  ILE A  93      14.973 -13.365   8.926  1.00 10.00      A    H  
ATOM   1269  HA  ILE A  93      17.680 -12.590   8.544  1.00  0.00      A    H  
ATOM   1270  HB  ILE A  93      16.123 -13.065  11.104  1.00  0.00      A    H  
ATOM   1271 HG12 ILE A  93      15.332 -11.210   9.728  1.00  0.00      A    H  
ATOM   1272 HG13 ILE A  93      16.972 -10.547   9.635  1.00  0.00      A    H  
ATOM   1273 HG21 ILE A  93      18.082 -11.550  12.006  1.00  0.00      A    H  
ATOM   1274 HG22 ILE A  93      18.983 -12.270  10.650  1.00  0.00      A    H  
ATOM   1275 HG23 ILE A  93      18.278 -13.317  11.905  1.00  0.00      A    H  
ATOM   1276 HD11 ILE A  93      15.199  -9.599  11.349  1.00  0.00      A    H  
ATOM   1277 HD12 ILE A  93      15.749 -10.975  12.336  1.00  0.00      A    H  
ATOM   1278 HD13 ILE A  93      16.917  -9.746  11.794  1.00  0.00      A    H  
ATOM   1279  N   ARG A  94      17.201 -15.605   9.740  1.00 10.00      A    N  
ATOM   1280  CA  ARG A  94      17.865 -16.881   9.990  1.00 10.00      A    C  
ATOM   1281  C   ARG A  94      18.418 -17.480   8.700  1.00 10.00      A    C  
ATOM   1282  O   ARG A  94      19.441 -18.162   8.712  1.00 10.00      A    O  
ATOM   1283  CB  ARG A  94      16.902 -17.876  10.636  1.00 10.00      A    C  
ATOM   1284  CG  ARG A  94      16.519 -17.552  12.068  1.00 10.00      A    C  
ATOM   1285  CD  ARG A  94      15.457 -18.518  12.563  1.00 10.00      A    C  
ATOM   1286  NE  ARG A  94      14.992 -18.200  13.912  1.00 10.00      A    N  
ATOM   1287  CZ  ARG A  94      13.757 -18.455  14.347  1.00 10.00      A    C  
ATOM   1288  NH1 ARG A  94      12.869 -19.023  13.537  1.00 10.00      A    N1+
ATOM   1289  NH2 ARG A  94      13.415 -18.150  15.594  1.00 10.00      A    N  
ATOM   1290  HN  ARG A  94      16.223 -15.548   9.811  1.00 10.00      A    H  
ATOM   1291  HA  ARG A  94      18.695 -16.710  10.675  1.00  0.00      A    H  
ATOM   1292  HB2 ARG A  94      17.373 -18.859  10.625  1.00  0.00      A    H  
ATOM   1293  HB3 ARG A  94      15.994 -17.919  10.035  1.00  0.00      A    H  
ATOM   1294  HG2 ARG A  94      17.401 -17.632  12.703  1.00  0.00      A    H  
ATOM   1295  HG3 ARG A  94      16.132 -16.534  12.116  1.00  0.00      A    H  
ATOM   1296  HD2 ARG A  94      15.875 -19.525  12.566  1.00  0.00      A    H  
ATOM   1297  HD3 ARG A  94      14.608 -18.490  11.880  1.00  0.00      A    H  
ATOM   1298  HE  ARG A  94      15.635 -17.774  14.519  1.00 10.00      A    H  
ATOM   1299 HH11 ARG A  94      13.136 -19.271  12.561  1.00 10.00      A    H  
ATOM   1300 HH12 ARG A  94      11.899 -19.221  13.870  1.00 10.00      A    H  
ATOM   1301 HH21 ARG A  94      14.110 -17.712  16.236  1.00 10.00      A    H  
ATOM   1302 HH22 ARG A  94      12.451 -18.350  15.936  1.00 10.00      A    H  
ATOM   1303  N   LYS A  95      17.736 -17.216   7.592  1.00 10.00      A    N  
ATOM   1304  CA  LYS A  95      18.146 -17.742   6.295  1.00 10.00      A    C  
ATOM   1305  C   LYS A  95      19.442 -17.099   5.811  1.00 10.00      A    C  
ATOM   1306  O   LYS A  95      20.235 -17.732   5.117  1.00 10.00      A    O  
ATOM   1307  CB  LYS A  95      17.030 -17.550   5.263  1.00 10.00      A    C  
ATOM   1308  CG  LYS A  95      17.266 -18.259   3.938  1.00 10.00      A    C  
ATOM   1309  CD  LYS A  95      16.043 -18.161   3.041  1.00 10.00      A    C  
ATOM   1310  CE  LYS A  95      16.269 -18.861   1.712  1.00 10.00      A    C  
ATOM   1311  NZ  LYS A  95      15.022 -18.931   0.905  1.00 10.00      A    N1+
ATOM   1312  HN  LYS A  95      16.936 -16.649   7.645  1.00 10.00      A    H  
ATOM   1313  HA  LYS A  95      18.322 -18.812   6.406  1.00  0.00      A    H  
ATOM   1314  HB2 LYS A  95      16.930 -16.483   5.065  1.00  0.00      A    H  
ATOM   1315  HB3 LYS A  95      16.095 -17.913   5.690  1.00  0.00      A    H  
ATOM   1316  HG2 LYS A  95      17.483 -19.310   4.130  1.00  0.00      A    H  
ATOM   1317  HG3 LYS A  95      18.118 -17.803   3.434  1.00  0.00      A    H  
ATOM   1318  HD2 LYS A  95      15.196 -18.625   3.546  1.00  0.00      A    H  
ATOM   1319  HD3 LYS A  95      15.818 -17.110   2.858  1.00  0.00      A    H  
ATOM   1320  HE2 LYS A  95      16.623 -19.874   1.903  1.00  0.00      A    H  
ATOM   1321  HE3 LYS A  95      17.028 -18.319   1.148  1.00  0.00      A    H  
ATOM   1322  HZ1 LYS A  95      14.631 -17.967   0.756  1.00 10.00      A    H  
ATOM   1323  HZ2 LYS A  95      14.307 -19.504   1.395  1.00 10.00      A    H  
ATOM   1324  HZ3 LYS A  95      15.217 -19.357  -0.020  1.00 10.00      A    H  
ATOM   1325  N   VAL A  96      19.656 -15.842   6.182  1.00 10.00      A    N  
ATOM   1326  CA  VAL A  96      20.862 -15.132   5.770  1.00 10.00      A    C  
ATOM   1327  C   VAL A  96      22.038 -15.426   6.694  1.00 10.00      A    C  
ATOM   1328  O   VAL A  96      23.188 -15.120   6.370  1.00 10.00      A    O  
ATOM   1329  CB  VAL A  96      20.655 -13.608   5.631  1.00 10.00      A    C  
ATOM   1330  CG1 VAL A  96      19.564 -13.310   4.613  1.00 10.00      A    C  
ATOM   1331  CG2 VAL A  96      20.342 -12.960   6.970  1.00 10.00      A    C  
ATOM   1332  HN  VAL A  96      18.991 -15.384   6.740  1.00 10.00      A    H  
ATOM   1333  HA  VAL A  96      21.131 -15.508   4.783  1.00  0.00      A    H  
ATOM   1334  HB  VAL A  96      21.585 -13.177   5.260  1.00  0.00      A    H  
ATOM   1335 HG11 VAL A  96      19.431 -12.232   4.527  1.00  0.00      A    H  
ATOM   1336 HG12 VAL A  96      19.850 -13.719   3.644  1.00  0.00      A    H  
ATOM   1337 HG13 VAL A  96      18.629 -13.767   4.938  1.00  0.00      A    H  
ATOM   1338 HG21 VAL A  96      20.619 -11.906   6.938  1.00  0.00      A    H  
ATOM   1339 HG22 VAL A  96      19.275 -13.049   7.176  1.00  0.00      A    H  
ATOM   1340 HG23 VAL A  96      20.907 -13.460   7.757  1.00  0.00      A    H  
ATOM   1341  N   HIS A  97      21.751 -16.020   7.845  1.00 10.00      A    N  
ATOM   1342  CA  HIS A  97      22.793 -16.361   8.789  1.00 10.00      A    C  
ATOM   1343  C   HIS A  97      23.448 -17.662   8.365  1.00 10.00      A    C  
ATOM   1344  O   HIS A  97      22.946 -18.754   8.641  1.00 10.00      A    O  
ATOM   1345  CB  HIS A  97      22.254 -16.455  10.218  1.00 10.00      A    C  
ATOM   1346  CG  HIS A  97      23.281 -16.133  11.263  1.00 10.00      A    C  
ATOM   1347  CD2 HIS A  97      23.735 -14.924  11.686  1.00 10.00      A    C  
ATOM   1348  ND1 HIS A  97      23.947 -17.125  11.940  1.00 10.00      A    N  
ATOM   1349  CE1 HIS A  97      24.786 -16.510  12.752  1.00 10.00      A    C  
ATOM   1350  NE2 HIS A  97      24.695 -15.180  12.632  1.00 10.00      A    N  
ATOM   1351  HN  HIS A  97      20.822 -16.242   8.059  1.00 10.00      A    H  
ATOM   1352  HA  HIS A  97      23.548 -15.575   8.761  1.00  0.00      A    H  
ATOM   1353  HB2 HIS A  97      21.425 -15.755  10.321  1.00  0.00      A    H  
ATOM   1354  HB3 HIS A  97      21.884 -17.466  10.388  1.00  0.00      A    H  
ATOM   1355  HD2 HIS A  97      23.405 -13.954  11.345  1.00  0.00      A    H  
ATOM   1356  HE1 HIS A  97      25.460 -17.016  13.427  1.00  0.00      A    H  
ATOM   1357  HE2 HIS A  97      25.221 -14.513  13.119  1.00 10.00      A    H  
ATOM   1358  N   ASN A  98      24.583 -17.532   7.697  1.00 10.00      A    N  
ATOM   1359  CA  ASN A  98      25.319 -18.688   7.204  1.00 10.00      A    C  
ATOM   1360  C   ASN A  98      25.659 -19.664   8.318  1.00 10.00      A    C  
ATOM   1361  O   ASN A  98      25.861 -20.851   8.061  1.00 10.00      A    O  
ATOM   1362  CB  ASN A  98      26.620 -18.258   6.518  1.00 10.00      A    C  
ATOM   1363  CG  ASN A  98      26.423 -17.413   5.259  1.00 10.00      A    C  
ATOM   1364  ND2 ASN A  98      25.314 -17.622   4.560  1.00 10.00      A    N  
ATOM   1365  OD1 ASN A  98      27.263 -16.560   4.921  1.00 10.00      A    O  
ATOM   1366  HN  ASN A  98      24.929 -16.628   7.515  1.00 10.00      A    H  
ATOM   1367  HA  ASN A  98      24.698 -19.204   6.472  1.00  0.00      A    H  
ATOM   1368  HB2 ASN A  98      27.204 -17.676   7.231  1.00  0.00      A    H  
ATOM   1369  HB3 ASN A  98      27.185 -19.152   6.252  1.00  0.00      A    H  
ATOM   1370 HD21 ASN A  98      24.682 -18.301   4.882  1.00 10.00      A    H  
ATOM   1371 HD22 ASN A  98      25.162 -17.078   3.758  1.00 10.00      A    H  
ATOM   1372  N   ARG A  99      25.697 -19.194   9.561  1.00 10.00      A    N  
ATOM   1373  CA  ARG A  99      26.048 -20.100  10.639  1.00 10.00      A    C  
ATOM   1374  C   ARG A  99      24.813 -20.612  11.423  1.00 10.00      A    C  
ATOM   1375  O   ARG A  99      24.955 -21.344  12.400  1.00 10.00      A    O  
ATOM   1376  CB  ARG A  99      27.199 -19.603  11.546  1.00 10.00      A    C  
ATOM   1377  CG  ARG A  99      28.612 -19.725  10.980  1.00 10.00      A    C  
ATOM   1378  CD  ARG A  99      29.672 -19.734  12.078  1.00 10.00      A    C  
ATOM   1379  NE  ARG A  99      29.964 -18.434  12.733  1.00 10.00      A    N  
ATOM   1380  CZ  ARG A  99      31.159 -17.857  12.641  1.00 10.00      A    C  
ATOM   1381  NH1 ARG A  99      32.052 -18.473  11.925  1.00 10.00      A    N1+
ATOM   1382  NH2 ARG A  99      31.488 -16.697  13.241  1.00 10.00      A    N  
ATOM   1383  HN  ARG A  99      25.434 -18.263   9.756  1.00 10.00      A    H  
ATOM   1384  HA  ARG A  99      26.448 -20.983  10.141  1.00  0.00      A    H  
ATOM   1385  HB2 ARG A  99      27.162 -20.177  12.472  1.00  0.00      A    H  
ATOM   1386  HB3 ARG A  99      27.017 -18.555  11.786  1.00  0.00      A    H  
ATOM   1387  HG2 ARG A  99      28.685 -20.654  10.414  1.00  0.00      A    H  
ATOM   1388  HG3 ARG A  99      28.801 -18.885  10.311  1.00  0.00      A    H  
ATOM   1389  HD2 ARG A  99      30.600 -20.098  11.638  1.00  0.00      A    H  
ATOM   1390  HD3 ARG A  99      29.360 -20.440  12.847  1.00  0.00      A    H  
ATOM   1391  HE  ARG A  99      29.244 -18.035  13.283  1.00 10.00      A    H  
ATOM   1392 HH11 ARG A  99      31.796 -19.357  11.449  1.00 10.00      A    H  
ATOM   1393 HH12 ARG A  99      32.999 -18.096  11.842  1.00 10.00      A    H  
ATOM   1394 HH21 ARG A  99      30.795 -16.140  13.814  1.00 10.00      A    H  
ATOM   1395 HH22 ARG A  99      32.471 -16.350  13.145  1.00 10.00      A    H  
ATOM   1396  N   LYS A 100      23.602 -20.263  10.955  1.00 10.00      A    N  
ATOM   1397  CA  LYS A 100      22.343 -20.710  11.582  1.00 10.00      A    C  
ATOM   1398  C   LYS A 100      22.350 -20.499  13.080  1.00 10.00      A    C  
ATOM   1399  O   LYS A 100      22.060 -21.405  13.856  1.00 10.00      A    O  
ATOM   1400  CB  LYS A 100      21.995 -22.164  11.213  1.00 10.00      A    C  
ATOM   1401  CG  LYS A 100      21.830 -22.388   9.723  1.00 10.00      A    C  
ATOM   1402  CD  LYS A 100      21.551 -23.842   9.416  1.00 10.00      A    C  
ATOM   1403  CE  LYS A 100      21.461 -24.063   7.922  1.00 10.00      A    C  
ATOM   1404  NZ  LYS A 100      21.179 -25.489   7.580  1.00 10.00      A    N1+
ATOM   1405  HN  LYS A 100      23.547 -19.680  10.167  1.00 10.00      A    H  
ATOM   1406  HA  LYS A 100      21.548 -20.083  11.178  1.00  0.00      A    H  
ATOM   1407  HB2 LYS A 100      22.795 -22.812  11.572  1.00  0.00      A    H  
ATOM   1408  HB3 LYS A 100      21.067 -22.441  11.714  1.00  0.00      A    H  
ATOM   1409  HG2 LYS A 100      22.746 -22.087   9.215  1.00  0.00      A    H  
ATOM   1410  HG3 LYS A 100      21.002 -21.780   9.359  1.00  0.00      A    H  
ATOM   1411  HD2 LYS A 100      20.607 -24.131   9.878  1.00  0.00      A    H  
ATOM   1412  HD3 LYS A 100      22.354 -24.456   9.823  1.00  0.00      A    H  
ATOM   1413  HE2 LYS A 100      20.660 -23.441   7.523  1.00  0.00      A    H  
ATOM   1414  HE3 LYS A 100      22.404 -23.767   7.462  1.00  0.00      A    H  
ATOM   1415  HZ1 LYS A 100      21.920 -26.104   7.971  1.00 10.00      A    H  
ATOM   1416  HZ2 LYS A 100      21.153 -25.613   6.545  1.00 10.00      A    H  
ATOM   1417  HZ3 LYS A 100      20.262 -25.778   7.974  1.00 10.00      A    H  
ATOM   1418  N   GLY A 101      22.672 -19.282  13.465  1.00 10.00      A    N  
ATOM   1419  CA  GLY A 101      22.715 -18.944  14.854  1.00 10.00      A    C  
ATOM   1420  C   GLY A 101      21.547 -18.069  15.220  1.00 10.00      A    C  
ATOM   1421  O   GLY A 101      20.742 -17.700  14.363  1.00 10.00      A    O  
ATOM   1422  HN  GLY A 101      22.855 -18.596  12.788  1.00 10.00      A    H  
ATOM   1423  HA2 GLY A 101      22.678 -19.858  15.447  1.00  0.00      A    H  
ATOM   1424  HA3 GLY A 101      23.643 -18.414  15.067  1.00  0.00      A    H  
ATOM   1425  N   SER A 102      21.442 -17.730  16.485  1.00 10.00      A    N  
ATOM   1426  CA  SER A 102      20.359 -16.887  16.937  1.00 10.00      A    C  
ATOM   1427  C   SER A 102      20.584 -15.457  16.451  1.00 10.00      A    C  
ATOM   1428  O   SER A 102      21.711 -15.072  16.125  1.00 10.00      A    O  
ATOM   1429  CB  SER A 102      20.239 -16.930  18.464  1.00 10.00      A    C  
ATOM   1430  OG  SER A 102      18.884 -17.089  18.853  1.00 10.00      A    O  
ATOM   1431  HN  SER A 102      22.114 -18.039  17.125  1.00 10.00      A    H  
ATOM   1432  HA  SER A 102      19.429 -17.257  16.506  1.00  0.00      A    H  
ATOM   1433  HB2 SER A 102      20.822 -17.768  18.846  1.00  0.00      A    H  
ATOM   1434  HB3 SER A 102      20.627 -16.001  18.882  1.00  0.00      A    H  
ATOM   1435  HG  SER A 102      18.710 -16.556  19.629  1.00 10.00      A    H  
ATOM   1436  N   GLY A 103      19.512 -14.686  16.383  1.00 10.00      A    N  
ATOM   1437  CA  GLY A 103      19.617 -13.312  15.931  1.00 10.00      A    C  
ATOM   1438  C   GLY A 103      20.509 -12.478  16.835  1.00 10.00      A    C  
ATOM   1439  O   GLY A 103      20.370 -12.531  18.057  1.00 10.00      A    O  
ATOM   1440  HN  GLY A 103      18.643 -15.050  16.650  1.00 10.00      A    H  
ATOM   1441  HA2 GLY A 103      20.033 -13.305  14.924  1.00  0.00      A    H  
ATOM   1442  HA3 GLY A 103      18.621 -12.869  15.907  1.00  0.00      A    H  
ATOM   1443  N   ASN A 104      21.434 -11.724  16.239  1.00 10.00      A    N  
ATOM   1444  CA  ASN A 104      22.345 -10.878  17.020  1.00 10.00      A    C  
ATOM   1445  C   ASN A 104      22.969  -9.665  16.279  1.00 10.00      A    C  
ATOM   1446  O   ASN A 104      23.936  -9.092  16.786  1.00 10.00      A    O  
ATOM   1447  CB  ASN A 104      23.463 -11.726  17.663  1.00 10.00      A    C  
ATOM   1448  CG  ASN A 104      24.453 -12.363  16.682  1.00 10.00      A    C  
ATOM   1449  ND2 ASN A 104      24.342 -12.064  15.388  1.00 10.00      A    N  
ATOM   1450  OD1 ASN A 104      25.322 -13.130  17.093  1.00 10.00      A    O  
ATOM   1451  HN  ASN A 104      21.507 -11.740  15.265  1.00 10.00      A    H  
ATOM   1452  HA  ASN A 104      21.757 -10.468  17.842  1.00  0.00      A    H  
ATOM   1453  HB2 ASN A 104      22.992 -12.527  18.232  1.00  0.00      A    H  
ATOM   1454  HB3 ASN A 104      24.021 -11.094  18.354  1.00  0.00      A    H  
ATOM   1455 HD21 ASN A 104      23.634 -11.450  15.110  1.00 10.00      A    H  
ATOM   1456 HD22 ASN A 104      24.982 -12.465  14.767  1.00 10.00      A    H  
ATOM   1457  N   PRO A 105      22.455  -9.206  15.110  1.00 10.00      A    N  
ATOM   1458  CA  PRO A 105      23.069  -8.093  14.396  1.00 10.00      A    C  
ATOM   1459  C   PRO A 105      22.353  -6.755  14.589  1.00 10.00      A    C  
ATOM   1460  O   PRO A 105      21.354  -6.656  15.307  1.00 10.00      A    O  
ATOM   1461  CB  PRO A 105      22.896  -8.550  12.946  1.00 10.00      A    C  
ATOM   1462  CG  PRO A 105      21.660  -9.408  12.934  1.00 10.00      A    C  
ATOM   1463  CD  PRO A 105      21.282  -9.684  14.369  1.00 10.00      A    C  
ATOM   1464  HA  PRO A 105      24.125  -8.006  14.650  1.00  0.00      A    H  
ATOM   1465  HB2 PRO A 105      22.768  -7.690  12.289  1.00  0.00      A    H  
ATOM   1466  HB3 PRO A 105      23.761  -9.135  12.632  1.00  0.00      A    H  
ATOM   1467  HG2 PRO A 105      21.864 -10.345  12.416  1.00  0.00      A    H  
ATOM   1468  HG3 PRO A 105      20.849  -8.879  12.434  1.00  0.00      A    H  
ATOM   1469  HD2 PRO A 105      21.120 -10.749  14.535  1.00  0.00      A    H  
ATOM   1470  HD3 PRO A 105      20.395  -9.114  14.647  1.00  0.00      A    H  
ATOM   1471  N   LYS A 106      22.898  -5.721  13.954  1.00 10.00      A    N  
ATOM   1472  CA  LYS A 106      22.319  -4.385  13.988  1.00 10.00      A    C  
ATOM   1473  C   LYS A 106      21.513  -4.249  12.713  1.00 10.00      A    C  
ATOM   1474  O   LYS A 106      22.068  -4.335  11.624  1.00 10.00      A    O  
ATOM   1475  CB  LYS A 106      23.417  -3.314  14.003  1.00 10.00      A    C  
ATOM   1476  CG  LYS A 106      24.291  -3.295  15.249  1.00 10.00      A    C  
ATOM   1477  CD  LYS A 106      25.288  -2.143  15.191  1.00 10.00      A    C  
ATOM   1478  CE  LYS A 106      26.246  -2.163  16.374  1.00 10.00      A    C  
ATOM   1479  NZ  LYS A 106      27.220  -1.034  16.329  1.00 10.00      A    N1+
ATOM   1480  HN  LYS A 106      23.701  -5.871  13.406  1.00 10.00      A    H  
ATOM   1481  HA  LYS A 106      21.672  -4.275  14.858  1.00  0.00      A    H  
ATOM   1482  HB2 LYS A 106      24.063  -3.482  13.141  1.00  0.00      A    H  
ATOM   1483  HB3 LYS A 106      22.947  -2.336  13.896  1.00  0.00      A    H  
ATOM   1484  HG2 LYS A 106      23.658  -3.176  16.128  1.00  0.00      A    H  
ATOM   1485  HG3 LYS A 106      24.834  -4.237  15.322  1.00  0.00      A    H  
ATOM   1486  HD2 LYS A 106      25.864  -2.222  14.269  1.00  0.00      A    H  
ATOM   1487  HD3 LYS A 106      24.742  -1.199  15.190  1.00  0.00      A    H  
ATOM   1488  HE2 LYS A 106      26.798  -3.103  16.363  1.00  0.00      A    H  
ATOM   1489  HE3 LYS A 106      25.671  -2.099  17.298  1.00  0.00      A    H  
ATOM   1490  HZ1 LYS A 106      27.810  -1.102  15.473  1.00 10.00      A    H  
ATOM   1491  HZ2 LYS A 106      27.840  -1.062  17.163  1.00 10.00      A    H  
ATOM   1492  HZ3 LYS A 106      26.716  -0.125  16.316  1.00 10.00      A    H  
ATOM   1493  N   VAL A 107      20.222  -4.040  12.826  1.00 10.00      A    N  
ATOM   1494  CA  VAL A 107      19.394  -3.977  11.641  1.00 10.00      A    C  
ATOM   1495  C   VAL A 107      18.781  -2.611  11.406  1.00 10.00      A    C  
ATOM   1496  O   VAL A 107      18.181  -2.015  12.303  1.00 10.00      A    O  
ATOM   1497  CB  VAL A 107      18.261  -5.028  11.688  1.00 10.00      A    C  
ATOM   1498  CG1 VAL A 107      17.513  -5.081  10.365  1.00 10.00      A    C  
ATOM   1499  CG2 VAL A 107      18.799  -6.403  12.059  1.00 10.00      A    C  
ATOM   1500  HN  VAL A 107      19.821  -3.899  13.711  1.00 10.00      A    H  
ATOM   1501  HA  VAL A 107      20.025  -4.209  10.783  1.00  0.00      A    H  
ATOM   1502  HB  VAL A 107      17.554  -4.725  12.461  1.00  0.00      A    H  
ATOM   1503 HG11 VAL A 107      17.137  -4.088  10.119  1.00  0.00      A    H  
ATOM   1504 HG12 VAL A 107      16.677  -5.775  10.448  1.00  0.00      A    H  
ATOM   1505 HG13 VAL A 107      18.189  -5.419   9.579  1.00  0.00      A    H  
ATOM   1506 HG21 VAL A 107      19.330  -6.342  13.009  1.00  0.00      A    H  
ATOM   1507 HG22 VAL A 107      17.970  -7.104  12.152  1.00  0.00      A    H  
ATOM   1508 HG23 VAL A 107      19.482  -6.748  11.282  1.00  0.00      A    H  
ATOM   1509  N   ILE A 108      18.964  -2.110  10.196  1.00 10.00      A    N  
ATOM   1510  CA  ILE A 108      18.365  -0.857   9.793  1.00 10.00      A    C  
ATOM   1511  C   ILE A 108      17.235  -1.196   8.827  1.00 10.00      A    C  
ATOM   1512  O   ILE A 108      17.435  -1.927   7.852  1.00 10.00      A    O  
ATOM   1513  CB  ILE A 108      19.364   0.138   9.155  1.00 10.00      A    C  
ATOM   1514  CG1 ILE A 108      19.901  -0.373   7.816  1.00 10.00      A    C  
ATOM   1515  CG2 ILE A 108      20.504   0.442  10.115  1.00 10.00      A    C  
ATOM   1516  CD1 ILE A 108      20.416   0.726   6.917  1.00 10.00      A    C  
ATOM   1517  HN  ILE A 108      19.514  -2.607   9.554  1.00 10.00      A    H  
ATOM   1518  HA  ILE A 108      17.931  -0.387  10.675  1.00  0.00      A    H  
ATOM   1519  HB  ILE A 108      18.831   1.070   8.966  1.00  0.00      A    H  
ATOM   1520 HG12 ILE A 108      19.096  -0.895   7.298  1.00  0.00      A    H  
ATOM   1521 HG13 ILE A 108      20.710  -1.078   8.008  1.00  0.00      A    H  
ATOM   1522 HG21 ILE A 108      20.098   0.804  11.060  1.00  0.00      A    H  
ATOM   1523 HG22 ILE A 108      21.150   1.206   9.682  1.00  0.00      A    H  
ATOM   1524 HG23 ILE A 108      21.082  -0.465  10.292  1.00  0.00      A    H  
ATOM   1525 HD11 ILE A 108      20.781   0.293   5.986  1.00  0.00      A    H  
ATOM   1526 HD12 ILE A 108      21.230   1.252   7.416  1.00  0.00      A    H  
ATOM   1527 HD13 ILE A 108      19.609   1.426   6.700  1.00  0.00      A    H  
ATOM   1528  N   VAL A 109      16.041  -0.724   9.124  1.00 10.00      A    N  
ATOM   1529  CA  VAL A 109      14.886  -1.025   8.297  1.00 10.00      A    C  
ATOM   1530  C   VAL A 109      14.308   0.232   7.670  1.00 10.00      A    C  
ATOM   1531  O   VAL A 109      14.343   1.314   8.264  1.00 10.00      A    O  
ATOM   1532  CB  VAL A 109      13.776  -1.733   9.107  1.00 10.00      A    C  
ATOM   1533  CG1 VAL A 109      12.834  -2.500   8.189  1.00 10.00      A    C  
ATOM   1534  CG2 VAL A 109      14.368  -2.654  10.166  1.00 10.00      A    C  
ATOM   1535  HN  VAL A 109      15.933  -0.150   9.913  1.00 10.00      A    H  
ATOM   1536  HA  VAL A 109      15.203  -1.692   7.496  1.00  0.00      A    H  
ATOM   1537  HB  VAL A 109      13.194  -0.966   9.618  1.00  0.00      A    H  
ATOM   1538 HG11 VAL A 109      12.423  -1.822   7.441  1.00  0.00      A    H  
ATOM   1539 HG12 VAL A 109      13.383  -3.300   7.692  1.00  0.00      A    H  
ATOM   1540 HG13 VAL A 109      12.022  -2.928   8.777  1.00  0.00      A    H  
ATOM   1541 HG21 VAL A 109      13.610  -3.366  10.494  1.00  0.00      A    H  
ATOM   1542 HG22 VAL A 109      14.701  -2.061  11.018  1.00  0.00      A    H  
ATOM   1543 HG23 VAL A 109      15.216  -3.194   9.745  1.00  0.00      A    H  
ATOM   1544  N   CYS A 110      13.780   0.073   6.469  1.00 10.00      A    N  
ATOM   1545  CA  CYS A 110      13.169   1.163   5.740  1.00 10.00      A    C  
ATOM   1546  C   CYS A 110      11.706   1.278   6.131  1.00 10.00      A    C  
ATOM   1547  O   CYS A 110      11.016   0.268   6.291  1.00 10.00      A    O  
ATOM   1548  CB  CYS A 110      13.261   0.871   4.248  1.00 10.00      A    C  
ATOM   1549  SG  CYS A 110      12.860  -0.839   3.837  1.00 10.00      A    S  
ATOM   1550  HN  CYS A 110      13.794  -0.817   6.056  1.00 10.00      A    H  
ATOM   1551  HA  CYS A 110      13.686   2.095   5.967  1.00  0.00      A    H  
ATOM   1552  HB2 CYS A 110      14.278   1.078   3.916  1.00  0.00      A    H  
ATOM   1553  HB3 CYS A 110      12.575   1.531   3.717  1.00  0.00      A    H  
ATOM   1554  HG  CYS A 110      12.238  -0.858   2.660  1.00 10.00      A    H  
ATOM   1555  N   VAL A 111      11.234   2.499   6.298  1.00 10.00      A    N  
ATOM   1556  CA  VAL A 111       9.848   2.734   6.662  1.00 10.00      A    C  
ATOM   1557  C   VAL A 111       9.283   3.897   5.864  1.00 10.00      A    C  
ATOM   1558  O   VAL A 111      10.031   4.790   5.457  1.00 10.00      A    O  
ATOM   1559  CB  VAL A 111       9.696   3.046   8.170  1.00 10.00      A    C  
ATOM   1560  CG1 VAL A 111       9.745   1.769   8.994  1.00 10.00      A    C  
ATOM   1561  CG2 VAL A 111      10.762   4.027   8.635  1.00 10.00      A    C  
ATOM   1562  HN  VAL A 111      11.837   3.269   6.173  1.00 10.00      A    H  
ATOM   1563  HA  VAL A 111       9.270   1.839   6.431  1.00  0.00      A    H  
ATOM   1564  HB  VAL A 111       8.721   3.509   8.322  1.00  0.00      A    H  
ATOM   1565 HG11 VAL A 111       8.975   1.081   8.645  1.00  0.00      A    H  
ATOM   1566 HG12 VAL A 111      10.724   1.303   8.884  1.00  0.00      A    H  
ATOM   1567 HG13 VAL A 111       9.572   2.007  10.043  1.00  0.00      A    H  
ATOM   1568 HG21 VAL A 111      10.710   4.934   8.032  1.00  0.00      A    H  
ATOM   1569 HG22 VAL A 111      10.593   4.277   9.682  1.00  0.00      A    H  
ATOM   1570 HG23 VAL A 111      11.747   3.573   8.524  1.00  0.00      A    H  
ATOM   1571  N   PRO A 112       7.969   3.880   5.586  1.00 10.00      A    N  
ATOM   1572  CA  PRO A 112       7.307   4.967   4.864  1.00 10.00      A    C  
ATOM   1573  C   PRO A 112       7.546   6.282   5.598  1.00 10.00      A    C  
ATOM   1574  O   PRO A 112       7.464   6.337   6.827  1.00 10.00      A    O  
ATOM   1575  CB  PRO A 112       5.825   4.583   4.928  1.00 10.00      A    C  
ATOM   1576  CG  PRO A 112       5.831   3.103   5.086  1.00 10.00      A    C  
ATOM   1577  CD  PRO A 112       7.036   2.788   5.924  1.00 10.00      A    C  
ATOM   1578  HA  PRO A 112       7.655   5.023   3.832  1.00  0.00      A    H  
ATOM   1579  HB2 PRO A 112       5.313   4.870   4.010  1.00  0.00      A    H  
ATOM   1580  HB3 PRO A 112       5.350   5.053   5.789  1.00  0.00      A    H  
ATOM   1581  HG2 PRO A 112       4.922   2.771   5.588  1.00  0.00      A    H  
ATOM   1582  HG3 PRO A 112       5.917   2.623   4.111  1.00  0.00      A    H  
ATOM   1583  HD2 PRO A 112       7.456   1.818   5.658  1.00  0.00      A    H  
ATOM   1584  HD3 PRO A 112       6.782   2.817   6.984  1.00  0.00      A    H  
ATOM   1585  N   SER A 113       7.849   7.329   4.850  1.00 10.00      A    N  
ATOM   1586  CA  SER A 113       8.129   8.632   5.437  1.00 10.00      A    C  
ATOM   1587  C   SER A 113       6.985   9.126   6.322  1.00 10.00      A    C  
ATOM   1588  O   SER A 113       7.215   9.646   7.415  1.00 10.00      A    O  
ATOM   1589  CB  SER A 113       8.476   9.656   4.352  1.00 10.00      A    C  
ATOM   1590  OG  SER A 113       7.617   9.544   3.227  1.00 10.00      A    O  
ATOM   1591  HN  SER A 113       7.877   7.224   3.868  1.00 10.00      A    H  
ATOM   1592  HA  SER A 113       9.008   8.521   6.073  1.00  0.00      A    H  
ATOM   1593  HB2 SER A 113       9.504   9.492   4.028  1.00  0.00      A    H  
ATOM   1594  HB3 SER A 113       8.389  10.660   4.768  1.00  0.00      A    H  
ATOM   1595  HG  SER A 113       7.593   8.621   2.921  1.00 10.00      A    H  
ATOM   1596  N   GLY A 114       5.756   8.920   5.866  1.00 10.00      A    N  
ATOM   1597  CA  GLY A 114       4.596   9.363   6.617  1.00 10.00      A    C  
ATOM   1598  C   GLY A 114       4.128   8.372   7.666  1.00 10.00      A    C  
ATOM   1599  O   GLY A 114       3.055   8.544   8.241  1.00 10.00      A    O  
ATOM   1600  HN  GLY A 114       5.634   8.465   4.999  1.00 10.00      A    H  
ATOM   1601  HA2 GLY A 114       4.848  10.298   7.117  1.00  0.00      A    H  
ATOM   1602  HA3 GLY A 114       3.778   9.547   5.921  1.00  0.00      A    H  
ATOM   1603  N   ALA A 115       4.916   7.329   7.915  1.00 10.00      A    N  
ATOM   1604  CA  ALA A 115       4.553   6.334   8.919  1.00 10.00      A    C  
ATOM   1605  C   ALA A 115       4.578   6.966  10.304  1.00 10.00      A    C  
ATOM   1606  O   ALA A 115       5.591   7.542  10.716  1.00 10.00      A    O  
ATOM   1607  CB  ALA A 115       5.480   5.130   8.860  1.00 10.00      A    C  
ATOM   1608  HN  ALA A 115       5.755   7.230   7.418  1.00 10.00      A    H  
ATOM   1609  HA  ALA A 115       3.537   5.995   8.715  1.00  0.00      A    H  
ATOM   1610  HB1 ALA A 115       5.105   4.350   9.522  1.00  0.00      A    H  
ATOM   1611  HB2 ALA A 115       6.480   5.426   9.177  1.00  0.00      A    H  
ATOM   1612  HB3 ALA A 115       5.520   4.752   7.839  1.00  0.00      A    H  
ATOM   1613  N   THR A 116       3.469   6.852  11.017  1.00 10.00      A    N  
ATOM   1614  CA  THR A 116       3.343   7.432  12.343  1.00 10.00      A    C  
ATOM   1615  C   THR A 116       4.157   6.667  13.383  1.00 10.00      A    C  
ATOM   1616  O   THR A 116       4.808   5.664  13.077  1.00 10.00      A    O  
ATOM   1617  CB  THR A 116       1.870   7.489  12.795  1.00 10.00      A    C  
ATOM   1618  CG2 THR A 116       1.038   8.309  11.819  1.00 10.00      A    C  
ATOM   1619  OG1 THR A 116       1.341   6.160  12.874  1.00 10.00      A    O  
ATOM   1620  HN  THR A 116       2.705   6.348  10.639  1.00 10.00      A    H  
ATOM   1621  HA  THR A 116       3.723   8.453  12.302  1.00  0.00      A    H  
ATOM   1622  HB  THR A 116       1.819   7.951  13.781  1.00  0.00      A    H  
ATOM   1623  HG1 THR A 116       1.255   5.794  11.971  1.00 10.00      A    H  
ATOM   1624 HG21 THR A 116       0.002   8.336  12.157  1.00  0.00      A    H  
ATOM   1625 HG22 THR A 116       1.085   7.854  10.830  1.00  0.00      A    H  
ATOM   1626 HG23 THR A 116       1.431   9.325  11.771  1.00  0.00      A    H  
ATOM   1627  N   ALA A 117       4.101   7.144  14.622  1.00 10.00      A    N  
ATOM   1628  CA  ALA A 117       4.825   6.527  15.725  1.00 10.00      A    C  
ATOM   1629  C   ALA A 117       4.350   5.099  15.970  1.00 10.00      A    C  
ATOM   1630  O   ALA A 117       5.132   4.237  16.365  1.00 10.00      A    O  
ATOM   1631  CB  ALA A 117       4.669   7.361  16.987  1.00 10.00      A    C  
ATOM   1632  HN  ALA A 117       3.554   7.937  14.798  1.00 10.00      A    H  
ATOM   1633  HA  ALA A 117       5.883   6.496  15.465  1.00  0.00      A    H  
ATOM   1634  HB1 ALA A 117       5.012   8.378  16.796  1.00  0.00      A    H  
ATOM   1635  HB2 ALA A 117       5.263   6.922  17.788  1.00  0.00      A    H  
ATOM   1636  HB3 ALA A 117       3.620   7.381  17.282  1.00  0.00      A    H  
ATOM   1637  N   VAL A 118       3.070   4.854  15.715  1.00 10.00      A    N  
ATOM   1638  CA  VAL A 118       2.490   3.531  15.912  1.00 10.00      A    C  
ATOM   1639  C   VAL A 118       3.087   2.540  14.918  1.00 10.00      A    C  
ATOM   1640  O   VAL A 118       3.568   1.471  15.298  1.00 10.00      A    O  
ATOM   1641  CB  VAL A 118       0.955   3.560  15.743  1.00 10.00      A    C  
ATOM   1642  CG1 VAL A 118       0.347   2.202  16.068  1.00 10.00      A    C  
ATOM   1643  CG2 VAL A 118       0.339   4.646  16.613  1.00 10.00      A    C  
ATOM   1644  HN  VAL A 118       2.503   5.577  15.375  1.00 10.00      A    H  
ATOM   1645  HA  VAL A 118       2.723   3.195  16.922  1.00  0.00      A    H  
ATOM   1646  HB  VAL A 118       0.732   3.792  14.701  1.00  0.00      A    H  
ATOM   1647 HG11 VAL A 118       0.801   1.439  15.435  1.00  0.00      A    H  
ATOM   1648 HG12 VAL A 118       0.532   1.962  17.115  1.00  0.00      A    H  
ATOM   1649 HG13 VAL A 118      -0.727   2.232  15.887  1.00  0.00      A    H  
ATOM   1650 HG21 VAL A 118       0.787   5.608  16.365  1.00  0.00      A    H  
ATOM   1651 HG22 VAL A 118       0.524   4.419  17.663  1.00  0.00      A    H  
ATOM   1652 HG23 VAL A 118      -0.735   4.689  16.435  1.00  0.00      A    H  
ATOM   1653  N   GLU A 119       3.077   2.924  13.649  1.00 10.00      A    N  
ATOM   1654  CA  GLU A 119       3.609   2.085  12.584  1.00 10.00      A    C  
ATOM   1655  C   GLU A 119       5.116   1.888  12.740  1.00 10.00      A    C  
ATOM   1656  O   GLU A 119       5.630   0.784  12.559  1.00 10.00      A    O  
ATOM   1657  CB  GLU A 119       3.291   2.708  11.222  1.00 10.00      A    C  
ATOM   1658  CG  GLU A 119       1.802   2.860  10.946  1.00 10.00      A    C  
ATOM   1659  CD  GLU A 119       1.490   4.032  10.036  1.00 10.00      A    C  
ATOM   1660  OE1 GLU A 119       1.489   5.174  10.527  1.00 10.00      A    O  
ATOM   1661  OE2 GLU A 119       1.236   3.814   8.836  1.00 10.00      A    O1-
ATOM   1662  HN  GLU A 119       2.699   3.799  13.419  1.00 10.00      A    H  
ATOM   1663  HA  GLU A 119       3.126   1.110  12.639  1.00  0.00      A    H  
ATOM   1664  HB2 GLU A 119       3.721   2.074  10.446  1.00  0.00      A    H  
ATOM   1665  HB3 GLU A 119       3.759   3.691  11.169  1.00  0.00      A    H  
ATOM   1666  HG2 GLU A 119       1.440   1.947  10.474  1.00  0.00      A    H  
ATOM   1667  HG3 GLU A 119       1.280   2.999  11.893  1.00  0.00      A    H  
ATOM   1668  N   ARG A 120       5.814   2.959  13.099  1.00 10.00      A    N  
ATOM   1669  CA  ARG A 120       7.263   2.903  13.271  1.00 10.00      A    C  
ATOM   1670  C   ARG A 120       7.678   2.048  14.471  1.00 10.00      A    C  
ATOM   1671  O   ARG A 120       8.708   1.375  14.425  1.00 10.00      A    O  
ATOM   1672  CB  ARG A 120       7.878   4.304  13.332  1.00 10.00      A    C  
ATOM   1673  CG  ARG A 120       7.860   5.034  11.994  1.00 10.00      A    C  
ATOM   1674  CD  ARG A 120       8.522   6.399  12.087  1.00 10.00      A    C  
ATOM   1675  NE  ARG A 120       8.387   7.161  10.844  1.00 10.00      A    N  
ATOM   1676  CZ  ARG A 120       9.409   7.473  10.043  1.00 10.00      A    C  
ATOM   1677  NH1 ARG A 120      10.643   7.089  10.348  1.00 10.00      A    N1+
ATOM   1678  NH2 ARG A 120       9.204   8.174   8.940  1.00 10.00      A    N  
ATOM   1679  HN  ARG A 120       5.344   3.810  13.245  1.00 10.00      A    H  
ATOM   1680  HA  ARG A 120       7.668   2.418  12.383  1.00  0.00      A    H  
ATOM   1681  HB2 ARG A 120       7.317   4.896  14.055  1.00  0.00      A    H  
ATOM   1682  HB3 ARG A 120       8.910   4.220  13.672  1.00  0.00      A    H  
ATOM   1683  HG2 ARG A 120       6.825   5.165  11.677  1.00  0.00      A    H  
ATOM   1684  HG3 ARG A 120       8.386   4.433  11.253  1.00  0.00      A    H  
ATOM   1685  HD2 ARG A 120       9.582   6.262  12.302  1.00  0.00      A    H  
ATOM   1686  HD3 ARG A 120       8.064   6.962  12.901  1.00  0.00      A    H  
ATOM   1687  HE  ARG A 120       7.476   7.458  10.594  1.00 10.00      A    H  
ATOM   1688 HH11 ARG A 120      10.824   6.544  11.213  1.00 10.00      A    H  
ATOM   1689 HH12 ARG A 120      11.437   7.339   9.713  1.00 10.00      A    H  
ATOM   1690 HH21 ARG A 120       8.245   8.496   8.682  1.00 10.00      A    H  
ATOM   1691 HH22 ARG A 120      10.020   8.410   8.309  1.00 10.00      A    H  
ATOM   1692  N   ARG A 121       6.879   2.068  15.539  1.00 10.00      A    N  
ATOM   1693  CA  ARG A 121       7.185   1.264  16.723  1.00 10.00      A    C  
ATOM   1694  C   ARG A 121       6.997  -0.205  16.398  1.00 10.00      A    C  
ATOM   1695  O   ARG A 121       7.810  -1.040  16.779  1.00 10.00      A    O  
ATOM   1696  CB  ARG A 121       6.320   1.652  17.929  1.00 10.00      A    C  
ATOM   1697  CG  ARG A 121       6.361   0.635  19.069  1.00 10.00      A    C  
ATOM   1698  CD  ARG A 121       5.877   1.226  20.384  1.00 10.00      A    C  
ATOM   1699  NE  ARG A 121       6.974   1.822  21.148  1.00 10.00      A    N  
ATOM   1700  CZ  ARG A 121       6.842   2.380  22.353  1.00 10.00      A    C  
ATOM   1701  NH1 ARG A 121       5.654   2.426  22.953  1.00 10.00      A    N1+
ATOM   1702  NH2 ARG A 121       7.907   2.893  22.960  1.00 10.00      A    N  
ATOM   1703  HN  ARG A 121       6.073   2.627  15.531  1.00 10.00      A    H  
ATOM   1704  HA  ARG A 121       8.231   1.425  16.986  1.00  0.00      A    H  
ATOM   1705  HB2 ARG A 121       6.672   2.610  18.311  1.00  0.00      A    H  
ATOM   1706  HB3 ARG A 121       5.288   1.765  17.598  1.00  0.00      A    H  
ATOM   1707  HG2 ARG A 121       7.388   0.291  19.196  1.00  0.00      A    H  
ATOM   1708  HG3 ARG A 121       5.731  -0.216  18.809  1.00  0.00      A    H  
ATOM   1709  HD2 ARG A 121       5.421   0.435  20.980  1.00  0.00      A    H  
ATOM   1710  HD3 ARG A 121       5.130   1.992  20.177  1.00  0.00      A    H  
ATOM   1711  HE  ARG A 121       7.868   1.779  20.740  1.00 10.00      A    H  
ATOM   1712 HH11 ARG A 121       4.817   2.019  22.484  1.00 10.00      A    H  
ATOM   1713 HH12 ARG A 121       5.556   2.863  23.893  1.00 10.00      A    H  
ATOM   1714 HH21 ARG A 121       7.817   3.332  23.899  1.00 10.00      A    H  
ATOM   1715 HH22 ARG A 121       8.841   2.855  22.497  1.00 10.00      A    H  
ATOM   1716  N   ALA A 122       5.927  -0.503  15.669  1.00 10.00      A    N  
ATOM   1717  CA  ALA A 122       5.635  -1.870  15.274  1.00 10.00      A    C  
ATOM   1718  C   ALA A 122       6.832  -2.465  14.544  1.00 10.00      A    C  
ATOM   1719  O   ALA A 122       7.177  -3.621  14.751  1.00 10.00      A    O  
ATOM   1720  CB  ALA A 122       4.390  -1.921  14.402  1.00 10.00      A    C  
ATOM   1721  HN  ALA A 122       5.317   0.215  15.395  1.00 10.00      A    H  
ATOM   1722  HA  ALA A 122       5.451  -2.458  16.173  1.00  0.00      A    H  
ATOM   1723  HB1 ALA A 122       3.548  -1.491  14.944  1.00  0.00      A    H  
ATOM   1724  HB2 ALA A 122       4.563  -1.352  13.489  1.00  0.00      A    H  
ATOM   1725  HB3 ALA A 122       4.167  -2.957  14.147  1.00  0.00      A    H  
ATOM   1726  N   ILE A 123       7.476  -1.650  13.712  1.00 10.00      A    N  
ATOM   1727  CA  ILE A 123       8.647  -2.084  12.957  1.00 10.00      A    C  
ATOM   1728  C   ILE A 123       9.834  -2.331  13.890  1.00 10.00      A    C  
ATOM   1729  O   ILE A 123      10.526  -3.340  13.772  1.00 10.00      A    O  
ATOM   1730  CB  ILE A 123       9.048  -1.044  11.885  1.00 10.00      A    C  
ATOM   1731  CG1 ILE A 123       7.937  -0.885  10.843  1.00 10.00      A    C  
ATOM   1732  CG2 ILE A 123      10.364  -1.425  11.216  1.00 10.00      A    C  
ATOM   1733  CD1 ILE A 123       7.674  -2.126  10.022  1.00 10.00      A    C  
ATOM   1734  HN  ILE A 123       7.155  -0.729  13.606  1.00 10.00      A    H  
ATOM   1735  HA  ILE A 123       8.404  -3.020  12.454  1.00  0.00      A    H  
ATOM   1736  HB  ILE A 123       9.186  -0.083  12.381  1.00  0.00      A    H  
ATOM   1737 HG12 ILE A 123       7.017  -0.618  11.363  1.00  0.00      A    H  
ATOM   1738 HG13 ILE A 123       8.205  -0.071  10.169  1.00  0.00      A    H  
ATOM   1739 HG21 ILE A 123      11.140  -1.533  11.974  1.00  0.00      A    H  
ATOM   1740 HG22 ILE A 123      10.652  -0.645  10.511  1.00  0.00      A    H  
ATOM   1741 HG23 ILE A 123      10.242  -2.369  10.685  1.00  0.00      A    H  
ATOM   1742 HD11 ILE A 123       8.185  -2.043   9.063  1.00  0.00      A    H  
ATOM   1743 HD12 ILE A 123       6.602  -2.230   9.854  1.00  0.00      A    H  
ATOM   1744 HD13 ILE A 123       8.044  -3.001  10.557  1.00  0.00      A    H  
ATOM   1745  N   ASN A 124      10.049  -1.415  14.828  1.00 10.00      A    N  
ATOM   1746  CA  ASN A 124      11.158  -1.534  15.772  1.00 10.00      A    C  
ATOM   1747  C   ASN A 124      10.973  -2.748  16.677  1.00 10.00      A    C  
ATOM   1748  O   ASN A 124      11.859  -3.600  16.773  1.00 10.00      A    O  
ATOM   1749  CB  ASN A 124      11.312  -0.252  16.602  1.00 10.00      A    C  
ATOM   1750  CG  ASN A 124      12.464  -0.311  17.595  1.00 10.00      A    C  
ATOM   1751  ND2 ASN A 124      13.663   0.032  17.144  1.00 10.00      A    N  
ATOM   1752  OD1 ASN A 124      12.278  -0.654  18.759  1.00 10.00      A    O  
ATOM   1753  HN  ASN A 124       9.440  -0.649  14.899  1.00 10.00      A    H  
ATOM   1754  HA  ASN A 124      12.074  -1.677  15.199  1.00  0.00      A    H  
ATOM   1755  HB2 ASN A 124      10.387  -0.085  17.155  1.00  0.00      A    H  
ATOM   1756  HB3 ASN A 124      11.474   0.587  15.926  1.00  0.00      A    H  
ATOM   1757 HD21 ASN A 124      13.748   0.303  16.206  1.00 10.00      A    H  
ATOM   1758 HD22 ASN A 124      14.418  -0.002  17.768  1.00 10.00      A    H  
ATOM   1759  N   ASP A 125       9.806  -2.826  17.309  1.00 10.00      A    N  
ATOM   1760  CA  ASP A 125       9.476  -3.928  18.209  1.00 10.00      A    C  
ATOM   1761  C   ASP A 125       9.625  -5.279  17.513  1.00 10.00      A    C  
ATOM   1762  O   ASP A 125      10.362  -6.147  17.984  1.00 10.00      A    O  
ATOM   1763  CB  ASP A 125       8.047  -3.781  18.754  1.00 10.00      A    C  
ATOM   1764  CG  ASP A 125       7.856  -2.597  19.694  1.00 10.00      A    C  
ATOM   1765  OD1 ASP A 125       8.776  -1.760  19.811  1.00 10.00      A    O  
ATOM   1766  OD2 ASP A 125       6.769  -2.493  20.304  1.00 10.00      A    O1-
ATOM   1767  HN  ASP A 125       9.146  -2.107  17.185  1.00 10.00      A    H  
ATOM   1768  HA  ASP A 125      10.167  -3.900  19.051  1.00  0.00      A    H  
ATOM   1769  HB2 ASP A 125       7.792  -4.692  19.296  1.00  0.00      A    H  
ATOM   1770  HB3 ASP A 125       7.362  -3.673  17.913  1.00  0.00      A    H  
ATOM   1771  N   SER A 126       8.954  -5.440  16.372  1.00 10.00      A    N  
ATOM   1772  CA  SER A 126       9.003  -6.696  15.623  1.00 10.00      A    C  
ATOM   1773  C   SER A 126      10.432  -7.115  15.288  1.00 10.00      A    C  
ATOM   1774  O   SER A 126      10.798  -8.276  15.458  1.00 10.00      A    O  
ATOM   1775  CB  SER A 126       8.147  -6.631  14.357  1.00 10.00      A    C  
ATOM   1776  OG  SER A 126       8.465  -5.489  13.585  1.00 10.00      A    O  
ATOM   1777  HN  SER A 126       8.407  -4.701  16.031  1.00 10.00      A    H  
ATOM   1778  HA  SER A 126       8.579  -7.471  16.262  1.00  0.00      A    H  
ATOM   1779  HB2 SER A 126       7.095  -6.587  14.640  1.00  0.00      A    H  
ATOM   1780  HB3 SER A 126       8.321  -7.527  13.761  1.00  0.00      A    H  
ATOM   1781  HG  SER A 126       8.060  -4.711  13.991  1.00 10.00      A    H  
ATOM   1782  N   CYS A 127      11.242  -6.172  14.818  1.00 10.00      A    N  
ATOM   1783  CA  CYS A 127      12.625  -6.476  14.481  1.00 10.00      A    C  
ATOM   1784  C   CYS A 127      13.401  -6.935  15.714  1.00 10.00      A    C  
ATOM   1785  O   CYS A 127      14.215  -7.854  15.638  1.00 10.00      A    O  
ATOM   1786  CB  CYS A 127      13.304  -5.292  13.797  1.00 10.00      A    C  
ATOM   1787  SG  CYS A 127      12.657  -4.944  12.145  1.00 10.00      A    S  
ATOM   1788  HN  CYS A 127      10.901  -5.258  14.690  1.00 10.00      A    H  
ATOM   1789  HA  CYS A 127      12.616  -7.304  13.772  1.00  0.00      A    H  
ATOM   1790  HB2 CYS A 127      14.369  -5.508  13.712  1.00  0.00      A    H  
ATOM   1791  HB3 CYS A 127      13.174  -4.406  14.419  1.00  0.00      A    H  
ATOM   1792  HG  CYS A 127      11.430  -5.442  12.077  1.00 10.00      A    H  
ATOM   1793  N   LEU A 128      13.120  -6.317  16.856  1.00 10.00      A    N  
ATOM   1794  CA  LEU A 128      13.787  -6.684  18.099  1.00 10.00      A    C  
ATOM   1795  C   LEU A 128      13.384  -8.095  18.520  1.00 10.00      A    C  
ATOM   1796  O   LEU A 128      14.208  -8.872  18.997  1.00 10.00      A    O  
ATOM   1797  CB  LEU A 128      13.453  -5.689  19.214  1.00 10.00      A    C  
ATOM   1798  CG  LEU A 128      14.054  -4.289  19.078  1.00 10.00      A    C  
ATOM   1799  CD1 LEU A 128      13.476  -3.360  20.134  1.00 10.00      A    C  
ATOM   1800  CD2 LEU A 128      15.570  -4.337  19.184  1.00 10.00      A    C  
ATOM   1801  HN  LEU A 128      12.444  -5.601  16.865  1.00 10.00      A    H  
ATOM   1802  HA  LEU A 128      14.864  -6.667  17.932  1.00  0.00      A    H  
ATOM   1803  HB2 LEU A 128      13.808  -6.112  20.154  1.00  0.00      A    H  
ATOM   1804  HB3 LEU A 128      12.369  -5.591  19.271  1.00  0.00      A    H  
ATOM   1805  HG  LEU A 128      13.791  -3.897  18.095  1.00  0.00      A    H  
ATOM   1806 HD11 LEU A 128      12.390  -3.338  20.044  1.00  0.00      A    H  
ATOM   1807 HD12 LEU A 128      13.873  -2.355  19.990  1.00  0.00      A    H  
ATOM   1808 HD13 LEU A 128      13.751  -3.721  21.125  1.00  0.00      A    H  
ATOM   1809 HD21 LEU A 128      15.967  -5.006  18.421  1.00  0.00      A    H  
ATOM   1810 HD22 LEU A 128      15.854  -4.703  20.171  1.00  0.00      A    H  
ATOM   1811 HD23 LEU A 128      15.976  -3.336  19.037  1.00  0.00      A    H  
ATOM   1812  N   ASN A 129      12.111  -8.426  18.317  1.00 10.00      A    N  
ATOM   1813  CA  ASN A 129      11.589  -9.743  18.673  1.00 10.00      A    C  
ATOM   1814  C   ASN A 129      12.072 -10.807  17.695  1.00 10.00      A    C  
ATOM   1815  O   ASN A 129      12.035 -12.004  17.990  1.00 10.00      A    O  
ATOM   1816  CB  ASN A 129      10.062  -9.722  18.730  1.00 10.00      A    C  
ATOM   1817  CG  ASN A 129       9.530  -8.826  19.833  1.00 10.00      A    C  
ATOM   1818  ND2 ASN A 129      10.202  -8.821  20.977  1.00 10.00      A    N  
ATOM   1819  OD1 ASN A 129       8.527  -8.143  19.663  1.00 10.00      A    O  
ATOM   1820  HN  ASN A 129      11.500  -7.761  17.924  1.00 10.00      A    H  
ATOM   1821  HA  ASN A 129      11.962  -9.999  19.665  1.00  0.00      A    H  
ATOM   1822  HB2 ASN A 129       9.706 -10.737  18.903  1.00  0.00      A    H  
ATOM   1823  HB3 ASN A 129       9.677  -9.371  17.773  1.00  0.00      A    H  
ATOM   1824 HD21 ASN A 129      10.996  -9.389  21.051  1.00 10.00      A    H  
ATOM   1825 HD22 ASN A 129       9.874  -8.248  21.699  1.00 10.00      A    H  
ATOM   1826  N   ALA A 130      12.516 -10.364  16.527  1.00 10.00      A    N  
ATOM   1827  CA  ALA A 130      13.028 -11.269  15.513  1.00 10.00      A    C  
ATOM   1828  C   ALA A 130      14.443 -11.699  15.874  1.00 10.00      A    C  
ATOM   1829  O   ALA A 130      14.854 -12.826  15.598  1.00 10.00      A    O  
ATOM   1830  CB  ALA A 130      13.009 -10.599  14.148  1.00 10.00      A    C  
ATOM   1831  HN  ALA A 130      12.485  -9.402  16.339  1.00 10.00      A    H  
ATOM   1832  HA  ALA A 130      12.391 -12.153  15.478  1.00  0.00      A    H  
ATOM   1833  HB1 ALA A 130      11.990 -10.298  13.905  1.00  0.00      A    H  
ATOM   1834  HB2 ALA A 130      13.370 -11.299  13.395  1.00  0.00      A    H  
ATOM   1835  HB3 ALA A 130      13.654  -9.720  14.166  1.00  0.00      A    H  
ATOM   1836  N   GLY A 131      15.171 -10.791  16.510  1.00 10.00      A    N  
ATOM   1837  CA  GLY A 131      16.533 -11.074  16.910  1.00 10.00      A    C  
ATOM   1838  C   GLY A 131      17.485  -9.945  16.562  1.00 10.00      A    C  
ATOM   1839  O   GLY A 131      18.662 -10.176  16.304  1.00 10.00      A    O  
ATOM   1840  HN  GLY A 131      14.774  -9.920  16.716  1.00 10.00      A    H  
ATOM   1841  HA2 GLY A 131      16.865 -11.980  16.404  1.00  0.00      A    H  
ATOM   1842  HA3 GLY A 131      16.559 -11.240  17.987  1.00  0.00      A    H  
ATOM   1843  N   ALA A 132      16.980  -8.721  16.538  1.00 10.00      A    N  
ATOM   1844  CA  ALA A 132      17.815  -7.572  16.224  1.00 10.00      A    C  
ATOM   1845  C   ALA A 132      18.359  -6.947  17.499  1.00 10.00      A    C  
ATOM   1846  O   ALA A 132      17.606  -6.649  18.422  1.00 10.00      A    O  
ATOM   1847  CB  ALA A 132      17.044  -6.545  15.410  1.00 10.00      A    C  
ATOM   1848  HN  ALA A 132      16.034  -8.586  16.745  1.00 10.00      A    H  
ATOM   1849  HA  ALA A 132      18.659  -7.917  15.626  1.00  0.00      A    H  
ATOM   1850  HB1 ALA A 132      17.726  -5.769  15.063  1.00  0.00      A    H  
ATOM   1851  HB2 ALA A 132      16.269  -6.096  16.032  1.00  0.00      A    H  
ATOM   1852  HB3 ALA A 132      16.583  -7.034  14.551  1.00  0.00      A    H  
ATOM   1853  N   ARG A 133      19.671  -6.758  17.547  1.00 10.00      A    N  
ATOM   1854  CA  ARG A 133      20.316  -6.171  18.717  1.00 10.00      A    C  
ATOM   1855  C   ARG A 133      20.033  -4.676  18.798  1.00 10.00      A    C  
ATOM   1856  O   ARG A 133      19.823  -4.125  19.876  1.00 10.00      A    O  
ATOM   1857  CB  ARG A 133      21.823  -6.425  18.681  1.00 10.00      A    C  
ATOM   1858  CG  ARG A 133      22.555  -5.981  19.936  1.00 10.00      A    C  
ATOM   1859  CD  ARG A 133      23.992  -6.468  19.933  1.00 10.00      A    C  
ATOM   1860  NE  ARG A 133      24.707  -6.075  18.718  1.00 10.00      A    N  
ATOM   1861  CZ  ARG A 133      25.929  -6.510  18.407  1.00 10.00      A    C  
ATOM   1862  NH1 ARG A 133      26.562  -7.347  19.222  1.00 10.00      A    N1+
ATOM   1863  NH2 ARG A 133      26.512  -6.115  17.279  1.00 10.00      A    N  
ATOM   1864  HN  ARG A 133      20.219  -7.022  16.774  1.00 10.00      A    H  
ATOM   1865  HA  ARG A 133      19.908  -6.647  19.609  1.00  0.00      A    H  
ATOM   1866  HB2 ARG A 133      22.241  -5.885  17.831  1.00  0.00      A    H  
ATOM   1867  HB3 ARG A 133      21.994  -7.492  18.536  1.00  0.00      A    H  
ATOM   1868  HG2 ARG A 133      22.549  -4.892  19.985  1.00  0.00      A    H  
ATOM   1869  HG3 ARG A 133      22.043  -6.382  20.810  1.00  0.00      A    H  
ATOM   1870  HD2 ARG A 133      23.994  -7.556  20.005  1.00  0.00      A    H  
ATOM   1871  HD3 ARG A 133      24.509  -6.054  20.799  1.00  0.00      A    H  
ATOM   1872  HE  ARG A 133      24.244  -5.470  18.101  1.00 10.00      A    H  
ATOM   1873 HH11 ARG A 133      26.103  -7.666  20.103  1.00 10.00      A    H  
ATOM   1874 HH12 ARG A 133      27.515  -7.695  18.986  1.00 10.00      A    H  
ATOM   1875 HH21 ARG A 133      27.467  -6.456  17.035  1.00 10.00      A    H  
ATOM   1876 HH22 ARG A 133      26.016  -5.472  16.630  1.00 10.00      A    H  
ATOM   1877  N   ARG A 134      20.049  -4.026  17.647  1.00 10.00      A    N  
ATOM   1878  CA  ARG A 134      19.780  -2.599  17.554  1.00 10.00      A    C  
ATOM   1879  C   ARG A 134      18.997  -2.349  16.278  1.00 10.00      A    C  
ATOM   1880  O   ARG A 134      19.298  -2.951  15.246  1.00 10.00      A    O  
ATOM   1881  CB  ARG A 134      21.082  -1.785  17.532  1.00 10.00      A    C  
ATOM   1882  CG  ARG A 134      21.867  -1.781  18.838  1.00 10.00      A    C  
ATOM   1883  CD  ARG A 134      22.807  -0.584  18.907  1.00 10.00      A    C  
ATOM   1884  NE  ARG A 134      24.030  -0.867  19.669  1.00 10.00      A    N  
ATOM   1885  CZ  ARG A 134      25.084  -0.045  19.726  1.00 10.00      A    C  
ATOM   1886  NH1 ARG A 134      25.061   1.115  19.075  1.00 10.00      A    N1+
ATOM   1887  NH2 ARG A 134      26.166  -0.390  20.422  1.00 10.00      A    N  
ATOM   1888  HN  ARG A 134      20.223  -4.528  16.823  1.00 10.00      A    H  
ATOM   1889  HA  ARG A 134      19.179  -2.291  18.410  1.00  0.00      A    H  
ATOM   1890  HB2 ARG A 134      20.830  -0.753  17.287  1.00  0.00      A    H  
ATOM   1891  HB3 ARG A 134      21.723  -2.181  16.745  1.00  0.00      A    H  
ATOM   1892  HG2 ARG A 134      22.452  -2.698  18.905  1.00  0.00      A    H  
ATOM   1893  HG3 ARG A 134      21.170  -1.739  19.675  1.00  0.00      A    H  
ATOM   1894  HD2 ARG A 134      23.086  -0.301  17.892  1.00  0.00      A    H  
ATOM   1895  HD3 ARG A 134      22.284   0.250  19.375  1.00  0.00      A    H  
ATOM   1896  HE  ARG A 134      24.050  -1.704  20.186  1.00 10.00      A    H  
ATOM   1897 HH11 ARG A 134      25.879   1.762  19.119  1.00 10.00      A    H  
ATOM   1898 HH12 ARG A 134      24.218   1.391  18.526  1.00 10.00      A    H  
ATOM   1899 HH21 ARG A 134      26.196  -1.302  20.929  1.00 10.00      A    H  
ATOM   1900 HH22 ARG A 134      26.988   0.252  20.474  1.00 10.00      A    H  
ATOM   1901  N   VAL A 135      17.994  -1.488  16.342  1.00 10.00      A    N  
ATOM   1902  CA  VAL A 135      17.180  -1.199  15.171  1.00 10.00      A    C  
ATOM   1903  C   VAL A 135      17.201   0.281  14.821  1.00 10.00      A    C  
ATOM   1904  O   VAL A 135      16.858   1.133  15.641  1.00 10.00      A    O  
ATOM   1905  CB  VAL A 135      15.711  -1.646  15.351  1.00 10.00      A    C  
ATOM   1906  CG1 VAL A 135      14.913  -1.418  14.073  1.00 10.00      A    C  
ATOM   1907  CG2 VAL A 135      15.629  -3.101  15.780  1.00 10.00      A    C  
ATOM   1908  HN  VAL A 135      17.796  -1.037  17.187  1.00 10.00      A    H  
ATOM   1909  HA  VAL A 135      17.597  -1.749  14.328  1.00  0.00      A    H  
ATOM   1910  HB  VAL A 135      15.267  -1.037  16.139  1.00  0.00      A    H  
ATOM   1911 HG11 VAL A 135      14.984  -0.370  13.782  1.00  0.00      A    H  
ATOM   1912 HG12 VAL A 135      13.868  -1.677  14.246  1.00  0.00      A    H  
ATOM   1913 HG13 VAL A 135      15.315  -2.044  13.277  1.00  0.00      A    H  
ATOM   1914 HG21 VAL A 135      16.205  -3.244  16.694  1.00  0.00      A    H  
ATOM   1915 HG22 VAL A 135      14.588  -3.368  15.961  1.00  0.00      A    H  
ATOM   1916 HG23 VAL A 135      16.035  -3.736  14.992  1.00  0.00      A    H  
ATOM   1917  N   GLY A 136      17.618   0.571  13.603  1.00 10.00      A    N  
ATOM   1918  CA  GLY A 136      17.645   1.930  13.120  1.00 10.00      A    C  
ATOM   1919  C   GLY A 136      16.640   2.070  12.001  1.00 10.00      A    C  
ATOM   1920  O   GLY A 136      16.538   1.188  11.151  1.00 10.00      A    O  
ATOM   1921  HN  GLY A 136      17.906  -0.161  13.012  1.00 10.00      A    H  
ATOM   1922  HA2 GLY A 136      18.642   2.167  12.748  1.00  0.00      A    H  
ATOM   1923  HA3 GLY A 136      17.386   2.611  13.931  1.00  0.00      A    H  
ATOM   1924  N   LEU A 137      15.876   3.147  11.995  1.00 10.00      A    N  
ATOM   1925  CA  LEU A 137      14.873   3.339  10.961  1.00 10.00      A    C  
ATOM   1926  C   LEU A 137      15.281   4.422   9.976  1.00 10.00      A    C  
ATOM   1927  O   LEU A 137      15.731   5.497  10.370  1.00 10.00      A    O  
ATOM   1928  CB  LEU A 137      13.507   3.653  11.576  1.00 10.00      A    C  
ATOM   1929  CG  LEU A 137      12.904   2.565  12.469  1.00 10.00      A    C  
ATOM   1930  CD1 LEU A 137      11.570   3.017  13.039  1.00 10.00      A    C  
ATOM   1931  CD2 LEU A 137      12.747   1.260  11.704  1.00 10.00      A    C  
ATOM   1932  HN  LEU A 137      15.995   3.830  12.686  1.00 10.00      A    H  
ATOM   1933  HA  LEU A 137      14.782   2.404  10.408  1.00  0.00      A    H  
ATOM   1934  HB2 LEU A 137      12.809   3.838  10.760  1.00  0.00      A    H  
ATOM   1935  HB3 LEU A 137      13.598   4.567  12.163  1.00  0.00      A    H  
ATOM   1936  HG  LEU A 137      13.587   2.391  13.300  1.00  0.00      A    H  
ATOM   1937 HD11 LEU A 137      11.705   3.952  13.582  1.00  0.00      A    H  
ATOM   1938 HD12 LEU A 137      11.188   2.254  13.718  1.00  0.00      A    H  
ATOM   1939 HD13 LEU A 137      10.860   3.168  12.226  1.00  0.00      A    H  
ATOM   1940 HD21 LEU A 137      13.714   0.954  11.304  1.00  0.00      A    H  
ATOM   1941 HD22 LEU A 137      12.043   1.402  10.884  1.00  0.00      A    H  
ATOM   1942 HD23 LEU A 137      12.371   0.488  12.375  1.00  0.00      A    H  
ATOM   1943  N   ILE A 138      15.131   4.118   8.697  1.00 10.00      A    N  
ATOM   1944  CA  ILE A 138      15.462   5.051   7.631  1.00 10.00      A    C  
ATOM   1945  C   ILE A 138      14.260   5.200   6.695  1.00 10.00      A    C  
ATOM   1946  O   ILE A 138      13.626   4.210   6.327  1.00 10.00      A    O  
ATOM   1947  CB  ILE A 138      16.712   4.584   6.844  1.00 10.00      A    C  
ATOM   1948  CG1 ILE A 138      17.026   5.529   5.681  1.00 10.00      A    C  
ATOM   1949  CG2 ILE A 138      16.553   3.148   6.359  1.00 10.00      A    C  
ATOM   1950  CD1 ILE A 138      18.305   5.191   4.945  1.00 10.00      A    C  
ATOM   1951  HN  ILE A 138      14.779   3.230   8.456  1.00 10.00      A    H  
ATOM   1952  HA  ILE A 138      15.676   6.023   8.076  1.00  0.00      A    H  
ATOM   1953  HB  ILE A 138      17.561   4.609   7.528  1.00  0.00      A    H  
ATOM   1954 HG12 ILE A 138      16.200   5.486   4.971  1.00  0.00      A    H  
ATOM   1955 HG13 ILE A 138      17.103   6.545   6.067  1.00  0.00      A    H  
ATOM   1956 HG21 ILE A 138      16.331   2.500   7.207  1.00  0.00      A    H  
ATOM   1957 HG22 ILE A 138      17.478   2.820   5.885  1.00  0.00      A    H  
ATOM   1958 HG23 ILE A 138      15.737   3.096   5.638  1.00  0.00      A    H  
ATOM   1959 HD11 ILE A 138      18.459   5.905   4.136  1.00  0.00      A    H  
ATOM   1960 HD12 ILE A 138      18.231   4.185   4.532  1.00  0.00      A    H  
ATOM   1961 HD13 ILE A 138      19.146   5.240   5.637  1.00  0.00      A    H  
ATOM   1962  N   ASP A 139      13.928   6.432   6.338  1.00 10.00      A    N  
ATOM   1963  CA  ASP A 139      12.787   6.694   5.461  1.00 10.00      A    C  
ATOM   1964  C   ASP A 139      12.996   6.106   4.060  1.00 10.00      A    C  
ATOM   1965  O   ASP A 139      14.049   6.318   3.446  1.00 10.00      A    O  
ATOM   1966  CB  ASP A 139      12.500   8.199   5.378  1.00 10.00      A    C  
ATOM   1967  CG  ASP A 139      12.196   8.817   6.731  1.00 10.00      A    C  
ATOM   1968  OD1 ASP A 139      11.328   8.279   7.452  1.00 10.00      A    O  
ATOM   1969  OD2 ASP A 139      12.828   9.832   7.076  1.00 10.00      A    O1-
ATOM   1970  HN  ASP A 139      14.454   7.188   6.680  1.00 10.00      A    H  
ATOM   1971  HA  ASP A 139      11.913   6.211   5.898  1.00  0.00      A    H  
ATOM   1972  HB2 ASP A 139      11.642   8.354   4.724  1.00  0.00      A    H  
ATOM   1973  HB3 ASP A 139      13.367   8.700   4.948  1.00  0.00      A    H  
ATOM   1974  N   GLU A 140      11.981   5.368   3.567  1.00 10.00      A    N  
ATOM   1975  CA  GLU A 140      12.029   4.734   2.234  1.00 10.00      A    C  
ATOM   1976  C   GLU A 140      12.523   5.691   1.121  1.00 10.00      A    C  
ATOM   1977  O   GLU A 140      13.470   5.356   0.410  1.00 10.00      A    O  
ATOM   1978  CB  GLU A 140      10.731   3.937   1.855  1.00 10.00      A    C  
ATOM   1979  CG  GLU A 140      10.681   2.492   2.418  1.00 10.00      A    C  
ATOM   1980  CD  GLU A 140       9.540   1.591   1.912  1.00 10.00      A    C  
ATOM   1981  OE1 GLU A 140       9.708   0.930   0.865  1.00 10.00      A    O  
ATOM   1982  OE2 GLU A 140       8.488   1.487   2.562  1.00 10.00      A    O1-
ATOM   1983  HN  GLU A 140      11.180   5.242   4.124  1.00 10.00      A    H  
ATOM   1984  HA  GLU A 140      12.808   3.976   2.315  1.00  0.00      A    H  
ATOM   1985  HB2 GLU A 140      10.670   3.882   0.768  1.00  0.00      A    H  
ATOM   1986  HB3 GLU A 140       9.865   4.485   2.225  1.00  0.00      A    H  
ATOM   1987  HG2 GLU A 140      11.623   2.006   2.164  1.00  0.00      A    H  
ATOM   1988  HG3 GLU A 140      10.611   2.552   3.504  1.00  0.00      A    H  
ATOM   1989  N   PRO A 141      11.931   6.906   0.978  1.00 10.00      A    N  
ATOM   1990  CA  PRO A 141      12.346   7.875  -0.055  1.00 10.00      A    C  
ATOM   1991  C   PRO A 141      13.845   8.195  -0.026  1.00 10.00      A    C  
ATOM   1992  O   PRO A 141      14.471   8.353  -1.074  1.00 10.00      A    O  
ATOM   1993  CB  PRO A 141      11.524   9.133   0.259  1.00 10.00      A    C  
ATOM   1994  CG  PRO A 141      10.967   8.914   1.625  1.00 10.00      A    C  
ATOM   1995  CD  PRO A 141      10.809   7.430   1.773  1.00 10.00      A    C  
ATOM   1996  HA  PRO A 141      12.073   7.497  -1.040  1.00  0.00      A    H  
ATOM   1997  HB2 PRO A 141      10.719   9.253  -0.466  1.00  0.00      A    H  
ATOM   1998  HB3 PRO A 141      12.168  10.013   0.253  1.00  0.00      A    H  
ATOM   1999  HG2 PRO A 141      11.653   9.299   2.380  1.00  0.00      A    H  
ATOM   2000  HG3 PRO A 141       9.998   9.404   1.716  1.00  0.00      A    H  
ATOM   2001  HD2 PRO A 141       9.853   7.094   1.372  1.00  0.00      A    H  
ATOM   2002  HD3 PRO A 141      10.910   7.137   2.818  1.00  0.00      A    H  
ATOM   2003  N   MET A 142      14.417   8.286   1.170  1.00 10.00      A    N  
ATOM   2004  CA  MET A 142      15.840   8.582   1.313  1.00 10.00      A    C  
ATOM   2005  C   MET A 142      16.681   7.434   0.762  1.00 10.00      A    C  
ATOM   2006  O   MET A 142      17.569   7.640  -0.065  1.00 10.00      A    O  
ATOM   2007  CB  MET A 142      16.196   8.849   2.781  1.00 10.00      A    C  
ATOM   2008  CG  MET A 142      17.687   9.003   3.049  1.00 10.00      A    C  
ATOM   2009  SD  MET A 142      18.401  10.458   2.256  1.00 10.00      A    S  
ATOM   2010  CE  MET A 142      17.751  11.763   3.296  1.00 10.00      A    C  
ATOM   2011  HN  MET A 142      13.874   8.141   1.973  1.00 10.00      A    H  
ATOM   2012  HA  MET A 142      16.064   9.480   0.736  1.00  0.00      A    H  
ATOM   2013  HB2 MET A 142      15.827   8.015   3.378  1.00  0.00      A    H  
ATOM   2014  HB3 MET A 142      15.689   9.759   3.102  1.00  0.00      A    H  
ATOM   2015  HG2 MET A 142      17.839   9.084   4.125  1.00  0.00      A    H  
ATOM   2016  HG3 MET A 142      18.204   8.115   2.686  1.00  0.00      A    H  
ATOM   2017  HE1 MET A 142      18.105  12.728   2.933  1.00  0.00      A    H  
ATOM   2018  HE2 MET A 142      18.091  11.614   4.321  1.00  0.00      A    H  
ATOM   2019  HE3 MET A 142      16.662  11.741   3.268  1.00  0.00      A    H  
ATOM   2020  N   ALA A 143      16.367   6.222   1.205  1.00 10.00      A    N  
ATOM   2021  CA  ALA A 143      17.088   5.031   0.770  1.00 10.00      A    C  
ATOM   2022  C   ALA A 143      16.924   4.798  -0.730  1.00 10.00      A    C  
ATOM   2023  O   ALA A 143      17.872   4.410  -1.413  1.00 10.00      A    O  
ATOM   2024  CB  ALA A 143      16.618   3.816   1.552  1.00 10.00      A    C  
ATOM   2025  HN  ALA A 143      15.624   6.124   1.839  1.00 10.00      A    H  
ATOM   2026  HA  ALA A 143      18.148   5.180   0.977  1.00  0.00      A    H  
ATOM   2027  HB1 ALA A 143      16.742   4.000   2.619  1.00  0.00      A    H  
ATOM   2028  HB2 ALA A 143      17.209   2.947   1.262  1.00  0.00      A    H  
ATOM   2029  HB3 ALA A 143      15.566   3.629   1.335  1.00  0.00      A    H  
ATOM   2030  N   ALA A 144      15.723   5.043  -1.236  1.00 10.00      A    N  
ATOM   2031  CA  ALA A 144      15.439   4.864  -2.653  1.00 10.00      A    C  
ATOM   2032  C   ALA A 144      16.336   5.758  -3.503  1.00 10.00      A    C  
ATOM   2033  O   ALA A 144      16.888   5.322  -4.512  1.00 10.00      A    O  
ATOM   2034  CB  ALA A 144      13.976   5.155  -2.939  1.00 10.00      A    C  
ATOM   2035  HN  ALA A 144      15.003   5.347  -0.638  1.00 10.00      A    H  
ATOM   2036  HA  ALA A 144      15.641   3.825  -2.916  1.00  0.00      A    H  
ATOM   2037  HB1 ALA A 144      13.350   4.509  -2.324  1.00  0.00      A    H  
ATOM   2038  HB2 ALA A 144      13.761   6.198  -2.706  1.00  0.00      A    H  
ATOM   2039  HB3 ALA A 144      13.768   4.968  -3.992  1.00  0.00      A    H  
ATOM   2040  N   ALA A 145      16.492   7.005  -3.074  1.00 10.00      A    N  
ATOM   2041  CA  ALA A 145      17.319   7.967  -3.791  1.00 10.00      A    C  
ATOM   2042  C   ALA A 145      18.797   7.590  -3.735  1.00 10.00      A    C  
ATOM   2043  O   ALA A 145      19.514   7.711  -4.730  1.00 10.00      A    O  
ATOM   2044  CB  ALA A 145      17.103   9.367  -3.248  1.00 10.00      A    C  
ATOM   2045  HN  ALA A 145      16.034   7.288  -2.252  1.00 10.00      A    H  
ATOM   2046  HA  ALA A 145      17.011   7.961  -4.836  1.00  0.00      A    H  
ATOM   2047  HB1 ALA A 145      16.043   9.617  -3.297  1.00  0.00      A    H  
ATOM   2048  HB2 ALA A 145      17.672  10.080  -3.845  1.00  0.00      A    H  
ATOM   2049  HB3 ALA A 145      17.439   9.411  -2.212  1.00  0.00      A    H  
ATOM   2050  N   ILE A 146      19.250   7.135  -2.570  1.00 10.00      A    N  
ATOM   2051  CA  ILE A 146      20.644   6.735  -2.401  1.00 10.00      A    C  
ATOM   2052  C   ILE A 146      20.974   5.561  -3.320  1.00 10.00      A    C  
ATOM   2053  O   ILE A 146      22.043   5.514  -3.930  1.00 10.00      A    O  
ATOM   2054  CB  ILE A 146      20.965   6.360  -0.936  1.00 10.00      A    C  
ATOM   2055  CG1 ILE A 146      20.726   7.561  -0.017  1.00 10.00      A    C  
ATOM   2056  CG2 ILE A 146      22.402   5.871  -0.807  1.00 10.00      A    C  
ATOM   2057  CD1 ILE A 146      20.868   7.247   1.457  1.00 10.00      A    C  
ATOM   2058  HN  ILE A 146      18.635   7.071  -1.806  1.00 10.00      A    H  
ATOM   2059  HA  ILE A 146      21.276   7.577  -2.683  1.00  0.00      A    H  
ATOM   2060  HB  ILE A 146      20.297   5.554  -0.632  1.00  0.00      A    H  
ATOM   2061 HG12 ILE A 146      21.447   8.337  -0.273  1.00  0.00      A    H  
ATOM   2062 HG13 ILE A 146      19.722   7.944  -0.197  1.00  0.00      A    H  
ATOM   2063 HG21 ILE A 146      22.556   5.017  -1.466  1.00  0.00      A    H  
ATOM   2064 HG22 ILE A 146      22.593   5.573   0.224  1.00  0.00      A    H  
ATOM   2065 HG23 ILE A 146      23.085   6.673  -1.086  1.00  0.00      A    H  
ATOM   2066 HD11 ILE A 146      20.684   8.149   2.041  1.00  0.00      A    H  
ATOM   2067 HD12 ILE A 146      20.146   6.480   1.736  1.00  0.00      A    H  
ATOM   2068 HD13 ILE A 146      21.877   6.886   1.656  1.00  0.00      A    H  
ATOM   2069  N   GLY A 147      20.033   4.629  -3.430  1.00 10.00      A    N  
ATOM   2070  CA  GLY A 147      20.226   3.472  -4.282  1.00 10.00      A    C  
ATOM   2071  C   GLY A 147      20.049   3.816  -5.747  1.00 10.00      A    C  
ATOM   2072  O   GLY A 147      20.424   3.044  -6.625  1.00 10.00      A    O  
ATOM   2073  HN  GLY A 147      19.196   4.727  -2.924  1.00 10.00      A    H  
ATOM   2074  HA2 GLY A 147      21.234   3.086  -4.130  1.00  0.00      A    H  
ATOM   2075  HA3 GLY A 147      19.505   2.703  -4.007  1.00  0.00      A    H  
ATOM   2076  N   ALA A 148      19.471   4.982  -6.007  1.00 10.00      A    N  
ATOM   2077  CA  ALA A 148      19.249   5.440  -7.370  1.00 10.00      A    C  
ATOM   2078  C   ALA A 148      20.480   6.178  -7.879  1.00 10.00      A    C  
ATOM   2079  O   ALA A 148      20.586   6.490  -9.064  1.00 10.00      A    O  
ATOM   2080  CB  ALA A 148      18.026   6.344  -7.436  1.00 10.00      A    C  
ATOM   2081  HN  ALA A 148      19.186   5.550  -5.261  1.00 10.00      A    H  
ATOM   2082  HA  ALA A 148      19.075   4.572  -8.006  1.00  0.00      A    H  
ATOM   2083  HB1 ALA A 148      17.154   5.803  -7.069  1.00  0.00      A    H  
ATOM   2084  HB2 ALA A 148      17.856   6.650  -8.468  1.00  0.00      A    H  
ATOM   2085  HB3 ALA A 148      18.193   7.226  -6.818  1.00  0.00      A    H  
ATOM   2086  N   GLY A 149      21.405   6.453  -6.968  1.00 10.00      A    N  
ATOM   2087  CA  GLY A 149      22.619   7.152  -7.331  1.00 10.00      A    C  
ATOM   2088  C   GLY A 149      22.443   8.653  -7.275  1.00 10.00      A    C  
ATOM   2089  O   GLY A 149      23.168   9.395  -7.934  1.00 10.00      A    O  
ATOM   2090  HN  GLY A 149      21.261   6.175  -6.039  1.00 10.00      A    H  
ATOM   2091  HA2 GLY A 149      22.899   6.868  -8.345  1.00  0.00      A    H  
ATOM   2092  HA3 GLY A 149      23.416   6.861  -6.646  1.00  0.00      A    H  
ATOM   2093  N   LEU A 150      21.481   9.101  -6.485  1.00 10.00      A    N  
ATOM   2094  CA  LEU A 150      21.217  10.523  -6.353  1.00 10.00      A    C  
ATOM   2095  C   LEU A 150      22.123  11.154  -5.303  1.00 10.00      A    C  
ATOM   2096  O   LEU A 150      22.296  10.611  -4.209  1.00 10.00      A    O  
ATOM   2097  CB  LEU A 150      19.746  10.781  -6.015  1.00 10.00      A    C  
ATOM   2098  CG  LEU A 150      18.742  10.537  -7.145  1.00 10.00      A    C  
ATOM   2099  CD1 LEU A 150      17.325  10.827  -6.677  1.00 10.00      A    C  
ATOM   2100  CD2 LEU A 150      19.088  11.379  -8.365  1.00 10.00      A    C  
ATOM   2101  HN  LEU A 150      20.942   8.462  -5.973  1.00 10.00      A    H  
ATOM   2102  HA  LEU A 150      21.431  10.996  -7.311  1.00  0.00      A    H  
ATOM   2103  HB2 LEU A 150      19.653  11.822  -5.706  1.00  0.00      A    H  
ATOM   2104  HB3 LEU A 150      19.472  10.148  -5.171  1.00  0.00      A    H  
ATOM   2105  HG  LEU A 150      18.798   9.486  -7.429  1.00  0.00      A    H  
ATOM   2106 HD11 LEU A 150      17.098  10.215  -5.804  1.00  0.00      A    H  
ATOM   2107 HD12 LEU A 150      17.238  11.881  -6.414  1.00  0.00      A    H  
ATOM   2108 HD13 LEU A 150      16.623  10.593  -7.477  1.00  0.00      A    H  
ATOM   2109 HD21 LEU A 150      20.106  11.156  -8.684  1.00  0.00      A    H  
ATOM   2110 HD22 LEU A 150      18.395  11.148  -9.174  1.00  0.00      A    H  
ATOM   2111 HD23 LEU A 150      19.010  12.436  -8.111  1.00  0.00      A    H  
ATOM   2112  N   PRO A 151      22.729  12.302  -5.638  1.00 10.00      A    N  
ATOM   2113  CA  PRO A 151      23.617  13.031  -4.727  1.00 10.00      A    C  
ATOM   2114  C   PRO A 151      22.825  13.703  -3.608  1.00 10.00      A    C  
ATOM   2115  O   PRO A 151      22.619  14.916  -3.606  1.00 10.00      A    O  
ATOM   2116  CB  PRO A 151      24.264  14.081  -5.630  1.00 10.00      A    C  
ATOM   2117  CG  PRO A 151      23.277  14.297  -6.723  1.00 10.00      A    C  
ATOM   2118  CD  PRO A 151      22.608  12.972  -6.945  1.00 10.00      A    C  
ATOM   2119  HA  PRO A 151      24.373  12.363  -4.313  1.00  0.00      A    H  
ATOM   2120  HB2 PRO A 151      24.438  15.006  -5.081  1.00  0.00      A    H  
ATOM   2121  HB3 PRO A 151      25.201  13.702  -6.037  1.00  0.00      A    H  
ATOM   2122  HG2 PRO A 151      23.784  14.622  -7.632  1.00  0.00      A    H  
ATOM   2123  HG3 PRO A 151      22.541  15.041  -6.419  1.00  0.00      A    H  
ATOM   2124  HD2 PRO A 151      23.118  12.404  -7.723  1.00  0.00      A    H  
ATOM   2125  HD3 PRO A 151      21.559  13.114  -7.204  1.00  0.00      A    H  
ATOM   2126  N   ILE A 152      22.363  12.893  -2.672  1.00 10.00      A    N  
ATOM   2127  CA  ILE A 152      21.586  13.385  -1.547  1.00 10.00      A    C  
ATOM   2128  C   ILE A 152      22.465  14.116  -0.540  1.00 10.00      A    C  
ATOM   2129  O   ILE A 152      21.979  14.932   0.233  1.00 10.00      A    O  
ATOM   2130  CB  ILE A 152      20.825  12.240  -0.839  1.00 10.00      A    C  
ATOM   2131  CG1 ILE A 152      21.795  11.159  -0.348  1.00 10.00      A    C  
ATOM   2132  CG2 ILE A 152      19.793  11.634  -1.775  1.00 10.00      A    C  
ATOM   2133  CD1 ILE A 152      21.961  11.115   1.156  1.00 10.00      A    C  
ATOM   2134  HN  ILE A 152      22.535  11.928  -2.751  1.00 10.00      A    H  
ATOM   2135  HA  ILE A 152      20.851  14.093  -1.929  1.00  0.00      A    H  
ATOM   2136  HB  ILE A 152      20.305  12.654   0.025  1.00  0.00      A    H  
ATOM   2137 HG12 ILE A 152      21.423  10.189  -0.680  1.00  0.00      A    H  
ATOM   2138 HG13 ILE A 152      22.771  11.333  -0.802  1.00  0.00      A    H  
ATOM   2139 HG21 ILE A 152      19.110  12.412  -2.117  1.00  0.00      A    H  
ATOM   2140 HG22 ILE A 152      20.297  11.191  -2.634  1.00  0.00      A    H  
ATOM   2141 HG23 ILE A 152      19.231  10.864  -1.247  1.00  0.00      A    H  
ATOM   2142 HD11 ILE A 152      22.663  10.324   1.422  1.00  0.00      A    H  
ATOM   2143 HD12 ILE A 152      22.344  12.073   1.507  1.00  0.00      A    H  
ATOM   2144 HD13 ILE A 152      20.996  10.916   1.622  1.00  0.00      A    H  
ATOM   2145  N   HIS A 153      23.760  13.834  -0.576  1.00 10.00      A    N  
ATOM   2146  CA  HIS A 153      24.708  14.445   0.350  1.00 10.00      A    C  
ATOM   2147  C   HIS A 153      25.101  15.858  -0.079  1.00 10.00      A    C  
ATOM   2148  O   HIS A 153      25.577  16.651   0.732  1.00 10.00      A    O  
ATOM   2149  CB  HIS A 153      25.959  13.564   0.488  1.00 10.00      A    C  
ATOM   2150  CG  HIS A 153      26.768  13.450  -0.773  1.00 10.00      A    C  
ATOM   2151  CD2 HIS A 153      27.904  14.100  -1.128  1.00 10.00      A    C  
ATOM   2152  ND1 HIS A 153      26.384  12.616  -1.799  1.00 10.00      A    N  
ATOM   2153  CE1 HIS A 153      27.286  12.780  -2.752  1.00 10.00      A    C  
ATOM   2154  NE2 HIS A 153      28.221  13.666  -2.390  1.00 10.00      A    N  
ATOM   2155  HN  HIS A 153      24.093  13.202  -1.246  1.00 10.00      A    H  
ATOM   2156  HA  HIS A 153      24.231  14.509   1.328  1.00  0.00      A    H  
ATOM   2157  HB2 HIS A 153      25.643  12.564   0.784  1.00  0.00      A    H  
ATOM   2158  HB3 HIS A 153      26.592  13.977   1.273  1.00  0.00      A    H  
ATOM   2159  HD2 HIS A 153      28.451  14.818  -0.534  1.00  0.00      A    H  
ATOM   2160  HE1 HIS A 153      27.270  12.265  -3.701  1.00  0.00      A    H  
ATOM   2161  HE2 HIS A 153      28.977  13.969  -2.936  1.00 10.00      A    H  
ATOM   2162  N   GLU A 154      24.893  16.168  -1.351  1.00 10.00      A    N  
ATOM   2163  CA  GLU A 154      25.244  17.472  -1.888  1.00 10.00      A    C  
ATOM   2164  C   GLU A 154      24.153  18.503  -1.612  1.00 10.00      A    C  
ATOM   2165  O   GLU A 154      22.994  18.145  -1.376  1.00 10.00      A    O  
ATOM   2166  CB  GLU A 154      25.518  17.363  -3.387  1.00 10.00      A    C  
ATOM   2167  CG  GLU A 154      26.821  16.658  -3.721  1.00 10.00      A    C  
ATOM   2168  CD  GLU A 154      26.917  16.268  -5.180  1.00 10.00      A    C  
ATOM   2169  OE1 GLU A 154      26.188  16.862  -6.002  1.00 10.00      A    O  
ATOM   2170  OE2 GLU A 154      27.716  15.363  -5.498  1.00 10.00      A    O1-
ATOM   2171  HN  GLU A 154      24.482  15.507  -1.944  1.00 10.00      A    H  
ATOM   2172  HA  GLU A 154      26.159  17.806  -1.399  1.00  0.00      A    H  
ATOM   2173  HB2 GLU A 154      25.555  18.369  -3.804  1.00  0.00      A    H  
ATOM   2174  HB3 GLU A 154      24.696  16.820  -3.855  1.00  0.00      A    H  
ATOM   2175  HG2 GLU A 154      27.649  17.326  -3.483  1.00  0.00      A    H  
ATOM   2176  HG3 GLU A 154      26.904  15.760  -3.109  1.00  0.00      A    H  
ATOM   2177  N   PRO A 155      24.515  19.801  -1.628  1.00 10.00      A    N  
ATOM   2178  CA  PRO A 155      23.567  20.891  -1.382  1.00 10.00      A    C  
ATOM   2179  C   PRO A 155      22.723  21.202  -2.616  1.00 10.00      A    C  
ATOM   2180  O   PRO A 155      22.624  22.351  -3.043  1.00 10.00      A    O  
ATOM   2181  CB  PRO A 155      24.481  22.072  -1.049  1.00 10.00      A    C  
ATOM   2182  CG  PRO A 155      25.734  21.804  -1.809  1.00 10.00      A    C  
ATOM   2183  CD  PRO A 155      25.881  20.307  -1.877  1.00 10.00      A    C  
ATOM   2184  HA  PRO A 155      22.926  20.654  -0.533  1.00  0.00      A    H  
ATOM   2185  HB2 PRO A 155      24.682  22.113   0.022  1.00  0.00      A    H  
ATOM   2186  HB3 PRO A 155      24.029  23.005  -1.384  1.00  0.00      A    H  
ATOM   2187  HG2 PRO A 155      26.588  22.243  -1.293  1.00  0.00      A    H  
ATOM   2188  HG3 PRO A 155      25.654  22.216  -2.815  1.00  0.00      A    H  
ATOM   2189  HD2 PRO A 155      26.571  19.951  -1.112  1.00  0.00      A    H  
ATOM   2190  HD3 PRO A 155      26.223  20.004  -2.867  1.00  0.00      A    H  
ATOM   2191  N   THR A 156      22.122  20.168  -3.181  1.00 10.00      A    N  
ATOM   2192  CA  THR A 156      21.287  20.314  -4.356  1.00 10.00      A    C  
ATOM   2193  C   THR A 156      19.978  19.554  -4.164  1.00 10.00      A    C  
ATOM   2194  O   THR A 156      19.941  18.522  -3.490  1.00 10.00      A    O  
ATOM   2195  CB  THR A 156      22.011  19.815  -5.625  1.00 10.00      A    C  
ATOM   2196  CG2 THR A 156      22.357  18.335  -5.510  1.00 10.00      A    C  
ATOM   2197  OG1 THR A 156      21.187  20.028  -6.779  1.00 10.00      A    O  
ATOM   2198  HN  THR A 156      22.241  19.275  -2.789  1.00 10.00      A    H  
ATOM   2199  HA  THR A 156      21.056  21.371  -4.485  1.00  0.00      A    H  
ATOM   2200  HB  THR A 156      22.934  20.381  -5.746  1.00  0.00      A    H  
ATOM   2201  HG1 THR A 156      21.031  20.993  -6.899  1.00 10.00      A    H  
ATOM   2202 HG21 THR A 156      22.866  18.009  -6.417  1.00  0.00      A    H  
ATOM   2203 HG22 THR A 156      21.442  17.757  -5.380  1.00  0.00      A    H  
ATOM   2204 HG23 THR A 156      23.010  18.180  -4.651  1.00  0.00      A    H  
ATOM   2205  N   GLY A 157      18.907  20.086  -4.726  1.00 10.00      A    N  
ATOM   2206  CA  GLY A 157      17.612  19.453  -4.606  1.00 10.00      A    C  
ATOM   2207  C   GLY A 157      17.450  18.241  -5.503  1.00 10.00      A    C  
ATOM   2208  O   GLY A 157      17.553  18.340  -6.729  1.00 10.00      A    O  
ATOM   2209  HN  GLY A 157      18.995  20.937  -5.221  1.00 10.00      A    H  
ATOM   2210  HA2 GLY A 157      16.845  20.182  -4.868  1.00  0.00      A    H  
ATOM   2211  HA3 GLY A 157      17.465  19.146  -3.570  1.00  0.00      A    H  
ATOM   2212  N   SER A 158      17.218  17.093  -4.886  1.00 10.00      A    N  
ATOM   2213  CA  SER A 158      17.010  15.851  -5.611  1.00 10.00      A    C  
ATOM   2214  C   SER A 158      15.630  15.291  -5.271  1.00 10.00      A    C  
ATOM   2215  O   SER A 158      15.322  15.050  -4.102  1.00 10.00      A    O  
ATOM   2216  CB  SER A 158      18.103  14.835  -5.263  1.00 10.00      A    C  
ATOM   2217  OG  SER A 158      19.355  15.209  -5.821  1.00 10.00      A    O  
ATOM   2218  HN  SER A 158      17.193  17.079  -3.903  1.00 10.00      A    H  
ATOM   2219  HA  SER A 158      17.051  16.058  -6.680  1.00  0.00      A    H  
ATOM   2220  HB2 SER A 158      17.818  13.859  -5.655  1.00  0.00      A    H  
ATOM   2221  HB3 SER A 158      18.199  14.771  -4.179  1.00  0.00      A    H  
ATOM   2222  HG  SER A 158      20.064  14.858  -5.273  1.00 10.00      A    H  
ATOM   2223  N   MET A 159      14.799  15.100  -6.286  1.00 10.00      A    N  
ATOM   2224  CA  MET A 159      13.452  14.591  -6.083  1.00 10.00      A    C  
ATOM   2225  C   MET A 159      13.352  13.123  -6.480  1.00 10.00      A    C  
ATOM   2226  O   MET A 159      13.803  12.727  -7.558  1.00 10.00      A    O  
ATOM   2227  CB  MET A 159      12.457  15.422  -6.893  1.00 10.00      A    C  
ATOM   2228  CG  MET A 159      11.007  15.245  -6.478  1.00 10.00      A    C  
ATOM   2229  SD  MET A 159       9.885  16.245  -7.474  1.00 10.00      A    S  
ATOM   2230  CE  MET A 159       8.330  15.966  -6.634  1.00 10.00      A    C  
ATOM   2231  HN  MET A 159      15.100  15.301  -7.196  1.00 10.00      A    H  
ATOM   2232  HA  MET A 159      13.202  14.683  -5.026  1.00  0.00      A    H  
ATOM   2233  HB2 MET A 159      12.718  16.474  -6.778  1.00  0.00      A    H  
ATOM   2234  HB3 MET A 159      12.553  15.153  -7.945  1.00  0.00      A    H  
ATOM   2235  HG2 MET A 159      10.903  15.537  -5.433  1.00  0.00      A    H  
ATOM   2236  HG3 MET A 159      10.734  14.195  -6.582  1.00  0.00      A    H  
ATOM   2237  HE1 MET A 159       7.539  16.522  -7.138  1.00  0.00      A    H  
ATOM   2238  HE2 MET A 159       8.094  14.902  -6.652  1.00  0.00      A    H  
ATOM   2239  HE3 MET A 159       8.410  16.303  -5.601  1.00  0.00      A    H  
ATOM   2240  N   VAL A 160      12.758  12.322  -5.610  1.00 10.00      A    N  
ATOM   2241  CA  VAL A 160      12.596  10.901  -5.868  1.00 10.00      A    C  
ATOM   2242  C   VAL A 160      11.162  10.458  -5.580  1.00 10.00      A    C  
ATOM   2243  O   VAL A 160      10.532  10.938  -4.632  1.00 10.00      A    O  
ATOM   2244  CB  VAL A 160      13.584  10.058  -5.028  1.00 10.00      A    C  
ATOM   2245  CG1 VAL A 160      13.338  10.248  -3.537  1.00 10.00      A    C  
ATOM   2246  CG2 VAL A 160      13.516   8.585  -5.410  1.00 10.00      A    C  
ATOM   2247  HN  VAL A 160      12.415  12.698  -4.767  1.00 10.00      A    H  
ATOM   2248  HA  VAL A 160      12.804  10.720  -6.923  1.00  0.00      A    H  
ATOM   2249  HB  VAL A 160      14.592  10.412  -5.246  1.00  0.00      A    H  
ATOM   2250 HG11 VAL A 160      13.392  11.309  -3.292  1.00  0.00      A    H  
ATOM   2251 HG12 VAL A 160      12.350   9.866  -3.280  1.00  0.00      A    H  
ATOM   2252 HG13 VAL A 160      14.095   9.705  -2.972  1.00  0.00      A    H  
ATOM   2253 HG21 VAL A 160      13.695   8.478  -6.480  1.00  0.00      A    H  
ATOM   2254 HG22 VAL A 160      12.529   8.192  -5.166  1.00  0.00      A    H  
ATOM   2255 HG23 VAL A 160      14.275   8.031  -4.857  1.00  0.00      A    H  
ATOM   2256  N   VAL A 161      10.639   9.578  -6.421  1.00 10.00      A    N  
ATOM   2257  CA  VAL A 161       9.293   9.055  -6.248  1.00 10.00      A    C  
ATOM   2258  C   VAL A 161       9.321   7.533  -6.293  1.00 10.00      A    C  
ATOM   2259  O   VAL A 161       9.476   6.932  -7.359  1.00 10.00      A    O  
ATOM   2260  CB  VAL A 161       8.306   9.588  -7.313  1.00 10.00      A    C  
ATOM   2261  CG1 VAL A 161       6.913   9.012  -7.088  1.00 10.00      A    C  
ATOM   2262  CG2 VAL A 161       8.259  11.109  -7.299  1.00 10.00      A    C  
ATOM   2263  HN  VAL A 161      11.179   9.264  -7.185  1.00 10.00      A    H  
ATOM   2264  HA  VAL A 161       8.932   9.360  -5.266  1.00  0.00      A    H  
ATOM   2265  HB  VAL A 161       8.655   9.266  -8.294  1.00  0.00      A    H  
ATOM   2266 HG11 VAL A 161       6.963   7.923  -7.101  1.00  0.00      A    H  
ATOM   2267 HG12 VAL A 161       6.533   9.347  -6.123  1.00  0.00      A    H  
ATOM   2268 HG13 VAL A 161       6.246   9.354  -7.879  1.00  0.00      A    H  
ATOM   2269 HG21 VAL A 161       9.261  11.506  -7.461  1.00  0.00      A    H  
ATOM   2270 HG22 VAL A 161       7.598  11.459  -8.092  1.00  0.00      A    H  
ATOM   2271 HG23 VAL A 161       7.884  11.452  -6.335  1.00  0.00      A    H  
ATOM   2272  N   ASP A 162       9.190   6.924  -5.127  1.00 10.00      A    N  
ATOM   2273  CA  ASP A 162       9.203   5.475  -5.006  1.00 10.00      A    C  
ATOM   2274  C   ASP A 162       7.785   4.933  -5.026  1.00 10.00      A    C  
ATOM   2275  O   ASP A 162       6.974   5.266  -4.163  1.00 10.00      A    O  
ATOM   2276  CB  ASP A 162       9.894   5.058  -3.704  1.00 10.00      A    C  
ATOM   2277  CG  ASP A 162      10.360   3.616  -3.731  1.00 10.00      A    C  
ATOM   2278  OD1 ASP A 162       9.606   2.732  -3.276  1.00 10.00      A    O  
ATOM   2279  OD2 ASP A 162      11.488   3.372  -4.207  1.00 10.00      A    O1-
ATOM   2280  HN  ASP A 162       9.068   7.468  -4.319  1.00 10.00      A    H  
ATOM   2281  HA  ASP A 162       9.753   5.055  -5.848  1.00  0.00      A    H  
ATOM   2282  HB2 ASP A 162       9.192   5.183  -2.880  1.00  0.00      A    H  
ATOM   2283  HB3 ASP A 162      10.755   5.705  -3.537  1.00  0.00      A    H  
ATOM   2284  N   ILE A 163       7.479   4.118  -6.020  1.00 10.00      A    N  
ATOM   2285  CA  ILE A 163       6.156   3.536  -6.139  1.00 10.00      A    C  
ATOM   2286  C   ILE A 163       6.225   2.052  -5.833  1.00 10.00      A    C  
ATOM   2287  O   ILE A 163       6.616   1.250  -6.681  1.00 10.00      A    O  
ATOM   2288  CB  ILE A 163       5.550   3.730  -7.549  1.00 10.00      A    C  
ATOM   2289  CG1 ILE A 163       5.638   5.195  -7.987  1.00 10.00      A    C  
ATOM   2290  CG2 ILE A 163       4.105   3.252  -7.585  1.00 10.00      A    C  
ATOM   2291  CD1 ILE A 163       6.755   5.473  -8.968  1.00 10.00      A    C  
ATOM   2292  HN  ILE A 163       8.169   3.887  -6.682  1.00 10.00      A    H  
ATOM   2293  HA  ILE A 163       5.500   4.011  -5.410  1.00  0.00      A    H  
ATOM   2294  HB  ILE A 163       6.125   3.129  -8.253  1.00  0.00      A    H  
ATOM   2295 HG12 ILE A 163       5.798   5.809  -7.101  1.00  0.00      A    H  
ATOM   2296 HG13 ILE A 163       4.691   5.481  -8.445  1.00  0.00      A    H  
ATOM   2297 HG21 ILE A 163       4.059   2.209  -7.271  1.00  0.00      A    H  
ATOM   2298 HG22 ILE A 163       3.504   3.861  -6.910  1.00  0.00      A    H  
ATOM   2299 HG23 ILE A 163       3.717   3.344  -8.600  1.00  0.00      A    H  
ATOM   2300 HD11 ILE A 163       6.753   6.531  -9.231  1.00  0.00      A    H  
ATOM   2301 HD12 ILE A 163       7.711   5.214  -8.513  1.00  0.00      A    H  
ATOM   2302 HD13 ILE A 163       6.606   4.875  -9.867  1.00  0.00      A    H  
ATOM   2303  N   GLY A 164       5.871   1.689  -4.617  1.00 10.00      A    N  
ATOM   2304  CA  GLY A 164       5.895   0.304  -4.237  1.00 10.00      A    C  
ATOM   2305  C   GLY A 164       4.556  -0.339  -4.490  1.00 10.00      A    C  
ATOM   2306  O   GLY A 164       3.901  -0.078  -5.506  1.00 10.00      A    O  
ATOM   2307  HN  GLY A 164       5.579   2.369  -3.972  1.00 10.00      A    H  
ATOM   2308  HA2 GLY A 164       6.134   0.228  -3.176  1.00  0.00      A    H  
ATOM   2309  HA3 GLY A 164       6.659  -0.215  -4.816  1.00  0.00      A    H  
ATOM   2310  N   GLY A 165       4.133  -1.159  -3.563  1.00 10.00      A    N  
ATOM   2311  CA  GLY A 165       2.862  -1.817  -3.701  1.00 10.00      A    C  
ATOM   2312  C   GLY A 165       1.882  -1.210  -2.733  1.00 10.00      A    C  
ATOM   2313  O   GLY A 165       0.704  -1.005  -3.049  1.00 10.00      A    O  
ATOM   2314  HN  GLY A 165       4.672  -1.280  -2.742  1.00 10.00      A    H  
ATOM   2315  HA2 GLY A 165       2.976  -2.879  -3.486  1.00  0.00      A    H  
ATOM   2316  HA3 GLY A 165       2.495  -1.689  -4.719  1.00  0.00      A    H  
ATOM   2317  N   GLY A 166       2.401  -0.875  -1.566  1.00 10.00      A    N  
ATOM   2318  CA  GLY A 166       1.591  -0.297  -0.527  1.00 10.00      A    C  
ATOM   2319  C   GLY A 166       1.455   1.202  -0.656  1.00 10.00      A    C  
ATOM   2320  O   GLY A 166       0.336   1.718  -0.752  1.00 10.00      A    O  
ATOM   2321  HN  GLY A 166       3.363  -1.013  -1.412  1.00 10.00      A    H  
ATOM   2322  HA2 GLY A 166       2.047  -0.523   0.437  1.00  0.00      A    H  
ATOM   2323  HA3 GLY A 166       0.598  -0.746  -0.562  1.00  0.00      A    H  
ATOM   2324  N   THR A 167       2.579   1.906  -0.680  1.00 10.00      A    N  
ATOM   2325  CA  THR A 167       2.557   3.356  -0.767  1.00 10.00      A    C  
ATOM   2326  C   THR A 167       3.445   3.903  -1.880  1.00 10.00      A    C  
ATOM   2327  O   THR A 167       4.206   3.174  -2.520  1.00 10.00      A    O  
ATOM   2328  CB  THR A 167       3.019   3.995   0.564  1.00 10.00      A    C  
ATOM   2329  CG2 THR A 167       1.954   3.866   1.636  1.00 10.00      A    C  
ATOM   2330  OG1 THR A 167       4.225   3.370   1.021  1.00 10.00      A    O  
ATOM   2331  HN  THR A 167       3.445   1.444  -0.638  1.00 10.00      A    H  
ATOM   2332  HA  THR A 167       1.532   3.672  -0.961  1.00  0.00      A    H  
ATOM   2333  HB  THR A 167       3.217   5.053   0.393  1.00  0.00      A    H  
ATOM   2334  HG1 THR A 167       4.925   4.033   1.076  1.00 10.00      A    H  
ATOM   2335 HG21 THR A 167       2.418   3.567   2.576  1.00  0.00      A    H  
ATOM   2336 HG22 THR A 167       1.226   3.113   1.335  1.00  0.00      A    H  
ATOM   2337 HG23 THR A 167       1.452   4.825   1.767  1.00  0.00      A    H  
ATOM   2338  N   THR A 168       3.309   5.199  -2.105  1.00 10.00      A    N  
ATOM   2339  CA  THR A 168       4.099   5.922  -3.081  1.00 10.00      A    C  
ATOM   2340  C   THR A 168       4.827   7.041  -2.337  1.00 10.00      A    C  
ATOM   2341  O   THR A 168       4.203   8.000  -1.872  1.00 10.00      A    O  
ATOM   2342  CB  THR A 168       3.217   6.521  -4.200  1.00 10.00      A    C  
ATOM   2343  CG2 THR A 168       4.046   7.371  -5.154  1.00 10.00      A    C  
ATOM   2344  OG1 THR A 168       2.579   5.466  -4.937  1.00 10.00      A    O  
ATOM   2345  HN  THR A 168       2.640   5.696  -1.585  1.00 10.00      A    H  
ATOM   2346  HA  THR A 168       4.832   5.247  -3.523  1.00  0.00      A    H  
ATOM   2347  HB  THR A 168       2.449   7.148  -3.746  1.00  0.00      A    H  
ATOM   2348  HG1 THR A 168       2.268   4.784  -4.324  1.00 10.00      A    H  
ATOM   2349 HG21 THR A 168       3.401   7.780  -5.931  1.00  0.00      A    H  
ATOM   2350 HG22 THR A 168       4.512   8.187  -4.602  1.00  0.00      A    H  
ATOM   2351 HG23 THR A 168       4.820   6.754  -5.611  1.00  0.00      A    H  
ATOM   2352  N   GLU A 169       6.134   6.893  -2.199  1.00 10.00      A    N  
ATOM   2353  CA  GLU A 169       6.950   7.857  -1.478  1.00 10.00      A    C  
ATOM   2354  C   GLU A 169       7.476   8.969  -2.380  1.00 10.00      A    C  
ATOM   2355  O   GLU A 169       8.283   8.727  -3.275  1.00 10.00      A    O  
ATOM   2356  CB  GLU A 169       8.124   7.144  -0.805  1.00 10.00      A    C  
ATOM   2357  CG  GLU A 169       7.718   5.989   0.096  1.00 10.00      A    C  
ATOM   2358  CD  GLU A 169       6.947   6.449   1.314  1.00 10.00      A    C  
ATOM   2359  OE1 GLU A 169       7.560   7.066   2.211  1.00 10.00      A    O  
ATOM   2360  OE2 GLU A 169       5.728   6.200   1.384  1.00 10.00      A    O1-
ATOM   2361  HN  GLU A 169       6.568   6.108  -2.607  1.00 10.00      A    H  
ATOM   2362  HA  GLU A 169       6.335   8.311  -0.700  1.00  0.00      A    H  
ATOM   2363  HB2 GLU A 169       8.780   6.755  -1.584  1.00  0.00      A    H  
ATOM   2364  HB3 GLU A 169       8.680   7.870  -0.212  1.00  0.00      A    H  
ATOM   2365  HG2 GLU A 169       8.618   5.471   0.427  1.00  0.00      A    H  
ATOM   2366  HG3 GLU A 169       7.099   5.296  -0.474  1.00  0.00      A    H  
ATOM   2367  N   VAL A 170       7.010  10.184  -2.142  1.00 10.00      A    N  
ATOM   2368  CA  VAL A 170       7.454  11.343  -2.908  1.00 10.00      A    C  
ATOM   2369  C   VAL A 170       8.217  12.277  -1.973  1.00 10.00      A    C  
ATOM   2370  O   VAL A 170       7.662  12.740  -0.974  1.00 10.00      A    O  
ATOM   2371  CB  VAL A 170       6.261  12.114  -3.516  1.00 10.00      A    C  
ATOM   2372  CG1 VAL A 170       6.745  13.179  -4.489  1.00 10.00      A    C  
ATOM   2373  CG2 VAL A 170       5.281  11.166  -4.194  1.00 10.00      A    C  
ATOM   2374  HN  VAL A 170       6.343  10.308  -1.430  1.00 10.00      A    H  
ATOM   2375  HA  VAL A 170       8.116  11.014  -3.709  1.00  0.00      A    H  
ATOM   2376  HB  VAL A 170       5.736  12.615  -2.703  1.00  0.00      A    H  
ATOM   2377 HG11 VAL A 170       7.444  13.844  -3.982  1.00  0.00      A    H  
ATOM   2378 HG12 VAL A 170       7.245  12.701  -5.331  1.00  0.00      A    H  
ATOM   2379 HG13 VAL A 170       5.893  13.754  -4.851  1.00  0.00      A    H  
ATOM   2380 HG21 VAL A 170       4.949  10.413  -3.479  1.00  0.00      A    H  
ATOM   2381 HG22 VAL A 170       5.772  10.676  -5.035  1.00  0.00      A    H  
ATOM   2382 HG23 VAL A 170       4.420  11.730  -4.554  1.00  0.00      A    H  
ATOM   2383  N   ALA A 171       9.484  12.552  -2.271  1.00 10.00      A    N  
ATOM   2384  CA  ALA A 171      10.270  13.415  -1.396  1.00 10.00      A    C  
ATOM   2385  C   ALA A 171      11.365  14.204  -2.107  1.00 10.00      A    C  
ATOM   2386  O   ALA A 171      11.851  13.816  -3.173  1.00 10.00      A    O  
ATOM   2387  CB  ALA A 171      10.885  12.592  -0.274  1.00 10.00      A    C  
ATOM   2388  HN  ALA A 171       9.892  12.170  -3.082  1.00 10.00      A    H  
ATOM   2389  HA  ALA A 171       9.588  14.134  -0.942  1.00  0.00      A    H  
ATOM   2390  HB1 ALA A 171      11.749  12.047  -0.654  1.00  0.00      A    H  
ATOM   2391  HB2 ALA A 171      10.147  11.885   0.104  1.00  0.00      A    H  
ATOM   2392  HB3 ALA A 171      11.200  13.255   0.532  1.00  0.00      A    H  
ATOM   2393  N   VAL A 172      11.736  15.324  -1.489  1.00 10.00      A    N  
ATOM   2394  CA  VAL A 172      12.802  16.189  -1.979  1.00 10.00      A    C  
ATOM   2395  C   VAL A 172      13.933  16.141  -0.955  1.00 10.00      A    C  
ATOM   2396  O   VAL A 172      13.732  16.482   0.215  1.00 10.00      A    O  
ATOM   2397  CB  VAL A 172      12.331  17.652  -2.139  1.00 10.00      A    C  
ATOM   2398  CG1 VAL A 172      13.431  18.509  -2.752  1.00 10.00      A    C  
ATOM   2399  CG2 VAL A 172      11.062  17.725  -2.976  1.00 10.00      A    C  
ATOM   2400  HN  VAL A 172      11.269  15.577  -0.658  1.00 10.00      A    H  
ATOM   2401  HA  VAL A 172      13.162  15.816  -2.937  1.00  0.00      A    H  
ATOM   2402  HB  VAL A 172      12.107  18.046  -1.148  1.00  0.00      A    H  
ATOM   2403 HG11 VAL A 172      14.329  18.442  -2.138  1.00  0.00      A    H  
ATOM   2404 HG12 VAL A 172      13.099  19.546  -2.799  1.00  0.00      A    H  
ATOM   2405 HG13 VAL A 172      13.652  18.152  -3.758  1.00  0.00      A    H  
ATOM   2406 HG21 VAL A 172      10.289  17.106  -2.520  1.00  0.00      A    H  
ATOM   2407 HG22 VAL A 172      11.270  17.363  -3.983  1.00  0.00      A    H  
ATOM   2408 HG23 VAL A 172      10.718  18.758  -3.025  1.00  0.00      A    H  
ATOM   2409  N   LEU A 173      15.110  15.709  -1.381  1.00 10.00      A    N  
ATOM   2410  CA  LEU A 173      16.244  15.580  -0.472  1.00 10.00      A    C  
ATOM   2411  C   LEU A 173      17.364  16.561  -0.790  1.00 10.00      A    C  
ATOM   2412  O   LEU A 173      17.481  17.043  -1.919  1.00 10.00      A    O  
ATOM   2413  CB  LEU A 173      16.787  14.150  -0.509  1.00 10.00      A    C  
ATOM   2414  CG  LEU A 173      15.744  13.030  -0.497  1.00 10.00      A    C  
ATOM   2415  CD1 LEU A 173      16.410  11.684  -0.695  1.00 10.00      A    C  
ATOM   2416  CD2 LEU A 173      14.947  13.044   0.795  1.00 10.00      A    C  
ATOM   2417  HN  LEU A 173      15.223  15.479  -2.333  1.00 10.00      A    H  
ATOM   2418  HA  LEU A 173      15.892  15.783   0.540  1.00  0.00      A    H  
ATOM   2419  HB2 LEU A 173      17.429  14.016   0.362  1.00  0.00      A    H  
ATOM   2420  HB3 LEU A 173      17.398  14.039  -1.405  1.00  0.00      A    H  
ATOM   2421  HG  LEU A 173      15.055  13.196  -1.325  1.00  0.00      A    H  
ATOM   2422 HD11 LEU A 173      16.977  11.692  -1.626  1.00  0.00      A    H  
ATOM   2423 HD12 LEU A 173      17.084  11.486   0.139  1.00  0.00      A    H  
ATOM   2424 HD13 LEU A 173      15.649  10.905  -0.740  1.00  0.00      A    H  
ATOM   2425 HD21 LEU A 173      14.475  14.019   0.921  1.00  0.00      A    H  
ATOM   2426 HD22 LEU A 173      15.614  12.852   1.635  1.00  0.00      A    H  
ATOM   2427 HD23 LEU A 173      14.179  12.271   0.757  1.00  0.00      A    H  
ATOM   2428  N   SER A 174      18.176  16.846   0.227  1.00 10.00      A    N  
ATOM   2429  CA  SER A 174      19.313  17.749   0.102  1.00 10.00      A    C  
ATOM   2430  C   SER A 174      20.126  17.737   1.397  1.00 10.00      A    C  
ATOM   2431  O   SER A 174      19.552  17.698   2.487  1.00 10.00      A    O  
ATOM   2432  CB  SER A 174      18.837  19.176  -0.203  1.00 10.00      A    C  
ATOM   2433  OG  SER A 174      19.911  20.001  -0.620  1.00 10.00      A    O  
ATOM   2434  HN  SER A 174      17.996  16.438   1.105  1.00 10.00      A    H  
ATOM   2435  HA  SER A 174      19.947  17.406  -0.716  1.00  0.00      A    H  
ATOM   2436  HB2 SER A 174      18.392  19.601   0.697  1.00  0.00      A    H  
ATOM   2437  HB3 SER A 174      18.086  19.141  -0.992  1.00  0.00      A    H  
ATOM   2438  HG  SER A 174      19.880  20.103  -1.576  1.00 10.00      A    H  
ATOM   2439  N   LEU A 175      21.454  17.737   1.265  1.00 10.00      A    N  
ATOM   2440  CA  LEU A 175      22.365  17.743   2.414  1.00 10.00      A    C  
ATOM   2441  C   LEU A 175      22.124  16.575   3.374  1.00 10.00      A    C  
ATOM   2442  O   LEU A 175      22.160  16.744   4.592  1.00 10.00      A    O  
ATOM   2443  CB  LEU A 175      22.314  19.086   3.150  1.00 10.00      A    C  
ATOM   2444  CG  LEU A 175      22.945  20.272   2.417  1.00 10.00      A    C  
ATOM   2445  CD1 LEU A 175      22.599  21.579   3.112  1.00 10.00      A    C  
ATOM   2446  CD2 LEU A 175      24.454  20.099   2.320  1.00 10.00      A    C  
ATOM   2447  HN  LEU A 175      21.838  17.736   0.361  1.00 10.00      A    H  
ATOM   2448  HA  LEU A 175      23.376  17.631   2.022  1.00  0.00      A    H  
ATOM   2449  HB2 LEU A 175      22.833  18.966   4.101  1.00  0.00      A    H  
ATOM   2450  HB3 LEU A 175      21.271  19.325   3.356  1.00  0.00      A    H  
ATOM   2451  HG  LEU A 175      22.539  20.304   1.406  1.00  0.00      A    H  
ATOM   2452 HD11 LEU A 175      21.516  21.684   3.171  1.00  0.00      A    H  
ATOM   2453 HD12 LEU A 175      23.019  21.578   4.118  1.00  0.00      A    H  
ATOM   2454 HD13 LEU A 175      23.014  22.413   2.546  1.00  0.00      A    H  
ATOM   2455 HD21 LEU A 175      24.681  19.158   1.820  1.00  0.00      A    H  
ATOM   2456 HD22 LEU A 175      24.884  20.090   3.322  1.00  0.00      A    H  
ATOM   2457 HD23 LEU A 175      24.879  20.925   1.750  1.00  0.00      A    H  
ATOM   2458  N   SER A 176      21.886  15.394   2.808  1.00 10.00      A    N  
ATOM   2459  CA  SER A 176      21.645  14.176   3.584  1.00 10.00      A    C  
ATOM   2460  C   SER A 176      20.396  14.286   4.459  1.00 10.00      A    C  
ATOM   2461  O   SER A 176      20.210  13.512   5.396  1.00 10.00      A    O  
ATOM   2462  CB  SER A 176      22.872  13.810   4.424  1.00 10.00      A    C  
ATOM   2463  OG  SER A 176      24.050  13.879   3.639  1.00 10.00      A    O  
ATOM   2464  HN  SER A 176      21.869  15.338   1.825  1.00 10.00      A    H  
ATOM   2465  HA  SER A 176      21.479  13.364   2.876  1.00  0.00      A    H  
ATOM   2466  HB2 SER A 176      22.956  14.506   5.258  1.00  0.00      A    H  
ATOM   2467  HB3 SER A 176      22.755  12.797   4.810  1.00  0.00      A    H  
ATOM   2468  HG  SER A 176      24.098  14.739   3.220  1.00 10.00      A    H  
ATOM   2469  N   GLY A 177      19.534  15.236   4.131  1.00 10.00      A    N  
ATOM   2470  CA  GLY A 177      18.324  15.430   4.893  1.00 10.00      A    C  
ATOM   2471  C   GLY A 177      17.110  15.529   4.001  1.00 10.00      A    C  
ATOM   2472  O   GLY A 177      17.233  15.719   2.788  1.00 10.00      A    O  
ATOM   2473  HN  GLY A 177      19.722  15.815   3.361  1.00 10.00      A    H  
ATOM   2474  HA2 GLY A 177      18.195  14.587   5.572  1.00  0.00      A    H  
ATOM   2475  HA3 GLY A 177      18.413  16.346   5.476  1.00  0.00      A    H  
ATOM   2476  N   ILE A 178      15.939  15.390   4.593  1.00 10.00      A    N  
ATOM   2477  CA  ILE A 178      14.696  15.468   3.850  1.00 10.00      A    C  
ATOM   2478  C   ILE A 178      14.098  16.863   3.974  1.00 10.00      A    C  
ATOM   2479  O   ILE A 178      13.905  17.363   5.081  1.00 10.00      A    O  
ATOM   2480  CB  ILE A 178      13.667  14.432   4.353  1.00 10.00      A    C  
ATOM   2481  CG1 ILE A 178      14.228  13.010   4.232  1.00 10.00      A    C  
ATOM   2482  CG2 ILE A 178      12.360  14.565   3.586  1.00 10.00      A    C  
ATOM   2483  CD1 ILE A 178      13.228  11.916   4.545  1.00 10.00      A    C  
ATOM   2484  HN  ILE A 178      15.907  15.237   5.560  1.00 10.00      A    H  
ATOM   2485  HA  ILE A 178      14.905  15.270   2.799  1.00  0.00      A    H  
ATOM   2486  HB  ILE A 178      13.467  14.632   5.406  1.00  0.00      A    H  
ATOM   2487 HG12 ILE A 178      14.580  12.868   3.210  1.00  0.00      A    H  
ATOM   2488 HG13 ILE A 178      15.076  12.911   4.910  1.00  0.00      A    H  
ATOM   2489 HG21 ILE A 178      12.203  15.609   3.313  1.00  0.00      A    H  
ATOM   2490 HG22 ILE A 178      11.535  14.225   4.212  1.00  0.00      A    H  
ATOM   2491 HG23 ILE A 178      12.405  13.956   2.683  1.00  0.00      A    H  
ATOM   2492 HD11 ILE A 178      13.757  11.025   4.882  1.00  0.00      A    H  
ATOM   2493 HD12 ILE A 178      12.655  11.680   3.648  1.00  0.00      A    H  
ATOM   2494 HD13 ILE A 178      12.552  12.256   5.330  1.00  0.00      A    H  
ATOM   2495  N   VAL A 179      13.828  17.494   2.839  1.00 10.00      A    N  
ATOM   2496  CA  VAL A 179      13.237  18.825   2.831  1.00 10.00      A    C  
ATOM   2497  C   VAL A 179      11.721  18.705   2.938  1.00 10.00      A    C  
ATOM   2498  O   VAL A 179      11.066  19.477   3.637  1.00 10.00      A    O  
ATOM   2499  CB  VAL A 179      13.602  19.600   1.548  1.00 10.00      A    C  
ATOM   2500  CG1 VAL A 179      13.143  21.047   1.647  1.00 10.00      A    C  
ATOM   2501  CG2 VAL A 179      15.100  19.528   1.286  1.00 10.00      A    C  
ATOM   2502  HN  VAL A 179      14.029  17.053   1.984  1.00 10.00      A    H  
ATOM   2503  HA  VAL A 179      13.607  19.379   3.694  1.00  0.00      A    H  
ATOM   2504  HB  VAL A 179      13.085  19.134   0.709  1.00  0.00      A    H  
ATOM   2505 HG11 VAL A 179      12.070  21.076   1.834  1.00  0.00      A    H  
ATOM   2506 HG12 VAL A 179      13.362  21.562   0.712  1.00  0.00      A    H  
ATOM   2507 HG13 VAL A 179      13.668  21.540   2.465  1.00  0.00      A    H  
ATOM   2508 HG21 VAL A 179      15.408  18.485   1.219  1.00  0.00      A    H  
ATOM   2509 HG22 VAL A 179      15.330  20.035   0.349  1.00  0.00      A    H  
ATOM   2510 HG23 VAL A 179      15.635  20.013   2.102  1.00  0.00      A    H  
ATOM   2511  N   TYR A 180      11.177  17.720   2.238  1.00 10.00      A    N  
ATOM   2512  CA  TYR A 180       9.746  17.457   2.246  1.00 10.00      A    C  
ATOM   2513  C   TYR A 180       9.478  16.050   1.729  1.00 10.00      A    C  
ATOM   2514  O   TYR A 180      10.062  15.632   0.729  1.00 10.00      A    O  
ATOM   2515  CB  TYR A 180       8.991  18.491   1.399  1.00 10.00      A    C  
ATOM   2516  CG  TYR A 180       7.543  18.132   1.134  1.00 10.00      A    C  
ATOM   2517  CD1 TYR A 180       7.121  17.783  -0.141  1.00 10.00      A    C  
ATOM   2518  CD2 TYR A 180       6.602  18.128   2.158  1.00 10.00      A    C  
ATOM   2519  CE1 TYR A 180       5.808  17.441  -0.390  1.00 10.00      A    C  
ATOM   2520  CE2 TYR A 180       5.282  17.788   1.915  1.00 10.00      A    C  
ATOM   2521  CZ  TYR A 180       4.891  17.445   0.637  1.00 10.00      A    C  
ATOM   2522  OH  TYR A 180       3.585  17.093   0.382  1.00 10.00      A    O  
ATOM   2523  HN  TYR A 180      11.758  17.148   1.695  1.00 10.00      A    H  
ATOM   2524  HA  TYR A 180       9.388  17.523   3.273  1.00  0.00      A    H  
ATOM   2525  HB2 TYR A 180       9.017  19.447   1.922  1.00  0.00      A    H  
ATOM   2526  HB3 TYR A 180       9.504  18.602   0.444  1.00  0.00      A    H  
ATOM   2527  HD1 TYR A 180       7.833  17.779  -0.953  1.00  0.00      A    H  
ATOM   2528  HD2 TYR A 180       6.906  18.395   3.159  1.00  0.00      A    H  
ATOM   2529  HE1 TYR A 180       5.500  17.170  -1.389  1.00  0.00      A    H  
ATOM   2530  HE2 TYR A 180       4.563  17.791   2.721  1.00  0.00      A    H  
ATOM   2531  HH  TYR A 180       3.012  17.417   1.109  1.00 10.00      A    H  
ATOM   2532  N   SER A 181       8.619  15.321   2.423  1.00 10.00      A    N  
ATOM   2533  CA  SER A 181       8.268  13.964   2.034  1.00 10.00      A    C  
ATOM   2534  C   SER A 181       6.813  13.684   2.375  1.00 10.00      A    C  
ATOM   2535  O   SER A 181       6.289  14.225   3.347  1.00 10.00      A    O  
ATOM   2536  CB  SER A 181       9.171  12.964   2.754  1.00 10.00      A    C  
ATOM   2537  OG  SER A 181       9.384  13.354   4.099  1.00 10.00      A    O  
ATOM   2538  HN  SER A 181       8.206  15.704   3.225  1.00 10.00      A    H  
ATOM   2539  HA  SER A 181       8.407  13.856   0.958  1.00  0.00      A    H  
ATOM   2540  HB2 SER A 181      10.131  12.916   2.240  1.00  0.00      A    H  
ATOM   2541  HB3 SER A 181       8.703  11.980   2.735  1.00  0.00      A    H  
ATOM   2542  HG  SER A 181       8.556  13.291   4.585  1.00 10.00      A    H  
ATOM   2543  N   ARG A 182       6.165  12.850   1.576  1.00 10.00      A    N  
ATOM   2544  CA  ARG A 182       4.772  12.506   1.809  1.00 10.00      A    C  
ATOM   2545  C   ARG A 182       4.485  11.080   1.349  1.00 10.00      A    C  
ATOM   2546  O   ARG A 182       4.844  10.693   0.235  1.00 10.00      A    O  
ATOM   2547  CB  ARG A 182       3.849  13.501   1.102  1.00 10.00      A    C  
ATOM   2548  CG  ARG A 182       2.386  13.372   1.489  1.00 10.00      A    C  
ATOM   2549  CD  ARG A 182       1.568  14.529   0.945  1.00 10.00      A    C  
ATOM   2550  NE  ARG A 182       0.196  14.124   0.640  1.00 10.00      A    N  
ATOM   2551  CZ  ARG A 182      -0.464  14.513  -0.449  1.00 10.00      A    C  
ATOM   2552  NH1 ARG A 182       0.122  15.320  -1.327  1.00 10.00      A    N1+
ATOM   2553  NH2 ARG A 182      -1.707  14.087  -0.666  1.00 10.00      A    N  
ATOM   2554  HN  ARG A 182       6.634  12.456   0.807  1.00 10.00      A    H  
ATOM   2555  HA  ARG A 182       4.580  12.564   2.880  1.00  0.00      A    H  
ATOM   2556  HB2 ARG A 182       4.180  14.510   1.348  1.00  0.00      A    H  
ATOM   2557  HB3 ARG A 182       3.939  13.357   0.025  1.00  0.00      A    H  
ATOM   2558  HG2 ARG A 182       2.306  13.361   2.576  1.00  0.00      A    H  
ATOM   2559  HG3 ARG A 182       1.992  12.437   1.091  1.00  0.00      A    H  
ATOM   2560  HD2 ARG A 182       1.544  15.325   1.689  1.00  0.00      A    H  
ATOM   2561  HD3 ARG A 182       2.040  14.903   0.037  1.00  0.00      A    H  
ATOM   2562  HE  ARG A 182      -0.253  13.546   1.295  1.00 10.00      A    H  
ATOM   2563 HH11 ARG A 182      -0.386  15.629  -2.181  1.00 10.00      A    H  
ATOM   2564 HH12 ARG A 182       1.097  15.656  -1.156  1.00 10.00      A    H  
ATOM   2565 HH21 ARG A 182      -2.168  13.449   0.018  1.00 10.00      A    H  
ATOM   2566 HH22 ARG A 182      -2.225  14.391  -1.517  1.00 10.00      A    H  
ATOM   2567  N   SER A 183       3.843  10.306   2.215  1.00 10.00      A    N  
ATOM   2568  CA  SER A 183       3.510   8.923   1.912  1.00 10.00      A    C  
ATOM   2569  C   SER A 183       2.066   8.780   1.450  1.00 10.00      A    C  
ATOM   2570  O   SER A 183       1.131   8.927   2.238  1.00 10.00      A    O  
ATOM   2571  CB  SER A 183       3.741   8.039   3.139  1.00 10.00      A    C  
ATOM   2572  OG  SER A 183       5.121   7.897   3.415  1.00 10.00      A    O  
ATOM   2573  HN  SER A 183       3.586  10.675   3.084  1.00 10.00      A    H  
ATOM   2574  HA  SER A 183       4.164   8.579   1.111  1.00  0.00      A    H  
ATOM   2575  HB2 SER A 183       3.251   8.492   4.001  1.00  0.00      A    H  
ATOM   2576  HB3 SER A 183       3.309   7.055   2.958  1.00  0.00      A    H  
ATOM   2577  HG  SER A 183       5.531   7.354   2.714  1.00 10.00      A    H  
ATOM   2578  N   VAL A 184       1.885   8.510   0.170  1.00 10.00      A    N  
ATOM   2579  CA  VAL A 184       0.553   8.317  -0.378  1.00 10.00      A    C  
ATOM   2580  C   VAL A 184       0.264   6.824  -0.415  1.00 10.00      A    C  
ATOM   2581  O   VAL A 184       0.992   6.070  -1.053  1.00 10.00      A    O  
ATOM   2582  CB  VAL A 184       0.426   8.907  -1.796  1.00 10.00      A    C  
ATOM   2583  CG1 VAL A 184      -1.038   9.023  -2.197  1.00 10.00      A    C  
ATOM   2584  CG2 VAL A 184       1.110  10.264  -1.870  1.00 10.00      A    C  
ATOM   2585  HN  VAL A 184       2.668   8.434  -0.422  1.00 10.00      A    H  
ATOM   2586  HA  VAL A 184      -0.173   8.803   0.274  1.00  0.00      A    H  
ATOM   2587  HB  VAL A 184       0.922   8.233  -2.495  1.00  0.00      A    H  
ATOM   2588 HG11 VAL A 184      -1.510   8.042  -2.138  1.00  0.00      A    H  
ATOM   2589 HG12 VAL A 184      -1.546   9.712  -1.522  1.00  0.00      A    H  
ATOM   2590 HG13 VAL A 184      -1.106   9.398  -3.218  1.00  0.00      A    H  
ATOM   2591 HG21 VAL A 184       2.156  10.161  -1.580  1.00  0.00      A    H  
ATOM   2592 HG22 VAL A 184       1.052  10.645  -2.890  1.00  0.00      A    H  
ATOM   2593 HG23 VAL A 184       0.612  10.959  -1.194  1.00  0.00      A    H  
ATOM   2594  N   ARG A 185      -0.785   6.398   0.277  1.00 10.00      A    N  
ATOM   2595  CA  ARG A 185      -1.138   4.981   0.345  1.00 10.00      A    C  
ATOM   2596  C   ARG A 185      -1.750   4.437  -0.949  1.00 10.00      A    C  
ATOM   2597  O   ARG A 185      -2.866   3.918  -0.965  1.00 10.00      A    O  
ATOM   2598  CB  ARG A 185      -1.997   4.674   1.575  1.00 10.00      A    C  
ATOM   2599  CG  ARG A 185      -1.227   4.760   2.889  1.00 10.00      A    C  
ATOM   2600  CD  ARG A 185      -2.058   4.265   4.061  1.00 10.00      A    C  
ATOM   2601  NE  ARG A 185      -1.272   4.123   5.292  1.00 10.00      A    N  
ATOM   2602  CZ  ARG A 185      -1.445   3.131   6.169  1.00 10.00      A    C  
ATOM   2603  NH1 ARG A 185      -2.361   2.199   5.945  1.00 10.00      A    N1+
ATOM   2604  NH2 ARG A 185      -0.706   3.059   7.269  1.00 10.00      A    N  
ATOM   2605  HN  ARG A 185      -1.337   7.049   0.754  1.00 10.00      A    H  
ATOM   2606  HA  ARG A 185      -0.201   4.442   0.487  1.00  0.00      A    H  
ATOM   2607  HB2 ARG A 185      -2.819   5.389   1.609  1.00  0.00      A    H  
ATOM   2608  HB3 ARG A 185      -2.409   3.670   1.474  1.00  0.00      A    H  
ATOM   2609  HG2 ARG A 185      -0.948   5.798   3.068  1.00  0.00      A    H  
ATOM   2610  HG3 ARG A 185      -0.323   4.156   2.813  1.00  0.00      A    H  
ATOM   2611  HD2 ARG A 185      -2.481   3.294   3.803  1.00  0.00      A    H  
ATOM   2612  HD3 ARG A 185      -2.871   4.968   4.240  1.00  0.00      A    H  
ATOM   2613  HE  ARG A 185      -0.573   4.792   5.464  1.00 10.00      A    H  
ATOM   2614 HH11 ARG A 185      -2.949   2.232   5.070  1.00 10.00      A    H  
ATOM   2615 HH12 ARG A 185      -2.499   1.425   6.623  1.00 10.00      A    H  
ATOM   2616 HH21 ARG A 185      -0.847   2.283   7.944  1.00 10.00      A    H  
ATOM   2617 HH22 ARG A 185       0.036   3.779   7.470  1.00 10.00      A    H  
ATOM   2618  N   VAL A 186      -0.992   4.553  -2.027  1.00 10.00      A    N  
ATOM   2619  CA  VAL A 186      -1.397   4.069  -3.338  1.00 10.00      A    C  
ATOM   2620  C   VAL A 186      -0.190   3.397  -3.991  1.00 10.00      A    C  
ATOM   2621  O   VAL A 186       0.945   3.758  -3.699  1.00 10.00      A    O  
ATOM   2622  CB  VAL A 186      -1.926   5.215  -4.238  1.00 10.00      A    C  
ATOM   2623  CG1 VAL A 186      -0.843   6.247  -4.518  1.00 10.00      A    C  
ATOM   2624  CG2 VAL A 186      -2.510   4.672  -5.535  1.00 10.00      A    C  
ATOM   2625  HN  VAL A 186      -0.109   4.981  -1.937  1.00 10.00      A    H  
ATOM   2626  HA  VAL A 186      -2.186   3.328  -3.211  1.00  0.00      A    H  
ATOM   2627  HB  VAL A 186      -2.729   5.716  -3.698  1.00  0.00      A    H  
ATOM   2628 HG11 VAL A 186      -0.442   6.619  -3.575  1.00  0.00      A    H  
ATOM   2629 HG12 VAL A 186      -0.042   5.785  -5.096  1.00  0.00      A    H  
ATOM   2630 HG13 VAL A 186      -1.268   7.076  -5.084  1.00  0.00      A    H  
ATOM   2631 HG21 VAL A 186      -3.281   3.937  -5.307  1.00  0.00      A    H  
ATOM   2632 HG22 VAL A 186      -2.947   5.491  -6.107  1.00  0.00      A    H  
ATOM   2633 HG23 VAL A 186      -1.720   4.201  -6.120  1.00  0.00      A    H  
ATOM   2634  N   GLY A 187      -0.423   2.413  -4.846  1.00 10.00      A    N  
ATOM   2635  CA  GLY A 187       0.685   1.732  -5.483  1.00 10.00      A    C  
ATOM   2636  C   GLY A 187       0.268   0.444  -6.156  1.00 10.00      A    C  
ATOM   2637  O   GLY A 187      -0.896   0.286  -6.527  1.00 10.00      A    O  
ATOM   2638  HN  GLY A 187      -1.343   2.159  -5.058  1.00 10.00      A    H  
ATOM   2639  HA2 GLY A 187       1.116   2.394  -6.234  1.00  0.00      A    H  
ATOM   2640  HA3 GLY A 187       1.442   1.509  -4.731  1.00  0.00      A    H  
ATOM   2641  N   GLY A 188       1.222  -0.476  -6.290  1.00 10.00      A    N  
ATOM   2642  CA  GLY A 188       0.976  -1.759  -6.930  1.00 10.00      A    C  
ATOM   2643  C   GLY A 188      -0.258  -2.474  -6.418  1.00 10.00      A    C  
ATOM   2644  O   GLY A 188      -1.128  -2.835  -7.205  1.00 10.00      A    O  
ATOM   2645  HN  GLY A 188       2.124  -0.274  -5.947  1.00 10.00      A    H  
ATOM   2646  HA2 GLY A 188       0.856  -1.591  -8.000  1.00  0.00      A    H  
ATOM   2647  HA3 GLY A 188       1.843  -2.401  -6.772  1.00  0.00      A    H  
ATOM   2648  N   ASP A 189      -0.339  -2.653  -5.104  1.00 10.00      A    N  
ATOM   2649  CA  ASP A 189      -1.476  -3.334  -4.475  1.00 10.00      A    C  
ATOM   2650  C   ASP A 189      -2.784  -2.699  -4.908  1.00 10.00      A    C  
ATOM   2651  O   ASP A 189      -3.712  -3.379  -5.339  1.00 10.00      A    O  
ATOM   2652  CB  ASP A 189      -1.387  -3.223  -2.951  1.00 10.00      A    C  
ATOM   2653  CG  ASP A 189      -0.340  -4.113  -2.320  1.00 10.00      A    C  
ATOM   2654  OD1 ASP A 189       0.433  -4.759  -3.057  1.00 10.00      A    O  
ATOM   2655  OD2 ASP A 189      -0.295  -4.163  -1.069  1.00 10.00      A    O1-
ATOM   2656  HN  ASP A 189       0.384  -2.318  -4.533  1.00 10.00      A    H  
ATOM   2657  HA  ASP A 189      -1.472  -4.386  -4.762  1.00  0.00      A    H  
ATOM   2658  HB2 ASP A 189      -1.153  -2.189  -2.698  1.00  0.00      A    H  
ATOM   2659  HB3 ASP A 189      -2.359  -3.474  -2.526  1.00  0.00      A    H  
ATOM   2660  N   LYS A 190      -2.828  -1.379  -4.804  1.00 10.00      A    N  
ATOM   2661  CA  LYS A 190      -4.017  -0.614  -5.156  1.00 10.00      A    C  
ATOM   2662  C   LYS A 190      -4.371  -0.783  -6.627  1.00 10.00      A    C  
ATOM   2663  O   LYS A 190      -5.544  -0.811  -6.992  1.00 10.00      A    O  
ATOM   2664  CB  LYS A 190      -3.826   0.866  -4.815  1.00 10.00      A    C  
ATOM   2665  CG  LYS A 190      -3.404   1.127  -3.376  1.00 10.00      A    C  
ATOM   2666  CD  LYS A 190      -4.312   0.413  -2.385  1.00 10.00      A    C  
ATOM   2667  CE  LYS A 190      -4.053   0.874  -0.959  1.00 10.00      A    C  
ATOM   2668  NZ  LYS A 190      -2.601   0.915  -0.633  1.00 10.00      A    N1+
ATOM   2669  HN  LYS A 190      -2.033  -0.906  -4.490  1.00 10.00      A    H  
ATOM   2670  HA  LYS A 190      -4.850  -0.992  -4.563  1.00  0.00      A    H  
ATOM   2671  HB2 LYS A 190      -4.770   1.382  -4.993  1.00  0.00      A    H  
ATOM   2672  HB3 LYS A 190      -3.070   1.282  -5.481  1.00  0.00      A    H  
ATOM   2673  HG2 LYS A 190      -2.383   0.773  -3.238  1.00  0.00      A    H  
ATOM   2674  HG3 LYS A 190      -3.439   2.199  -3.183  1.00  0.00      A    H  
ATOM   2675  HD2 LYS A 190      -4.131  -0.660  -2.449  1.00  0.00      A    H  
ATOM   2676  HD3 LYS A 190      -5.351   0.616  -2.643  1.00  0.00      A    H  
ATOM   2677  HE2 LYS A 190      -4.547   0.186  -0.273  1.00  0.00      A    H  
ATOM   2678  HE3 LYS A 190      -4.475   1.870  -0.826  1.00  0.00      A    H  
ATOM   2679  HZ1 LYS A 190      -2.149   0.014  -0.875  1.00 10.00      A    H  
ATOM   2680  HZ2 LYS A 190      -2.471   1.091   0.393  1.00 10.00      A    H  
ATOM   2681  HZ3 LYS A 190      -2.135   1.681  -1.158  1.00 10.00      A    H  
ATOM   2682  N   MET A 191      -3.351  -0.898  -7.467  1.00 10.00      A    N  
ATOM   2683  CA  MET A 191      -3.563  -1.074  -8.896  1.00 10.00      A    C  
ATOM   2684  C   MET A 191      -4.189  -2.430  -9.172  1.00 10.00      A    C  
ATOM   2685  O   MET A 191      -5.124  -2.541  -9.963  1.00 10.00      A    O  
ATOM   2686  CB  MET A 191      -2.253  -0.921  -9.666  1.00 10.00      A    C  
ATOM   2687  CG  MET A 191      -1.747   0.510  -9.735  1.00 10.00      A    C  
ATOM   2688  SD  MET A 191      -0.065   0.627 -10.374  1.00 10.00      A    S  
ATOM   2689  CE  MET A 191       0.216   2.395 -10.293  1.00 10.00      A    C  
ATOM   2690  HN  MET A 191      -2.433  -0.872  -7.117  1.00 10.00      A    H  
ATOM   2691  HA  MET A 191      -4.253  -0.302  -9.237  1.00  0.00      A    H  
ATOM   2692  HB2 MET A 191      -2.408  -1.280 -10.683  1.00  0.00      A    H  
ATOM   2693  HB3 MET A 191      -1.492  -1.539  -9.189  1.00  0.00      A    H  
ATOM   2694  HG2 MET A 191      -2.408   1.082 -10.387  1.00  0.00      A    H  
ATOM   2695  HG3 MET A 191      -1.776   0.943  -8.735  1.00  0.00      A    H  
ATOM   2696  HE1 MET A 191       1.218   2.621 -10.657  1.00  0.00      A    H  
ATOM   2697  HE2 MET A 191      -0.520   2.908 -10.912  1.00  0.00      A    H  
ATOM   2698  HE3 MET A 191       0.120   2.731  -9.261  1.00  0.00      A    H  
ATOM   2699  N   ASP A 192      -3.675  -3.452  -8.499  1.00 10.00      A    N  
ATOM   2700  CA  ASP A 192      -4.181  -4.812  -8.655  1.00 10.00      A    C  
ATOM   2701  C   ASP A 192      -5.632  -4.902  -8.203  1.00 10.00      A    C  
ATOM   2702  O   ASP A 192      -6.485  -5.424  -8.924  1.00 10.00      A    O  
ATOM   2703  CB  ASP A 192      -3.319  -5.804  -7.871  1.00 10.00      A    C  
ATOM   2704  CG  ASP A 192      -2.045  -6.173  -8.603  1.00 10.00      A    C  
ATOM   2705  OD1 ASP A 192      -1.147  -5.310  -8.716  1.00 10.00      A    O  
ATOM   2706  OD2 ASP A 192      -1.939  -7.318  -9.070  1.00 10.00      A    O1-
ATOM   2707  HN  ASP A 192      -2.926  -3.291  -7.881  1.00 10.00      A    H  
ATOM   2708  HA  ASP A 192      -4.134  -5.077  -9.711  1.00  0.00      A    H  
ATOM   2709  HB2 ASP A 192      -3.899  -6.711  -7.700  1.00  0.00      A    H  
ATOM   2710  HB3 ASP A 192      -3.059  -5.363  -6.908  1.00  0.00      A    H  
ATOM   2711  N   GLU A 193      -5.908  -4.372  -7.014  1.00 10.00      A    N  
ATOM   2712  CA  GLU A 193      -7.258  -4.380  -6.458  1.00 10.00      A    C  
ATOM   2713  C   GLU A 193      -8.234  -3.662  -7.392  1.00 10.00      A    C  
ATOM   2714  O   GLU A 193      -9.386  -4.079  -7.550  1.00 10.00      A    O  
ATOM   2715  CB  GLU A 193      -7.268  -3.761  -5.054  1.00 10.00      A    C  
ATOM   2716  CG  GLU A 193      -6.439  -4.543  -4.039  1.00 10.00      A    C  
ATOM   2717  CD  GLU A 193      -6.249  -3.824  -2.713  1.00 10.00      A    C  
ATOM   2718  OE1 GLU A 193      -6.433  -2.591  -2.663  1.00 10.00      A    O  
ATOM   2719  OE2 GLU A 193      -5.899  -4.501  -1.712  1.00 10.00      A    O1-
ATOM   2720  HN  GLU A 193      -5.178  -3.971  -6.490  1.00 10.00      A    H  
ATOM   2721  HA  GLU A 193      -7.579  -5.418  -6.370  1.00  0.00      A    H  
ATOM   2722  HB2 GLU A 193      -6.868  -2.749  -5.120  1.00  0.00      A    H  
ATOM   2723  HB3 GLU A 193      -8.298  -3.709  -4.701  1.00  0.00      A    H  
ATOM   2724  HG2 GLU A 193      -5.456  -4.731  -4.471  1.00  0.00      A    H  
ATOM   2725  HG3 GLU A 193      -6.927  -5.499  -3.851  1.00  0.00      A    H  
ATOM   2726  N   ALA A 194      -7.757  -2.597  -8.032  1.00 10.00      A    N  
ATOM   2727  CA  ALA A 194      -8.573  -1.832  -8.967  1.00 10.00      A    C  
ATOM   2728  C   ALA A 194      -8.883  -2.660 -10.212  1.00 10.00      A    C  
ATOM   2729  O   ALA A 194     -10.017  -2.668 -10.697  1.00 10.00      A    O  
ATOM   2730  CB  ALA A 194      -7.875  -0.534  -9.349  1.00 10.00      A    C  
ATOM   2731  HN  ALA A 194      -6.832  -2.314  -7.861  1.00 10.00      A    H  
ATOM   2732  HA  ALA A 194      -9.514  -1.584  -8.477  1.00  0.00      A    H  
ATOM   2733  HB1 ALA A 194      -7.662   0.043  -8.449  1.00  0.00      A    H  
ATOM   2734  HB2 ALA A 194      -8.522   0.046 -10.007  1.00  0.00      A    H  
ATOM   2735  HB3 ALA A 194      -6.942  -0.761  -9.864  1.00  0.00      A    H  
ATOM   2736  N   ILE A 195      -7.870  -3.364 -10.716  1.00 10.00      A    N  
ATOM   2737  CA  ILE A 195      -8.033  -4.206 -11.898  1.00 10.00      A    C  
ATOM   2738  C   ILE A 195      -9.046  -5.315 -11.626  1.00 10.00      A    C  
ATOM   2739  O   ILE A 195      -9.932  -5.570 -12.443  1.00 10.00      A    O  
ATOM   2740  CB  ILE A 195      -6.691  -4.824 -12.359  1.00 10.00      A    C  
ATOM   2741  CG1 ILE A 195      -5.745  -3.728 -12.859  1.00 10.00      A    C  
ATOM   2742  CG2 ILE A 195      -6.914  -5.869 -13.447  1.00 10.00      A    C  
ATOM   2743  CD1 ILE A 195      -4.360  -4.226 -13.216  1.00 10.00      A    C  
ATOM   2744  HN  ILE A 195      -6.989  -3.315 -10.281  1.00 10.00      A    H  
ATOM   2745  HA  ILE A 195      -8.417  -3.585 -12.707  1.00  0.00      A    H  
ATOM   2746  HB  ILE A 195      -6.227  -5.314 -11.503  1.00  0.00      A    H  
ATOM   2747 HG12 ILE A 195      -6.185  -3.274 -13.747  1.00  0.00      A    H  
ATOM   2748 HG13 ILE A 195      -5.654  -2.966 -12.085  1.00  0.00      A    H  
ATOM   2749 HG21 ILE A 195      -7.588  -6.641 -13.077  1.00  0.00      A    H  
ATOM   2750 HG22 ILE A 195      -5.959  -6.320 -13.718  1.00  0.00      A    H  
ATOM   2751 HG23 ILE A 195      -7.353  -5.393 -14.324  1.00  0.00      A    H  
ATOM   2752 HD11 ILE A 195      -3.751  -3.391 -13.561  1.00  0.00      A    H  
ATOM   2753 HD12 ILE A 195      -3.897  -4.674 -12.337  1.00  0.00      A    H  
ATOM   2754 HD13 ILE A 195      -4.435  -4.972 -14.007  1.00  0.00      A    H  
ATOM   2755  N   ILE A 196      -8.916  -5.956 -10.468  1.00 10.00      A    N  
ATOM   2756  CA  ILE A 196      -9.825  -7.032 -10.075  1.00 10.00      A    C  
ATOM   2757  C   ILE A 196     -11.269  -6.533 -10.068  1.00 10.00      A    C  
ATOM   2758  O   ILE A 196     -12.165  -7.173 -10.627  1.00 10.00      A    O  
ATOM   2759  CB  ILE A 196      -9.467  -7.599  -8.682  1.00 10.00      A    C  
ATOM   2760  CG1 ILE A 196      -8.038  -8.151  -8.681  1.00 10.00      A    C  
ATOM   2761  CG2 ILE A 196     -10.454  -8.683  -8.270  1.00 10.00      A    C  
ATOM   2762  CD1 ILE A 196      -7.516  -8.506  -7.304  1.00 10.00      A    C  
ATOM   2763  HN  ILE A 196      -8.184  -5.702  -9.860  1.00 10.00      A    H  
ATOM   2764  HA  ILE A 196      -9.742  -7.837 -10.806  1.00  0.00      A    H  
ATOM   2765  HB  ILE A 196      -9.523  -6.788  -7.956  1.00  0.00      A    H  
ATOM   2766 HG12 ILE A 196      -8.017  -9.050  -9.298  1.00  0.00      A    H  
ATOM   2767 HG13 ILE A 196      -7.376  -7.408  -9.125  1.00  0.00      A    H  
ATOM   2768 HG21 ILE A 196     -11.465  -8.276  -8.275  1.00  0.00      A    H  
ATOM   2769 HG22 ILE A 196     -10.210  -9.035  -7.268  1.00  0.00      A    H  
ATOM   2770 HG23 ILE A 196     -10.394  -9.515  -8.972  1.00  0.00      A    H  
ATOM   2771 HD11 ILE A 196      -6.499  -8.889  -7.388  1.00  0.00      A    H  
ATOM   2772 HD12 ILE A 196      -7.518  -7.616  -6.675  1.00  0.00      A    H  
ATOM   2773 HD13 ILE A 196      -8.156  -9.268  -6.858  1.00  0.00      A    H  
ATOM   2774  N   SER A 197     -11.478  -5.373  -9.454  1.00 10.00      A    N  
ATOM   2775  CA  SER A 197     -12.800  -4.772  -9.378  1.00 10.00      A    C  
ATOM   2776  C   SER A 197     -13.344  -4.491 -10.780  1.00 10.00      A    C  
ATOM   2777  O   SER A 197     -14.463  -4.887 -11.113  1.00 10.00      A    O  
ATOM   2778  CB  SER A 197     -12.740  -3.479  -8.556  1.00 10.00      A    C  
ATOM   2779  OG  SER A 197     -14.030  -2.921  -8.368  1.00 10.00      A    O  
ATOM   2780  HN  SER A 197     -10.719  -4.912  -9.035  1.00 10.00      A    H  
ATOM   2781  HA  SER A 197     -13.471  -5.471  -8.878  1.00  0.00      A    H  
ATOM   2782  HB2 SER A 197     -12.114  -2.756  -9.079  1.00  0.00      A    H  
ATOM   2783  HB3 SER A 197     -12.299  -3.695  -7.583  1.00  0.00      A    H  
ATOM   2784  HG  SER A 197     -13.987  -1.970  -8.496  1.00 10.00      A    H  
ATOM   2785  N   TYR A 198     -12.528  -3.834 -11.602  1.00 10.00      A    N  
ATOM   2786  CA  TYR A 198     -12.906  -3.485 -12.969  1.00 10.00      A    C  
ATOM   2787  C   TYR A 198     -13.296  -4.724 -13.775  1.00 10.00      A    C  
ATOM   2788  O   TYR A 198     -14.335  -4.744 -14.437  1.00 10.00      A    O  
ATOM   2789  CB  TYR A 198     -11.742  -2.756 -13.653  1.00 10.00      A    C  
ATOM   2790  CG  TYR A 198     -12.045  -2.215 -15.035  1.00 10.00      A    C  
ATOM   2791  CD1 TYR A 198     -11.897  -3.011 -16.164  1.00 10.00      A    C  
ATOM   2792  CD2 TYR A 198     -12.466  -0.903 -15.211  1.00 10.00      A    C  
ATOM   2793  CE1 TYR A 198     -12.162  -2.519 -17.427  1.00 10.00      A    C  
ATOM   2794  CE2 TYR A 198     -12.734  -0.402 -16.471  1.00 10.00      A    C  
ATOM   2795  CZ  TYR A 198     -12.580  -1.214 -17.574  1.00 10.00      A    C  
ATOM   2796  OH  TYR A 198     -12.847  -0.721 -18.829  1.00 10.00      A    O  
ATOM   2797  HN  TYR A 198     -11.635  -3.577 -11.277  1.00 10.00      A    H  
ATOM   2798  HA  TYR A 198     -13.763  -2.812 -12.931  1.00  0.00      A    H  
ATOM   2799  HB2 TYR A 198     -10.910  -3.455 -13.739  1.00  0.00      A    H  
ATOM   2800  HB3 TYR A 198     -11.432  -1.927 -13.017  1.00  0.00      A    H  
ATOM   2801  HD1 TYR A 198     -11.569  -4.034 -16.052  1.00  0.00      A    H  
ATOM   2802  HD2 TYR A 198     -12.586  -0.264 -14.349  1.00  0.00      A    H  
ATOM   2803  HE1 TYR A 198     -12.042  -3.153 -18.293  1.00  0.00      A    H  
ATOM   2804  HE2 TYR A 198     -13.062   0.620 -16.591  1.00  0.00      A    H  
ATOM   2805  HH  TYR A 198     -13.521  -1.259 -19.247  1.00 10.00      A    H  
ATOM   2806  N   MET A 199     -12.468  -5.759 -13.690  1.00 10.00      A    N  
ATOM   2807  CA  MET A 199     -12.700  -7.006 -14.416  1.00 10.00      A    C  
ATOM   2808  C   MET A 199     -14.064  -7.609 -14.100  1.00 10.00      A    C  
ATOM   2809  O   MET A 199     -14.787  -8.048 -14.997  1.00 10.00      A    O  
ATOM   2810  CB  MET A 199     -11.600  -8.021 -14.103  1.00 10.00      A    C  
ATOM   2811  CG  MET A 199     -10.266  -7.714 -14.762  1.00 10.00      A    C  
ATOM   2812  SD  MET A 199     -10.311  -7.917 -16.551  1.00 10.00      A    S  
ATOM   2813  CE  MET A 199     -10.620  -9.676 -16.686  1.00 10.00      A    C  
ATOM   2814  HN  MET A 199     -11.668  -5.681 -13.121  1.00 10.00      A    H  
ATOM   2815  HA  MET A 199     -12.665  -6.788 -15.483  1.00  0.00      A    H  
ATOM   2816  HB2 MET A 199     -11.451  -8.042 -13.023  1.00  0.00      A    H  
ATOM   2817  HB3 MET A 199     -11.932  -9.007 -14.429  1.00  0.00      A    H  
ATOM   2818  HG2 MET A 199      -9.994  -6.683 -14.535  1.00  0.00      A    H  
ATOM   2819  HG3 MET A 199      -9.507  -8.379 -14.350  1.00  0.00      A    H  
ATOM   2820  HE1 MET A 199     -10.675  -9.956 -17.738  1.00  0.00      A    H  
ATOM   2821  HE2 MET A 199     -11.563  -9.918 -16.196  1.00  0.00      A    H  
ATOM   2822  HE3 MET A 199      -9.810 -10.225 -16.205  1.00  0.00      A    H  
ATOM   2823  N   ARG A 200     -14.421  -7.617 -12.826  1.00 10.00      A    N  
ATOM   2824  CA  ARG A 200     -15.695  -8.178 -12.402  1.00 10.00      A    C  
ATOM   2825  C   ARG A 200     -16.861  -7.255 -12.759  1.00 10.00      A    C  
ATOM   2826  O   ARG A 200     -17.985  -7.716 -12.962  1.00 10.00      A    O  
ATOM   2827  CB  ARG A 200     -15.672  -8.488 -10.897  1.00 10.00      A    C  
ATOM   2828  CG  ARG A 200     -16.895  -9.237 -10.379  1.00 10.00      A    C  
ATOM   2829  CD  ARG A 200     -17.956  -8.269  -9.879  1.00 10.00      A    C  
ATOM   2830  NE  ARG A 200     -19.201  -8.931  -9.493  1.00 10.00      A    N  
ATOM   2831  CZ  ARG A 200     -20.185  -9.231 -10.339  1.00 10.00      A    C  
ATOM   2832  NH1 ARG A 200     -20.075  -8.937 -11.632  1.00 10.00      A    N1+
ATOM   2833  NH2 ARG A 200     -21.292  -9.795  -9.876  1.00 10.00      A    N  
ATOM   2834  HN  ARG A 200     -13.811  -7.240 -12.153  1.00 10.00      A    H  
ATOM   2835  HA  ARG A 200     -15.839  -9.118 -12.934  1.00  0.00      A    H  
ATOM   2836  HB2 ARG A 200     -15.599  -7.544 -10.358  1.00  0.00      A    H  
ATOM   2837  HB3 ARG A 200     -14.784  -9.081 -10.679  1.00  0.00      A    H  
ATOM   2838  HG2 ARG A 200     -17.313  -9.838 -11.187  1.00  0.00      A    H  
ATOM   2839  HG3 ARG A 200     -16.594  -9.893  -9.562  1.00  0.00      A    H  
ATOM   2840  HD2 ARG A 200     -18.175  -7.554 -10.672  1.00  0.00      A    H  
ATOM   2841  HD3 ARG A 200     -17.562  -7.729  -9.018  1.00  0.00      A    H  
ATOM   2842  HE  ARG A 200     -19.318  -9.155  -8.537  1.00 10.00      A    H  
ATOM   2843 HH11 ARG A 200     -20.846  -9.172 -12.299  1.00 10.00      A    H  
ATOM   2844 HH12 ARG A 200     -19.215  -8.464 -11.994  1.00 10.00      A    H  
ATOM   2845 HH21 ARG A 200     -22.070 -10.040 -10.520  1.00 10.00      A    H  
ATOM   2846 HH22 ARG A 200     -21.387  -9.990  -8.845  1.00 10.00      A    H  
ATOM   2847  N   ARG A 201     -16.591  -5.961 -12.852  1.00 10.00      A    N  
ATOM   2848  CA  ARG A 201     -17.630  -4.985 -13.164  1.00 10.00      A    C  
ATOM   2849  C   ARG A 201     -17.953  -4.920 -14.652  1.00 10.00      A    C  
ATOM   2850  O   ARG A 201     -19.117  -4.836 -15.032  1.00 10.00      A    O  
ATOM   2851  CB  ARG A 201     -17.242  -3.587 -12.668  1.00 10.00      A    C  
ATOM   2852  CG  ARG A 201     -17.150  -3.457 -11.158  1.00 10.00      A    C  
ATOM   2853  CD  ARG A 201     -18.451  -3.852 -10.485  1.00 10.00      A    C  
ATOM   2854  NE  ARG A 201     -18.212  -4.625  -9.271  1.00 10.00      A    N  
ATOM   2855  CZ  ARG A 201     -19.128  -5.391  -8.683  1.00 10.00      A    C  
ATOM   2856  NH1 ARG A 201     -20.354  -5.483  -9.177  1.00 10.00      A    N1+
ATOM   2857  NH2 ARG A 201     -18.818  -6.095  -7.609  1.00 10.00      A    N  
ATOM   2858  HN  ARG A 201     -15.669  -5.651 -12.711  1.00 10.00      A    H  
ATOM   2859  HA  ARG A 201     -18.537  -5.285 -12.639  1.00  0.00      A    H  
ATOM   2860  HB2 ARG A 201     -16.270  -3.334 -13.091  1.00  0.00      A    H  
ATOM   2861  HB3 ARG A 201     -17.978  -2.871 -13.034  1.00  0.00      A    H  
ATOM   2862  HG2 ARG A 201     -16.921  -2.422 -10.905  1.00  0.00      A    H  
ATOM   2863  HG3 ARG A 201     -16.349  -4.100 -10.792  1.00  0.00      A    H  
ATOM   2864  HD2 ARG A 201     -19.004  -2.949 -10.227  1.00  0.00      A    H  
ATOM   2865  HD3 ARG A 201     -19.045  -4.449 -11.177  1.00  0.00      A    H  
ATOM   2866  HE  ARG A 201     -17.318  -4.559  -8.866  1.00 10.00      A    H  
ATOM   2867 HH11 ARG A 201     -21.062  -6.093  -8.695  1.00 10.00      A    H  
ATOM   2868 HH12 ARG A 201     -20.619  -4.961 -10.035  1.00 10.00      A    H  
ATOM   2869 HH21 ARG A 201     -19.553  -6.695  -7.153  1.00 10.00      A    H  
ATOM   2870 HH22 ARG A 201     -17.854  -6.065  -7.211  1.00 10.00      A    H  
ATOM   2871  N   HIS A 202     -16.927  -4.967 -15.487  1.00 10.00      A    N  
ATOM   2872  CA  HIS A 202     -17.122  -4.859 -16.927  1.00 10.00      A    C  
ATOM   2873  C   HIS A 202     -17.217  -6.201 -17.650  1.00 10.00      A    C  
ATOM   2874  O   HIS A 202     -17.860  -6.294 -18.694  1.00 10.00      A    O  
ATOM   2875  CB  HIS A 202     -16.027  -3.990 -17.554  1.00 10.00      A    C  
ATOM   2876  CG  HIS A 202     -16.219  -2.519 -17.332  1.00 10.00      A    C  
ATOM   2877  CD2 HIS A 202     -16.624  -1.564 -18.206  1.00 10.00      A    C  
ATOM   2878  ND1 HIS A 202     -15.995  -1.941 -16.104  1.00 10.00      A    N  
ATOM   2879  CE1 HIS A 202     -16.267  -0.658 -16.253  1.00 10.00      A    C  
ATOM   2880  NE2 HIS A 202     -16.650  -0.384 -17.506  1.00 10.00      A    N  
ATOM   2881  HN  HIS A 202     -16.015  -5.061 -15.130  1.00 10.00      A    H  
ATOM   2882  HA  HIS A 202     -18.069  -4.343 -17.084  1.00  0.00      A    H  
ATOM   2883  HB2 HIS A 202     -15.069  -4.280 -17.122  1.00  0.00      A    H  
ATOM   2884  HB3 HIS A 202     -16.000  -4.181 -18.627  1.00  0.00      A    H  
ATOM   2885  HD2 HIS A 202     -16.876  -1.704 -19.247  1.00  0.00      A    H  
ATOM   2886  HE1 HIS A 202     -16.190   0.077 -15.465  1.00  0.00      A    H  
ATOM   2887  HE2 HIS A 202     -16.899   0.495 -17.860  1.00 10.00      A    H  
ATOM   2888  N   HIS A 203     -16.591  -7.240 -17.116  1.00 10.00      A    N  
ATOM   2889  CA  HIS A 203     -16.620  -8.536 -17.785  1.00 10.00      A    C  
ATOM   2890  C   HIS A 203     -17.321  -9.625 -16.984  1.00 10.00      A    C  
ATOM   2891  O   HIS A 203     -17.503 -10.736 -17.486  1.00 10.00      A    O  
ATOM   2892  CB  HIS A 203     -15.210  -8.976 -18.184  1.00 10.00      A    C  
ATOM   2893  CG  HIS A 203     -14.600  -8.116 -19.246  1.00 10.00      A    C  
ATOM   2894  CD2 HIS A 203     -13.822  -7.011 -19.134  1.00 10.00      A    C  
ATOM   2895  ND1 HIS A 203     -14.770  -8.323 -20.599  1.00 10.00      A    N  
ATOM   2896  CE1 HIS A 203     -14.105  -7.361 -21.248  1.00 10.00      A    C  
ATOM   2897  NE2 HIS A 203     -13.514  -6.539 -20.404  1.00 10.00      A    N  
ATOM   2898  HN  HIS A 203     -16.098  -7.136 -16.275  1.00 10.00      A    H  
ATOM   2899  HA  HIS A 203     -17.186  -8.405 -18.708  1.00  0.00      A    H  
ATOM   2900  HB2 HIS A 203     -15.259 -10.000 -18.554  1.00  0.00      A    H  
ATOM   2901  HB3 HIS A 203     -14.571  -8.951 -17.301  1.00  0.00      A    H  
ATOM   2902  HD1 HIS A 203     -15.291  -9.039 -21.013  1.00 10.00      A    H  
ATOM   2903  HD2 HIS A 203     -13.494  -6.568 -18.205  1.00  0.00      A    H  
ATOM   2904  HE1 HIS A 203     -14.058  -7.270 -22.323  1.00  0.00      A    H  
ATOM   2905  N   ASN A 204     -17.713  -9.308 -15.750  1.00 10.00      A    N  
ATOM   2906  CA  ASN A 204     -18.397 -10.272 -14.878  1.00 10.00      A    C  
ATOM   2907  C   ASN A 204     -17.522 -11.495 -14.611  1.00 10.00      A    C  
ATOM   2908  O   ASN A 204     -18.022 -12.580 -14.316  1.00 10.00      A    O  
ATOM   2909  CB  ASN A 204     -19.740 -10.705 -15.481  1.00 10.00      A    C  
ATOM   2910  CG  ASN A 204     -20.841  -9.682 -15.282  1.00 10.00      A    C  
ATOM   2911  ND2 ASN A 204     -21.539  -9.348 -16.354  1.00 10.00      A    N  
ATOM   2912  OD1 ASN A 204     -21.063  -9.194 -14.175  1.00 10.00      A    O  
ATOM   2913  HN  ASN A 204     -17.549  -8.401 -15.418  1.00 10.00      A    H  
ATOM   2914  HA  ASN A 204     -18.596  -9.784 -13.924  1.00  0.00      A    H  
ATOM   2915  HB2 ASN A 204     -20.046 -11.639 -15.010  1.00  0.00      A    H  
ATOM   2916  HB3 ASN A 204     -19.607 -10.876 -16.549  1.00  0.00      A    H  
ATOM   2917 HD21 ASN A 204     -21.312  -9.775 -17.206  1.00 10.00      A    H  
ATOM   2918 HD22 ASN A 204     -22.251  -8.686 -16.251  1.00 10.00      A    H  
ATOM   2919  N   LEU A 205     -16.215 -11.307 -14.701  1.00 10.00      A    N  
ATOM   2920  CA  LEU A 205     -15.273 -12.393 -14.486  1.00 10.00      A    C  
ATOM   2921  C   LEU A 205     -14.513 -12.200 -13.183  1.00 10.00      A    C  
ATOM   2922  O   LEU A 205     -14.137 -11.080 -12.836  1.00 10.00      A    O  
ATOM   2923  CB  LEU A 205     -14.281 -12.460 -15.651  1.00 10.00      A    C  
ATOM   2924  CG  LEU A 205     -13.417 -13.721 -15.731  1.00 10.00      A    C  
ATOM   2925  CD1 LEU A 205     -14.200 -14.868 -16.348  1.00 10.00      A    C  
ATOM   2926  CD2 LEU A 205     -12.140 -13.454 -16.512  1.00 10.00      A    C  
ATOM   2927  HN  LEU A 205     -15.873 -10.414 -14.913  1.00 10.00      A    H  
ATOM   2928  HA  LEU A 205     -15.823 -13.333 -14.437  1.00  0.00      A    H  
ATOM   2929  HB2 LEU A 205     -14.851 -12.388 -16.577  1.00  0.00      A    H  
ATOM   2930  HB3 LEU A 205     -13.620 -11.596 -15.588  1.00  0.00      A    H  
ATOM   2931  HG  LEU A 205     -13.140 -14.007 -14.716  1.00  0.00      A    H  
ATOM   2932 HD11 LEU A 205     -13.569 -15.755 -16.396  1.00  0.00      A    H  
ATOM   2933 HD12 LEU A 205     -15.077 -15.079 -15.736  1.00  0.00      A    H  
ATOM   2934 HD13 LEU A 205     -14.516 -14.592 -17.354  1.00  0.00      A    H  
ATOM   2935 HD21 LEU A 205     -11.597 -12.629 -16.051  1.00  0.00      A    H  
ATOM   2936 HD22 LEU A 205     -11.516 -14.348 -16.505  1.00  0.00      A    H  
ATOM   2937 HD23 LEU A 205     -12.391 -13.194 -17.540  1.00  0.00      A    H  
ATOM   2938  N   LEU A 206     -14.298 -13.289 -12.461  1.00 10.00      A    N  
ATOM   2939  CA  LEU A 206     -13.565 -13.238 -11.207  1.00 10.00      A    C  
ATOM   2940  C   LEU A 206     -12.146 -13.758 -11.408  1.00 10.00      A    C  
ATOM   2941  O   LEU A 206     -11.945 -14.944 -11.687  1.00 10.00      A    O  
ATOM   2942  CB  LEU A 206     -14.278 -14.057 -10.127  1.00 10.00      A    C  
ATOM   2943  CG  LEU A 206     -13.715 -13.936  -8.708  1.00 10.00      A    C  
ATOM   2944  CD1 LEU A 206     -13.873 -12.516  -8.185  1.00 10.00      A    C  
ATOM   2945  CD2 LEU A 206     -14.389 -14.931  -7.776  1.00 10.00      A    C  
ATOM   2946  HN  LEU A 206     -14.644 -14.155 -12.779  1.00 10.00      A    H  
ATOM   2947  HA  LEU A 206     -13.512 -12.200 -10.878  1.00  0.00      A    H  
ATOM   2948  HB2 LEU A 206     -14.227 -15.106 -10.417  1.00  0.00      A    H  
ATOM   2949  HB3 LEU A 206     -15.326 -13.758 -10.106  1.00  0.00      A    H  
ATOM   2950  HG  LEU A 206     -12.651 -14.169  -8.743  1.00  0.00      A    H  
ATOM   2951 HD11 LEU A 206     -13.384 -11.821  -8.867  1.00  0.00      A    H  
ATOM   2952 HD12 LEU A 206     -14.933 -12.271  -8.115  1.00  0.00      A    H  
ATOM   2953 HD13 LEU A 206     -13.416 -12.439  -7.198  1.00  0.00      A    H  
ATOM   2954 HD21 LEU A 206     -14.264 -15.940  -8.169  1.00  0.00      A    H  
ATOM   2955 HD22 LEU A 206     -15.452 -14.699  -7.704  1.00  0.00      A    H  
ATOM   2956 HD23 LEU A 206     -13.935 -14.867  -6.787  1.00  0.00      A    H  
ATOM   2957  N   ILE A 207     -11.171 -12.866 -11.285  1.00 10.00      A    N  
ATOM   2958  CA  ILE A 207      -9.768 -13.232 -11.448  1.00 10.00      A    C  
ATOM   2959  C   ILE A 207      -9.029 -13.167 -10.115  1.00 10.00      A    C  
ATOM   2960  O   ILE A 207      -9.542 -12.618  -9.140  1.00 10.00      A    O  
ATOM   2961  CB  ILE A 207      -9.043 -12.339 -12.478  1.00 10.00      A    C  
ATOM   2962  CG1 ILE A 207      -9.148 -10.860 -12.091  1.00 10.00      A    C  
ATOM   2963  CG2 ILE A 207      -9.593 -12.576 -13.876  1.00 10.00      A    C  
ATOM   2964  CD1 ILE A 207      -8.164  -9.969 -12.817  1.00 10.00      A    C  
ATOM   2965  HN  ILE A 207     -11.400 -11.938 -11.068  1.00 10.00      A    H  
ATOM   2966  HA  ILE A 207      -9.727 -14.261 -11.806  1.00  0.00      A    H  
ATOM   2967  HB  ILE A 207      -7.988 -12.613 -12.479  1.00  0.00      A    H  
ATOM   2968 HG12 ILE A 207     -10.157 -10.516 -12.319  1.00  0.00      A    H  
ATOM   2969 HG13 ILE A 207      -8.980 -10.766 -11.018  1.00  0.00      A    H  
ATOM   2970 HG21 ILE A 207      -9.069 -11.937 -14.586  1.00  0.00      A    H  
ATOM   2971 HG22 ILE A 207      -9.448 -13.621 -14.151  1.00  0.00      A    H  
ATOM   2972 HG23 ILE A 207     -10.657 -12.341 -13.892  1.00  0.00      A    H  
ATOM   2973 HD11 ILE A 207      -7.149 -10.223 -12.511  1.00  0.00      A    H  
ATOM   2974 HD12 ILE A 207      -8.266 -10.115 -13.892  1.00  0.00      A    H  
ATOM   2975 HD13 ILE A 207      -8.368  -8.927 -12.571  1.00  0.00      A    H  
ATOM   2976  N   GLY A 208      -7.823 -13.724 -10.081  1.00 10.00      A    N  
ATOM   2977  CA  GLY A 208      -7.039 -13.727  -8.861  1.00 10.00      A    C  
ATOM   2978  C   GLY A 208      -5.938 -12.681  -8.863  1.00 10.00      A    C  
ATOM   2979  O   GLY A 208      -5.682 -12.044  -9.886  1.00 10.00      A    O  
ATOM   2980  HN  GLY A 208      -7.462 -14.136 -10.893  1.00 10.00      A    H  
ATOM   2981  HA2 GLY A 208      -6.584 -14.710  -8.743  1.00  0.00      A    H  
ATOM   2982  HA3 GLY A 208      -7.701 -13.541  -8.016  1.00  0.00      A    H  
ATOM   2983  N   GLU A 209      -5.283 -12.525  -7.713  1.00 10.00      A    N  
ATOM   2984  CA  GLU A 209      -4.199 -11.557  -7.540  1.00 10.00      A    C  
ATOM   2985  C   GLU A 209      -3.092 -11.764  -8.573  1.00 10.00      A    C  
ATOM   2986  O   GLU A 209      -2.693 -10.828  -9.262  1.00 10.00      A    O  
ATOM   2987  CB  GLU A 209      -3.625 -11.680  -6.124  1.00 10.00      A    C  
ATOM   2988  CG  GLU A 209      -2.587 -10.628  -5.761  1.00 10.00      A    C  
ATOM   2989  CD  GLU A 209      -1.835 -10.979  -4.491  1.00 10.00      A    C  
ATOM   2990  OE1 GLU A 209      -1.327 -12.112  -4.403  1.00 10.00      A    O  
ATOM   2991  OE2 GLU A 209      -1.747 -10.122  -3.582  1.00 10.00      A    O1-
ATOM   2992  HN  GLU A 209      -5.541 -13.078  -6.948  1.00 10.00      A    H  
ATOM   2993  HA  GLU A 209      -4.606 -10.554  -7.664  1.00  0.00      A    H  
ATOM   2994  HB2 GLU A 209      -3.160 -12.661  -6.031  1.00  0.00      A    H  
ATOM   2995  HB3 GLU A 209      -4.446 -11.617  -5.410  1.00  0.00      A    H  
ATOM   2996  HG2 GLU A 209      -1.872 -10.543  -6.580  1.00  0.00      A    H  
ATOM   2997  HG3 GLU A 209      -3.086  -9.669  -5.624  1.00  0.00      A    H  
ATOM   2998  N   THR A 210      -2.621 -13.001  -8.688  1.00 10.00      A    N  
ATOM   2999  CA  THR A 210      -1.560 -13.344  -9.631  1.00 10.00      A    C  
ATOM   3000  C   THR A 210      -1.924 -12.954 -11.066  1.00 10.00      A    C  
ATOM   3001  O   THR A 210      -1.063 -12.559 -11.853  1.00 10.00      A    O  
ATOM   3002  CB  THR A 210      -1.269 -14.854  -9.580  1.00 10.00      A    C  
ATOM   3003  CG2 THR A 210       0.090 -15.168 -10.184  1.00 10.00      A    C  
ATOM   3004  OG1 THR A 210      -1.295 -15.292  -8.217  1.00 10.00      A    O  
ATOM   3005  HN  THR A 210      -2.989 -13.704  -8.114  1.00 10.00      A    H  
ATOM   3006  HA  THR A 210      -0.656 -12.807  -9.345  1.00  0.00      A    H  
ATOM   3007  HB  THR A 210      -2.039 -15.385 -10.140  1.00  0.00      A    H  
ATOM   3008  HG1 THR A 210      -1.033 -14.564  -7.640  1.00 10.00      A    H  
ATOM   3009 HG21 THR A 210       0.271 -16.242 -10.135  1.00  0.00      A    H  
ATOM   3010 HG22 THR A 210       0.865 -14.644  -9.625  1.00  0.00      A    H  
ATOM   3011 HG23 THR A 210       0.109 -14.843 -11.224  1.00  0.00      A    H  
ATOM   3012  N   THR A 211      -3.202 -13.061 -11.398  1.00 10.00      A    N  
ATOM   3013  CA  THR A 211      -3.670 -12.724 -12.731  1.00 10.00      A    C  
ATOM   3014  C   THR A 211      -3.658 -11.212 -12.946  1.00 10.00      A    C  
ATOM   3015  O   THR A 211      -3.359 -10.740 -14.042  1.00 10.00      A    O  
ATOM   3016  CB  THR A 211      -5.078 -13.291 -12.981  1.00 10.00      A    C  
ATOM   3017  CG2 THR A 211      -5.401 -13.287 -14.465  1.00 10.00      A    C  
ATOM   3018  OG1 THR A 211      -5.123 -14.639 -12.493  1.00 10.00      A    O  
ATOM   3019  HN  THR A 211      -3.849 -13.367 -10.730  1.00 10.00      A    H  
ATOM   3020  HA  THR A 211      -2.990 -13.175 -13.453  1.00  0.00      A    H  
ATOM   3021  HB  THR A 211      -5.812 -12.687 -12.448  1.00  0.00      A    H  
ATOM   3022  HG1 THR A 211      -4.911 -15.244 -13.206  1.00 10.00      A    H  
ATOM   3023 HG21 THR A 211      -6.401 -13.692 -14.621  1.00  0.00      A    H  
ATOM   3024 HG22 THR A 211      -5.360 -12.265 -14.843  1.00  0.00      A    H  
ATOM   3025 HG23 THR A 211      -4.674 -13.901 -14.997  1.00  0.00      A    H  
ATOM   3026  N   ALA A 212      -3.953 -10.462 -11.890  1.00 10.00      A    N  
ATOM   3027  CA  ALA A 212      -3.968  -9.006 -11.970  1.00 10.00      A    C  
ATOM   3028  C   ALA A 212      -2.550  -8.478 -12.155  1.00 10.00      A    C  
ATOM   3029  O   ALA A 212      -2.304  -7.623 -13.012  1.00 10.00      A    O  
ATOM   3030  CB  ALA A 212      -4.618  -8.402 -10.735  1.00 10.00      A    C  
ATOM   3031  HN  ALA A 212      -4.151 -10.895 -11.031  1.00 10.00      A    H  
ATOM   3032  HA  ALA A 212      -4.556  -8.718 -12.841  1.00  0.00      A    H  
ATOM   3033  HB1 ALA A 212      -5.629  -8.795 -10.626  1.00  0.00      A    H  
ATOM   3034  HB2 ALA A 212      -4.031  -8.660  -9.853  1.00  0.00      A    H  
ATOM   3035  HB3 ALA A 212      -4.659  -7.318 -10.840  1.00  0.00      A    H  
ATOM   3036  N   GLU A 213      -1.623  -9.006 -11.359  1.00 10.00      A    N  
ATOM   3037  CA  GLU A 213      -0.221  -8.610 -11.438  1.00 10.00      A    C  
ATOM   3038  C   GLU A 213       0.297  -8.797 -12.860  1.00 10.00      A    C  
ATOM   3039  O   GLU A 213       1.018  -7.950 -13.389  1.00 10.00      A    O  
ATOM   3040  CB  GLU A 213       0.622  -9.434 -10.461  1.00 10.00      A    C  
ATOM   3041  CG  GLU A 213       2.060  -8.959 -10.319  1.00 10.00      A    C  
ATOM   3042  CD  GLU A 213       2.947  -9.975  -9.626  1.00 10.00      A    C  
ATOM   3043  OE1 GLU A 213       2.448 -11.050  -9.246  1.00 10.00      A    O  
ATOM   3044  OE2 GLU A 213       4.155  -9.705  -9.455  1.00 10.00      A    O1-
ATOM   3045  HN  GLU A 213      -1.895  -9.655 -10.672  1.00 10.00      A    H  
ATOM   3046  HA  GLU A 213      -0.138  -7.557 -11.170  1.00  0.00      A    H  
ATOM   3047  HB2 GLU A 213       0.149  -9.388  -9.480  1.00  0.00      A    H  
ATOM   3048  HB3 GLU A 213       0.629 -10.471 -10.796  1.00  0.00      A    H  
ATOM   3049  HG2 GLU A 213       2.463  -8.765 -11.313  1.00  0.00      A    H  
ATOM   3050  HG3 GLU A 213       2.071  -8.032  -9.747  1.00  0.00      A    H  
ATOM   3051  N   ARG A 214      -0.093  -9.906 -13.480  1.00 10.00      A    N  
ATOM   3052  CA  ARG A 214       0.323 -10.206 -14.844  1.00 10.00      A    C  
ATOM   3053  C   ARG A 214      -0.234  -9.184 -15.835  1.00 10.00      A    C  
ATOM   3054  O   ARG A 214       0.498  -8.669 -16.677  1.00 10.00      A    O  
ATOM   3055  CB  ARG A 214      -0.071 -11.630 -15.253  1.00 10.00      A    C  
ATOM   3056  CG  ARG A 214       0.403 -12.009 -16.649  1.00 10.00      A    C  
ATOM   3057  CD  ARG A 214       0.401 -13.515 -16.872  1.00 10.00      A    C  
ATOM   3058  NE  ARG A 214      -0.822 -13.988 -17.528  1.00 10.00      A    N  
ATOM   3059  CZ  ARG A 214      -1.052 -13.888 -18.843  1.00 10.00      A    C  
ATOM   3060  NH1 ARG A 214      -0.150 -13.335 -19.641  1.00 10.00      A    N1+
ATOM   3061  NH2 ARG A 214      -2.192 -14.340 -19.356  1.00 10.00      A    N  
ATOM   3062  HN  ARG A 214      -0.674 -10.539 -13.003  1.00 10.00      A    H  
ATOM   3063  HA  ARG A 214       1.411 -10.141 -14.879  1.00  0.00      A    H  
ATOM   3064  HB2 ARG A 214       0.365 -12.328 -14.538  1.00  0.00      A    H  
ATOM   3065  HB3 ARG A 214      -1.157 -11.719 -15.214  1.00  0.00      A    H  
ATOM   3066  HG2 ARG A 214       1.418 -11.636 -16.788  1.00  0.00      A    H  
ATOM   3067  HG3 ARG A 214      -0.251 -11.541 -17.385  1.00  0.00      A    H  
ATOM   3068  HD2 ARG A 214       0.492 -14.011 -15.906  1.00  0.00      A    H  
ATOM   3069  HD3 ARG A 214       1.259 -13.782 -17.489  1.00  0.00      A    H  
ATOM   3070  HE  ARG A 214      -1.500 -14.405 -16.961  1.00 10.00      A    H  
ATOM   3071 HH11 ARG A 214       0.759 -12.962 -19.249  1.00 10.00      A    H  
ATOM   3072 HH12 ARG A 214      -0.325 -13.249 -20.662  1.00 10.00      A    H  
ATOM   3073 HH21 ARG A 214      -2.910 -14.771 -18.743  1.00 10.00      A    H  
ATOM   3074 HH22 ARG A 214      -2.376 -14.261 -20.382  1.00 10.00      A    H  
ATOM   3075  N   ILE A 215      -1.526  -8.879 -15.716  1.00 10.00      A    N  
ATOM   3076  CA  ILE A 215      -2.172  -7.915 -16.608  1.00 10.00      A    C  
ATOM   3077  C   ILE A 215      -1.500  -6.549 -16.494  1.00 10.00      A    C  
ATOM   3078  O   ILE A 215      -1.242  -5.882 -17.496  1.00 10.00      A    O  
ATOM   3079  CB  ILE A 215      -3.682  -7.769 -16.299  1.00 10.00      A    C  
ATOM   3080  CG1 ILE A 215      -4.403  -9.103 -16.496  1.00 10.00      A    C  
ATOM   3081  CG2 ILE A 215      -4.314  -6.689 -17.169  1.00 10.00      A    C  
ATOM   3082  CD1 ILE A 215      -5.850  -9.094 -16.049  1.00 10.00      A    C  
ATOM   3083  HN  ILE A 215      -2.057  -9.305 -15.006  1.00 10.00      A    H  
ATOM   3084  HA  ILE A 215      -2.063  -8.268 -17.633  1.00  0.00      A    H  
ATOM   3085  HB  ILE A 215      -3.790  -7.473 -15.255  1.00  0.00      A    H  
ATOM   3086 HG12 ILE A 215      -4.374  -9.355 -17.556  1.00  0.00      A    H  
ATOM   3087 HG13 ILE A 215      -3.870  -9.874 -15.939  1.00  0.00      A    H  
ATOM   3088 HG21 ILE A 215      -3.789  -5.746 -17.017  1.00  0.00      A    H  
ATOM   3089 HG22 ILE A 215      -5.362  -6.569 -16.895  1.00  0.00      A    H  
ATOM   3090 HG23 ILE A 215      -4.243  -6.979 -18.217  1.00  0.00      A    H  
ATOM   3091 HD11 ILE A 215      -6.290 -10.076 -16.222  1.00  0.00      A    H  
ATOM   3092 HD12 ILE A 215      -6.401  -8.344 -16.617  1.00  0.00      A    H  
ATOM   3093 HD13 ILE A 215      -5.901  -8.855 -14.987  1.00  0.00      A    H  
ATOM   3094  N   LYS A 216      -1.200  -6.162 -15.264  1.00 10.00      A    N  
ATOM   3095  CA  LYS A 216      -0.565  -4.880 -14.985  1.00 10.00      A    C  
ATOM   3096  C   LYS A 216       0.825  -4.779 -15.613  1.00 10.00      A    C  
ATOM   3097  O   LYS A 216       1.184  -3.747 -16.168  1.00 10.00      A    O  
ATOM   3098  CB  LYS A 216      -0.478  -4.666 -13.473  1.00 10.00      A    C  
ATOM   3099  CG  LYS A 216       0.094  -3.322 -13.050  1.00 10.00      A    C  
ATOM   3100  CD  LYS A 216       0.278  -3.264 -11.543  1.00 10.00      A    C  
ATOM   3101  CE  LYS A 216       1.273  -4.313 -11.070  1.00 10.00      A    C  
ATOM   3102  NZ  LYS A 216       1.143  -4.583  -9.616  1.00 10.00      A    N1+
ATOM   3103  HN  LYS A 216      -1.415  -6.759 -14.511  1.00 10.00      A    H  
ATOM   3104  HA  LYS A 216      -1.188  -4.091 -15.406  1.00  0.00      A    H  
ATOM   3105  HB2 LYS A 216      -1.483  -4.751 -13.060  1.00  0.00      A    H  
ATOM   3106  HB3 LYS A 216       0.140  -5.456 -13.046  1.00  0.00      A    H  
ATOM   3107  HG2 LYS A 216      -0.589  -2.530 -13.357  1.00  0.00      A    H  
ATOM   3108  HG3 LYS A 216       1.058  -3.173 -13.536  1.00  0.00      A    H  
ATOM   3109  HD2 LYS A 216       0.646  -2.276 -11.268  1.00  0.00      A    H  
ATOM   3110  HD3 LYS A 216      -0.683  -3.437 -11.058  1.00  0.00      A    H  
ATOM   3111  HE2 LYS A 216       1.096  -5.239 -11.617  1.00  0.00      A    H  
ATOM   3112  HE3 LYS A 216       2.284  -3.964 -11.278  1.00  0.00      A    H  
ATOM   3113  HZ1 LYS A 216       1.270  -3.708  -9.077  1.00 10.00      A    H  
ATOM   3114  HZ2 LYS A 216       1.858  -5.271  -9.313  1.00 10.00      A    H  
ATOM   3115  HZ3 LYS A 216       0.190  -4.971  -9.403  1.00 10.00      A    H  
ATOM   3116  N   LYS A 217       1.594  -5.854 -15.541  1.00 10.00      A    N  
ATOM   3117  CA  LYS A 217       2.948  -5.851 -16.089  1.00 10.00      A    C  
ATOM   3118  C   LYS A 217       2.970  -5.985 -17.610  1.00 10.00      A    C  
ATOM   3119  O   LYS A 217       3.728  -5.296 -18.291  1.00 10.00      A    O  
ATOM   3120  CB  LYS A 217       3.787  -6.963 -15.455  1.00 10.00      A    C  
ATOM   3121  CG  LYS A 217       3.940  -6.831 -13.951  1.00 10.00      A    C  
ATOM   3122  CD  LYS A 217       4.818  -7.929 -13.378  1.00 10.00      A    C  
ATOM   3123  CE  LYS A 217       4.958  -7.770 -11.876  1.00 10.00      A    C  
ATOM   3124  NZ  LYS A 217       5.798  -8.835 -11.269  1.00 10.00      A    N1+
ATOM   3125  HN  LYS A 217       1.251  -6.664 -15.108  1.00 10.00      A    H  
ATOM   3126  HA  LYS A 217       3.409  -4.898 -15.832  1.00  0.00      A    H  
ATOM   3127  HB2 LYS A 217       3.309  -7.919 -15.669  1.00  0.00      A    H  
ATOM   3128  HB3 LYS A 217       4.778  -6.957 -15.910  1.00  0.00      A    H  
ATOM   3129  HG2 LYS A 217       4.391  -5.865 -13.725  1.00  0.00      A    H  
ATOM   3130  HG3 LYS A 217       2.955  -6.883 -13.486  1.00  0.00      A    H  
ATOM   3131  HD2 LYS A 217       4.368  -8.898 -13.595  1.00  0.00      A    H  
ATOM   3132  HD3 LYS A 217       5.804  -7.879 -13.839  1.00  0.00      A    H  
ATOM   3133  HE2 LYS A 217       5.415  -6.803 -11.668  1.00  0.00      A    H  
ATOM   3134  HE3 LYS A 217       3.967  -7.799 -11.423  1.00  0.00      A    H  
ATOM   3135  HZ1 LYS A 217       5.557  -9.759 -11.676  1.00 10.00      A    H  
ATOM   3136  HZ2 LYS A 217       5.626  -8.876 -10.240  1.00 10.00      A    H  
ATOM   3137  HZ3 LYS A 217       6.804  -8.639 -11.437  1.00 10.00      A    H  
ATOM   3138  N   GLU A 218       2.133  -6.865 -18.139  1.00 10.00      A    N  
ATOM   3139  CA  GLU A 218       2.094  -7.107 -19.578  1.00 10.00      A    C  
ATOM   3140  C   GLU A 218       1.460  -5.977 -20.396  1.00 10.00      A    C  
ATOM   3141  O   GLU A 218       2.074  -5.477 -21.340  1.00 10.00      A    O  
ATOM   3142  CB  GLU A 218       1.465  -8.462 -19.901  1.00 10.00      A    C  
ATOM   3143  CG  GLU A 218       2.412  -9.636 -19.694  1.00 10.00      A    C  
ATOM   3144  CD  GLU A 218       1.760 -10.978 -19.953  1.00 10.00      A    C  
ATOM   3145  OE1 GLU A 218       0.951 -11.080 -20.896  1.00 10.00      A    O  
ATOM   3146  OE2 GLU A 218       2.053 -11.940 -19.208  1.00 10.00      A    O1-
ATOM   3147  HN  GLU A 218       1.530  -7.371 -17.551  1.00 10.00      A    H  
ATOM   3148  HA  GLU A 218       3.133  -7.170 -19.903  1.00  0.00      A    H  
ATOM   3149  HB2 GLU A 218       1.147  -8.455 -20.944  1.00  0.00      A    H  
ATOM   3150  HB3 GLU A 218       0.589  -8.602 -19.268  1.00  0.00      A    H  
ATOM   3151  HG2 GLU A 218       3.257  -9.524 -20.374  1.00  0.00      A    H  
ATOM   3152  HG3 GLU A 218       2.780  -9.615 -18.668  1.00  0.00      A    H  
ATOM   3153  N   ILE A 219       0.249  -5.560 -20.043  1.00 10.00      A    N  
ATOM   3154  CA  ILE A 219      -0.425  -4.506 -20.804  1.00 10.00      A    C  
ATOM   3155  C   ILE A 219      -0.746  -3.281 -19.962  1.00 10.00      A    C  
ATOM   3156  O   ILE A 219      -1.420  -2.363 -20.427  1.00 10.00      A    O  
ATOM   3157  CB  ILE A 219      -1.720  -5.005 -21.474  1.00 10.00      A    C  
ATOM   3158  CG1 ILE A 219      -2.614  -5.719 -20.459  1.00 10.00      A    C  
ATOM   3159  CG2 ILE A 219      -1.402  -5.907 -22.657  1.00 10.00      A    C  
ATOM   3160  CD1 ILE A 219      -4.033  -5.929 -20.931  1.00 10.00      A    C  
ATOM   3161  HN  ILE A 219      -0.196  -5.956 -19.262  1.00 10.00      A    H  
ATOM   3162  HA  ILE A 219       0.253  -4.190 -21.597  1.00  0.00      A    H  
ATOM   3163  HB  ILE A 219      -2.262  -4.137 -21.848  1.00  0.00      A    H  
ATOM   3164 HG12 ILE A 219      -2.641  -5.123 -19.547  1.00  0.00      A    H  
ATOM   3165 HG13 ILE A 219      -2.175  -6.690 -20.229  1.00  0.00      A    H  
ATOM   3166 HG21 ILE A 219      -2.331  -6.248 -23.115  1.00  0.00      A    H  
ATOM   3167 HG22 ILE A 219      -0.818  -5.351 -23.391  1.00  0.00      A    H  
ATOM   3168 HG23 ILE A 219      -0.829  -6.768 -22.314  1.00  0.00      A    H  
ATOM   3169 HD11 ILE A 219      -4.602  -6.441 -20.155  1.00  0.00      A    H  
ATOM   3170 HD12 ILE A 219      -4.028  -6.534 -21.837  1.00  0.00      A    H  
ATOM   3171 HD13 ILE A 219      -4.493  -4.963 -21.141  1.00  0.00      A    H  
ATOM   3172  N   GLY A 220      -0.263  -3.261 -18.733  1.00 10.00      A    N  
ATOM   3173  CA  GLY A 220      -0.523  -2.134 -17.864  1.00 10.00      A    C  
ATOM   3174  C   GLY A 220       0.147  -0.867 -18.351  1.00 10.00      A    C  
ATOM   3175  O   GLY A 220       1.276  -0.899 -18.848  1.00 10.00      A    O  
ATOM   3176  HN  GLY A 220       0.279  -4.012 -18.413  1.00 10.00      A    H  
ATOM   3177  HA2 GLY A 220      -1.599  -1.967 -17.820  1.00  0.00      A    H  
ATOM   3178  HA3 GLY A 220      -0.158  -2.366 -16.863  1.00  0.00      A    H  
ATOM   3179  N   THR A 221      -0.557   0.244 -18.234  1.00 10.00      A    N  
ATOM   3180  CA  THR A 221      -0.032   1.529 -18.650  1.00 10.00      A    C  
ATOM   3181  C   THR A 221      -0.712   2.649 -17.870  1.00 10.00      A    C  
ATOM   3182  O   THR A 221      -1.780   2.446 -17.290  1.00 10.00      A    O  
ATOM   3183  CB  THR A 221      -0.185   1.752 -20.172  1.00 10.00      A    C  
ATOM   3184  CG2 THR A 221      -1.650   1.742 -20.589  1.00 10.00      A    C  
ATOM   3185  OG1 THR A 221       0.432   2.993 -20.552  1.00 10.00      A    O  
ATOM   3186  HN  THR A 221      -1.462   0.201 -17.857  1.00 10.00      A    H  
ATOM   3187  HA  THR A 221       1.031   1.551 -18.412  1.00  0.00      A    H  
ATOM   3188  HB  THR A 221       0.326   0.941 -20.691  1.00  0.00      A    H  
ATOM   3189  HG1 THR A 221       1.387   2.927 -20.420  1.00 10.00      A    H  
ATOM   3190 HG21 THR A 221      -1.723   1.901 -21.665  1.00  0.00      A    H  
ATOM   3191 HG22 THR A 221      -2.094   0.780 -20.334  1.00  0.00      A    H  
ATOM   3192 HG23 THR A 221      -2.182   2.537 -20.067  1.00  0.00      A    H  
ATOM   3193  N   ALA A 222      -0.087   3.817 -17.845  1.00 10.00      A    N  
ATOM   3194  CA  ALA A 222      -0.628   4.956 -17.122  1.00 10.00      A    C  
ATOM   3195  C   ALA A 222      -1.440   5.860 -18.042  1.00 10.00      A    C  
ATOM   3196  O   ALA A 222      -2.180   6.724 -17.580  1.00 10.00      A    O  
ATOM   3197  CB  ALA A 222       0.500   5.740 -16.471  1.00 10.00      A    C  
ATOM   3198  HN  ALA A 222       0.758   3.917 -18.335  1.00 10.00      A    H  
ATOM   3199  HA  ALA A 222      -1.286   4.584 -16.337  1.00  0.00      A    H  
ATOM   3200  HB1 ALA A 222       1.453   5.429 -16.899  1.00  0.00      A    H  
ATOM   3201  HB2 ALA A 222       0.352   6.805 -16.649  1.00  0.00      A    H  
ATOM   3202  HB3 ALA A 222       0.504   5.548 -15.398  1.00  0.00      A    H  
ATOM   3203  N   ARG A 223      -1.311   5.642 -19.343  1.00 10.00      A    N  
ATOM   3204  CA  ARG A 223      -2.011   6.453 -20.329  1.00 10.00      A    C  
ATOM   3205  C   ARG A 223      -2.523   5.587 -21.472  1.00 10.00      A    C  
ATOM   3206  O   ARG A 223      -1.826   4.683 -21.929  1.00 10.00      A    O  
ATOM   3207  CB  ARG A 223      -1.079   7.544 -20.874  1.00 10.00      A    C  
ATOM   3208  CG  ARG A 223       0.404   7.250 -20.682  1.00 10.00      A    C  
ATOM   3209  CD  ARG A 223       1.265   7.988 -21.695  1.00 10.00      A    C  
ATOM   3210  NE  ARG A 223       1.227   9.435 -21.511  1.00 10.00      A    N  
ATOM   3211  CZ  ARG A 223       1.839  10.310 -22.303  1.00 10.00      A    C  
ATOM   3212  NH1 ARG A 223       2.554   9.881 -23.340  1.00 10.00      A    N1+
ATOM   3213  NH2 ARG A 223       1.721  11.610 -22.064  1.00 10.00      A    N  
ATOM   3214  HN  ARG A 223      -0.748   4.901 -19.653  1.00 10.00      A    H  
ATOM   3215  HA  ARG A 223      -2.863   6.932 -19.846  1.00  0.00      A    H  
ATOM   3216  HB2 ARG A 223      -1.311   8.479 -20.363  1.00  0.00      A    H  
ATOM   3217  HB3 ARG A 223      -1.275   7.670 -21.939  1.00  0.00      A    H  
ATOM   3218  HG2 ARG A 223       0.697   7.559 -19.679  1.00  0.00      A    H  
ATOM   3219  HG3 ARG A 223       0.571   6.178 -20.787  1.00  0.00      A    H  
ATOM   3220  HD2 ARG A 223       0.905   7.753 -22.697  1.00  0.00      A    H  
ATOM   3221  HD3 ARG A 223       2.296   7.646 -21.600  1.00  0.00      A    H  
ATOM   3222  HE  ARG A 223       0.715   9.778 -20.722  1.00 10.00      A    H  
ATOM   3223 HH11 ARG A 223       3.035  10.563 -23.962  1.00 10.00      A    H  
ATOM   3224 HH12 ARG A 223       2.633   8.863 -23.529  1.00 10.00      A    H  
ATOM   3225 HH21 ARG A 223       1.147  11.942 -21.256  1.00 10.00      A    H  
ATOM   3226 HH22 ARG A 223       2.198  12.317 -22.673  1.00 10.00      A    H  
ATOM   3227  N   ALA A 224      -3.740   5.869 -21.927  1.00 10.00      A    N  
ATOM   3228  CA  ALA A 224      -4.355   5.117 -23.016  1.00 10.00      A    C  
ATOM   3229  C   ALA A 224      -3.570   5.267 -24.319  1.00 10.00      A    C  
ATOM   3230  O   ALA A 224      -3.061   6.347 -24.629  1.00 10.00      A    O  
ATOM   3231  CB  ALA A 224      -5.801   5.551 -23.209  1.00 10.00      A    C  
ATOM   3232  HN  ALA A 224      -4.238   6.606 -21.520  1.00 10.00      A    H  
ATOM   3233  HA  ALA A 224      -4.353   4.062 -22.741  1.00  0.00      A    H  
ATOM   3234  HB1 ALA A 224      -6.343   5.437 -22.270  1.00  0.00      A    H  
ATOM   3235  HB2 ALA A 224      -6.267   4.931 -23.975  1.00  0.00      A    H  
ATOM   3236  HB3 ALA A 224      -5.828   6.595 -23.520  1.00  0.00      A    H  
ATOM   3237  N   PRO A 225      -3.457   4.173 -25.090  1.00 10.00      A    N  
ATOM   3238  CA  PRO A 225      -2.733   4.168 -26.366  1.00 10.00      A    C  
ATOM   3239  C   PRO A 225      -3.415   5.047 -27.412  1.00 10.00      A    C  
ATOM   3240  O   PRO A 225      -4.643   5.084 -27.501  1.00 10.00      A    O  
ATOM   3241  CB  PRO A 225      -2.779   2.699 -26.809  1.00 10.00      A    C  
ATOM   3242  CG  PRO A 225      -3.157   1.934 -25.587  1.00 10.00      A    C  
ATOM   3243  CD  PRO A 225      -4.017   2.852 -24.775  1.00 10.00      A    C  
ATOM   3244  HA  PRO A 225      -1.701   4.487 -26.218  1.00  0.00      A    H  
ATOM   3245  HB2 PRO A 225      -1.803   2.379 -27.173  1.00  0.00      A    H  
ATOM   3246  HB3 PRO A 225      -3.532   2.564 -27.585  1.00  0.00      A    H  
ATOM   3247  HG2 PRO A 225      -3.713   1.037 -25.859  1.00  0.00      A    H  
ATOM   3248  HG3 PRO A 225      -2.264   1.664 -25.024  1.00  0.00      A    H  
ATOM   3249  HD2 PRO A 225      -3.933   2.632 -23.711  1.00  0.00      A    H  
ATOM   3250  HD3 PRO A 225      -5.056   2.789 -25.098  1.00  0.00      A    H  
ATOM   3251  N   ALA A 226      -2.608   5.733 -28.215  1.00 10.00      A    N  
ATOM   3252  CA  ALA A 226      -3.125   6.619 -29.255  1.00 10.00      A    C  
ATOM   3253  C   ALA A 226      -3.776   5.829 -30.386  1.00 10.00      A    C  
ATOM   3254  O   ALA A 226      -4.541   6.377 -31.176  1.00 10.00      A    O  
ATOM   3255  CB  ALA A 226      -2.012   7.506 -29.794  1.00 10.00      A    C  
ATOM   3256  HN  ALA A 226      -1.640   5.641 -28.109  1.00 10.00      A    H  
ATOM   3257  HA  ALA A 226      -3.884   7.261 -28.808  1.00  0.00      A    H  
ATOM   3258  HB1 ALA A 226      -1.560   8.062 -28.973  1.00  0.00      A    H  
ATOM   3259  HB2 ALA A 226      -1.254   6.887 -30.274  1.00  0.00      A    H  
ATOM   3260  HB3 ALA A 226      -2.425   8.205 -30.522  1.00  0.00      A    H  
ATOM   3261  N   ASP A 227      -3.475   4.536 -30.447  1.00 10.00      A    N  
ATOM   3262  CA  ASP A 227      -4.032   3.662 -31.476  1.00 10.00      A    C  
ATOM   3263  C   ASP A 227      -5.435   3.212 -31.094  1.00 10.00      A    C  
ATOM   3264  O   ASP A 227      -6.063   2.419 -31.798  1.00 10.00      A    O  
ATOM   3265  CB  ASP A 227      -3.141   2.434 -31.686  1.00 10.00      A    C  
ATOM   3266  CG  ASP A 227      -1.723   2.794 -32.071  1.00 10.00      A    C  
ATOM   3267  OD1 ASP A 227      -1.540   3.500 -33.081  1.00 10.00      A    O  
ATOM   3268  OD2 ASP A 227      -0.794   2.375 -31.352  1.00 10.00      A    O1-
ATOM   3269  HN  ASP A 227      -2.854   4.160 -29.792  1.00 10.00      A    H  
ATOM   3270  HA  ASP A 227      -4.087   4.217 -32.412  1.00  0.00      A    H  
ATOM   3271  HB2 ASP A 227      -3.572   1.823 -32.479  1.00  0.00      A    H  
ATOM   3272  HB3 ASP A 227      -3.120   1.852 -30.765  1.00  0.00      A    H  
ATOM   3273  N   GLY A 228      -5.917   3.706 -29.963  1.00 10.00      A    N  
ATOM   3274  CA  GLY A 228      -7.239   3.351 -29.508  1.00 10.00      A    C  
ATOM   3275  C   GLY A 228      -7.213   2.291 -28.427  1.00 10.00      A    C  
ATOM   3276  O   GLY A 228      -7.291   2.607 -27.244  1.00 10.00      A    O  
ATOM   3277  HN  GLY A 228      -5.367   4.321 -29.432  1.00 10.00      A    H  
ATOM   3278  HA2 GLY A 228      -7.724   4.243 -29.111  1.00  0.00      A    H  
ATOM   3279  HA3 GLY A 228      -7.817   2.980 -30.354  1.00  0.00      A    H  
ATOM   3280  N   GLU A 229      -7.082   1.037 -28.831  1.00 10.00      A    N  
ATOM   3281  CA  GLU A 229      -7.073  -0.069 -27.880  1.00 10.00      A    C  
ATOM   3282  C   GLU A 229      -5.663  -0.469 -27.443  1.00 10.00      A    C  
ATOM   3283  O   GLU A 229      -5.432  -0.736 -26.266  1.00 10.00      A    O  
ATOM   3284  CB  GLU A 229      -7.843  -1.270 -28.431  1.00 10.00      A    C  
ATOM   3285  CG  GLU A 229      -9.341  -1.028 -28.578  1.00 10.00      A    C  
ATOM   3286  CD  GLU A 229      -9.997  -0.591 -27.278  1.00 10.00      A    C  
ATOM   3287  OE1 GLU A 229      -9.677  -1.179 -26.225  1.00 10.00      A    O  
ATOM   3288  OE2 GLU A 229     -10.836   0.344 -27.308  1.00 10.00      A    O1-
ATOM   3289  HN  GLU A 229      -6.991   0.848 -29.788  1.00 10.00      A    H  
ATOM   3290  HA  GLU A 229      -7.601   0.270 -26.989  1.00  0.00      A    H  
ATOM   3291  HB2 GLU A 229      -7.437  -1.517 -29.412  1.00  0.00      A    H  
ATOM   3292  HB3 GLU A 229      -7.690  -2.119 -27.765  1.00  0.00      A    H  
ATOM   3293  HG2 GLU A 229      -9.812  -1.952 -28.912  1.00  0.00      A    H  
ATOM   3294  HG3 GLU A 229      -9.502  -0.257 -29.332  1.00  0.00      A    H  
ATOM   3295  N   GLY A 230      -4.728  -0.512 -28.387  1.00 10.00      A    N  
ATOM   3296  CA  GLY A 230      -3.359  -0.885 -28.060  1.00 10.00      A    C  
ATOM   3297  C   GLY A 230      -3.142  -2.385 -28.135  1.00 10.00      A    C  
ATOM   3298  O   GLY A 230      -3.730  -3.057 -28.983  1.00 10.00      A    O  
ATOM   3299  HN  GLY A 230      -4.966  -0.300 -29.311  1.00 10.00      A    H  
ATOM   3300  HA2 GLY A 230      -2.684  -0.397 -28.763  1.00  0.00      A    H  
ATOM   3301  HA3 GLY A 230      -3.129  -0.543 -27.051  1.00  0.00      A    H  
ATOM   3302  N   LEU A 231      -2.298  -2.913 -27.255  1.00 10.00      A    N  
ATOM   3303  CA  LEU A 231      -2.017  -4.347 -27.221  1.00 10.00      A    C  
ATOM   3304  C   LEU A 231      -3.111  -5.087 -26.455  1.00 10.00      A    C  
ATOM   3305  O   LEU A 231      -4.054  -4.470 -25.963  1.00 10.00      A    O  
ATOM   3306  CB  LEU A 231      -0.653  -4.610 -26.575  1.00 10.00      A    C  
ATOM   3307  CG  LEU A 231       0.570  -4.107 -27.346  1.00 10.00      A    C  
ATOM   3308  CD1 LEU A 231       1.838  -4.315 -26.534  1.00 10.00      A    C  
ATOM   3309  CD2 LEU A 231       0.676  -4.801 -28.696  1.00 10.00      A    C  
ATOM   3310  HN  LEU A 231      -1.845  -2.318 -26.606  1.00 10.00      A    H  
ATOM   3311  HA  LEU A 231      -1.995  -4.721 -28.244  1.00  0.00      A    H  
ATOM   3312  HB2 LEU A 231      -0.650  -4.128 -25.597  1.00  0.00      A    H  
ATOM   3313  HB3 LEU A 231      -0.546  -5.685 -26.427  1.00  0.00      A    H  
ATOM   3314  HG  LEU A 231       0.448  -3.038 -27.520  1.00  0.00      A    H  
ATOM   3315 HD11 LEU A 231       1.741  -3.811 -25.573  1.00  0.00      A    H  
ATOM   3316 HD12 LEU A 231       1.994  -5.381 -26.371  1.00  0.00      A    H  
ATOM   3317 HD13 LEU A 231       2.689  -3.903 -27.077  1.00  0.00      A    H  
ATOM   3318 HD21 LEU A 231      -0.242  -4.640 -29.261  1.00  0.00      A    H  
ATOM   3319 HD22 LEU A 231       0.826  -5.870 -28.544  1.00  0.00      A    H  
ATOM   3320 HD23 LEU A 231       1.521  -4.391 -29.250  1.00  0.00      A    H  
ATOM   3321  N   SER A 232      -2.997  -6.406 -26.359  1.00 10.00      A    N  
ATOM   3322  CA  SER A 232      -3.985  -7.200 -25.640  1.00 10.00      A    C  
ATOM   3323  C   SER A 232      -3.418  -8.549 -25.211  1.00 10.00      A    C  
ATOM   3324  O   SER A 232      -2.524  -9.091 -25.861  1.00 10.00      A    O  
ATOM   3325  CB  SER A 232      -5.244  -7.395 -26.492  1.00 10.00      A    C  
ATOM   3326  OG  SER A 232      -4.914  -7.748 -27.824  1.00 10.00      A    O  
ATOM   3327  HN  SER A 232      -2.239  -6.859 -26.785  1.00 10.00      A    H  
ATOM   3328  HA  SER A 232      -4.268  -6.652 -24.741  1.00  0.00      A    H  
ATOM   3329  HB2 SER A 232      -5.850  -8.188 -26.054  1.00  0.00      A    H  
ATOM   3330  HB3 SER A 232      -5.818  -6.469 -26.499  1.00  0.00      A    H  
ATOM   3331  HG  SER A 232      -5.406  -7.193 -28.429  1.00 10.00      A    H  
ATOM   3332  N   ILE A 233      -3.929  -9.074 -24.102  1.00 10.00      A    N  
ATOM   3333  CA  ILE A 233      -3.497 -10.366 -23.583  1.00 10.00      A    C  
ATOM   3334  C   ILE A 233      -4.708 -11.170 -23.141  1.00 10.00      A    C  
ATOM   3335  O   ILE A 233      -5.721 -10.597 -22.728  1.00 10.00      A    O  
ATOM   3336  CB  ILE A 233      -2.520 -10.238 -22.392  1.00 10.00      A    C  
ATOM   3337  CG1 ILE A 233      -3.130  -9.402 -21.262  1.00 10.00      A    C  
ATOM   3338  CG2 ILE A 233      -1.186  -9.663 -22.842  1.00 10.00      A    C  
ATOM   3339  CD1 ILE A 233      -2.346  -9.454 -19.970  1.00 10.00      A    C  
ATOM   3340  HN  ILE A 233      -4.631  -8.581 -23.621  1.00 10.00      A    H  
ATOM   3341  HA  ILE A 233      -2.996 -10.909 -24.384  1.00  0.00      A    H  
ATOM   3342  HB  ILE A 233      -2.336 -11.240 -22.003  1.00  0.00      A    H  
ATOM   3343 HG12 ILE A 233      -4.137  -9.771 -21.067  1.00  0.00      A    H  
ATOM   3344 HG13 ILE A 233      -3.195  -8.365 -21.590  1.00  0.00      A    H  
ATOM   3345 HG21 ILE A 233      -0.777 -10.277 -23.644  1.00  0.00      A    H  
ATOM   3346 HG22 ILE A 233      -1.333  -8.645 -23.203  1.00  0.00      A    H  
ATOM   3347 HG23 ILE A 233      -0.492  -9.654 -22.002  1.00  0.00      A    H  
ATOM   3348 HD11 ILE A 233      -2.841  -8.838 -19.219  1.00  0.00      A    H  
ATOM   3349 HD12 ILE A 233      -1.338  -9.078 -20.142  1.00  0.00      A    H  
ATOM   3350 HD13 ILE A 233      -2.294 -10.484 -19.618  1.00  0.00      A    H  
ATOM   3351  N   ASP A 234      -4.608 -12.487 -23.230  1.00 10.00      A    N  
ATOM   3352  CA  ASP A 234      -5.705 -13.357 -22.838  1.00 10.00      A    C  
ATOM   3353  C   ASP A 234      -5.506 -13.887 -21.433  1.00 10.00      A    C  
ATOM   3354  O   ASP A 234      -4.472 -14.483 -21.113  1.00 10.00      A    O  
ATOM   3355  CB  ASP A 234      -5.882 -14.508 -23.828  1.00 10.00      A    C  
ATOM   3356  CG  ASP A 234      -6.291 -14.018 -25.197  1.00 10.00      A    C  
ATOM   3357  OD1 ASP A 234      -6.763 -12.870 -25.299  1.00 10.00      A    O  
ATOM   3358  OD2 ASP A 234      -6.133 -14.767 -26.183  1.00 10.00      A    O1-
ATOM   3359  HN  ASP A 234      -3.783 -12.883 -23.576  1.00 10.00      A    H  
ATOM   3360  HA  ASP A 234      -6.620 -12.765 -22.846  1.00  0.00      A    H  
ATOM   3361  HB2 ASP A 234      -6.652 -15.181 -23.451  1.00  0.00      A    H  
ATOM   3362  HB3 ASP A 234      -4.942 -15.053 -23.911  1.00  0.00      A    H  
ATOM   3363  N   VAL A 235      -6.491 -13.648 -20.590  1.00 10.00      A    N  
ATOM   3364  CA  VAL A 235      -6.441 -14.093 -19.213  1.00 10.00      A    C  
ATOM   3365  C   VAL A 235      -7.565 -15.076 -18.930  1.00 10.00      A    C  
ATOM   3366  O   VAL A 235      -8.517 -15.182 -19.702  1.00 10.00      A    O  
ATOM   3367  CB  VAL A 235      -6.504 -12.916 -18.221  1.00 10.00      A    C  
ATOM   3368  CG1 VAL A 235      -5.238 -12.080 -18.322  1.00 10.00      A    C  
ATOM   3369  CG2 VAL A 235      -7.738 -12.058 -18.467  1.00 10.00      A    C  
ATOM   3370  HN  VAL A 235      -7.288 -13.167 -20.912  1.00 10.00      A    H  
ATOM   3371  HA  VAL A 235      -5.494 -14.611 -19.061  1.00  0.00      A    H  
ATOM   3372  HB  VAL A 235      -6.566 -13.322 -17.212  1.00  0.00      A    H  
ATOM   3373 HG11 VAL A 235      -5.292 -11.251 -17.617  1.00  0.00      A    H  
ATOM   3374 HG12 VAL A 235      -4.373 -12.701 -18.087  1.00  0.00      A    H  
ATOM   3375 HG13 VAL A 235      -5.140 -11.690 -19.335  1.00  0.00      A    H  
ATOM   3376 HG21 VAL A 235      -8.632 -12.676 -18.390  1.00  0.00      A    H  
ATOM   3377 HG22 VAL A 235      -7.684 -11.621 -19.464  1.00  0.00      A    H  
ATOM   3378 HG23 VAL A 235      -7.781 -11.262 -17.723  1.00  0.00      A    H  
ATOM   3379  N   LYS A 236      -7.454 -15.790 -17.822  1.00 10.00      A    N  
ATOM   3380  CA  LYS A 236      -8.456 -16.773 -17.449  1.00 10.00      A    C  
ATOM   3381  C   LYS A 236      -8.890 -16.605 -16.001  1.00 10.00      A    C  
ATOM   3382  O   LYS A 236      -8.085 -16.255 -15.135  1.00 10.00      A    O  
ATOM   3383  CB  LYS A 236      -7.932 -18.193 -17.680  1.00 10.00      A    C  
ATOM   3384  CG  LYS A 236      -8.044 -18.667 -19.120  1.00 10.00      A    C  
ATOM   3385  CD  LYS A 236      -7.424 -20.044 -19.303  1.00 10.00      A    C  
ATOM   3386  CE  LYS A 236      -7.977 -20.733 -20.539  1.00 10.00      A    C  
ATOM   3387  NZ  LYS A 236      -6.946 -21.537 -21.246  1.00 10.00      A    N1+
ATOM   3388  HN  LYS A 236      -6.687 -15.643 -17.232  1.00 10.00      A    H  
ATOM   3389  HA  LYS A 236      -9.329 -16.626 -18.084  1.00  0.00      A    H  
ATOM   3390  HB2 LYS A 236      -8.502 -18.875 -17.049  1.00  0.00      A    H  
ATOM   3391  HB3 LYS A 236      -6.885 -18.232 -17.380  1.00  0.00      A    H  
ATOM   3392  HG2 LYS A 236      -9.097 -18.713 -19.397  1.00  0.00      A    H  
ATOM   3393  HG3 LYS A 236      -7.534 -17.956 -19.771  1.00  0.00      A    H  
ATOM   3394  HD2 LYS A 236      -6.344 -19.937 -19.408  1.00  0.00      A    H  
ATOM   3395  HD3 LYS A 236      -7.640 -20.654 -18.426  1.00  0.00      A    H  
ATOM   3396  HE2 LYS A 236      -8.359 -19.974 -21.222  1.00  0.00      A    H  
ATOM   3397  HE3 LYS A 236      -8.796 -21.388 -20.243  1.00  0.00      A    H  
ATOM   3398  HZ1 LYS A 236      -7.059 -21.424 -22.277  1.00 10.00      A    H  
ATOM   3399  HZ2 LYS A 236      -7.046 -22.541 -21.005  1.00 10.00      A    H  
ATOM   3400  HZ3 LYS A 236      -5.997 -21.218 -20.975  1.00 10.00      A    H  
ATOM   3401  N   GLY A 237     -10.168 -16.853 -15.757  1.00 10.00      A    N  
ATOM   3402  CA  GLY A 237     -10.727 -16.745 -14.425  1.00 10.00      A    C  
ATOM   3403  C   GLY A 237     -12.048 -17.479 -14.347  1.00 10.00      A    C  
ATOM   3404  O   GLY A 237     -12.398 -18.213 -15.271  1.00 10.00      A    O  
ATOM   3405  HN  GLY A 237     -10.752 -17.120 -16.503  1.00 10.00      A    H  
ATOM   3406  HA2 GLY A 237     -10.031 -17.180 -13.707  1.00  0.00      A    H  
ATOM   3407  HA3 GLY A 237     -10.884 -15.694 -14.184  1.00  0.00      A    H  
ATOM   3408  N   ARG A 238     -12.792 -17.290 -13.267  1.00 10.00      A    N  
ATOM   3409  CA  ARG A 238     -14.082 -17.956 -13.124  1.00 10.00      A    C  
ATOM   3410  C   ARG A 238     -15.216 -17.023 -13.522  1.00 10.00      A    C  
ATOM   3411  O   ARG A 238     -15.298 -15.891 -13.040  1.00 10.00      A    O  
ATOM   3412  CB  ARG A 238     -14.300 -18.500 -11.705  1.00 10.00      A    C  
ATOM   3413  CG  ARG A 238     -15.751 -18.874 -11.414  1.00 10.00      A    C  
ATOM   3414  CD  ARG A 238     -15.871 -19.915 -10.312  1.00 10.00      A    C  
ATOM   3415  NE  ARG A 238     -15.256 -19.484  -9.055  1.00 10.00      A    N  
ATOM   3416  CZ  ARG A 238     -15.849 -18.689  -8.161  1.00 10.00      A    C  
ATOM   3417  NH1 ARG A 238     -17.078 -18.225  -8.382  1.00 10.00      A    N1+
ATOM   3418  NH2 ARG A 238     -15.213 -18.369  -7.037  1.00 10.00      A    N  
ATOM   3419  HN  ARG A 238     -12.481 -16.674 -12.565  1.00 10.00      A    H  
ATOM   3420  HA  ARG A 238     -14.095 -18.804 -13.809  1.00  0.00      A    H  
ATOM   3421  HB2 ARG A 238     -13.991 -17.736 -10.991  1.00  0.00      A    H  
ATOM   3422  HB3 ARG A 238     -13.676 -19.383 -11.568  1.00  0.00      A    H  
ATOM   3423  HG2 ARG A 238     -16.289 -17.977 -11.108  1.00  0.00      A    H  
ATOM   3424  HG3 ARG A 238     -16.205 -19.267 -12.324  1.00  0.00      A    H  
ATOM   3425  HD2 ARG A 238     -15.381 -20.831 -10.643  1.00  0.00      A    H  
ATOM   3426  HD3 ARG A 238     -16.926 -20.123 -10.136  1.00  0.00      A    H  
ATOM   3427  HE  ARG A 238     -14.351 -19.817  -8.867  1.00 10.00      A    H  
ATOM   3428 HH11 ARG A 238     -17.541 -17.605  -7.683  1.00 10.00      A    H  
ATOM   3429 HH12 ARG A 238     -17.586 -18.483  -9.256  1.00 10.00      A    H  
ATOM   3430 HH21 ARG A 238     -14.255 -18.738  -6.852  1.00 10.00      A    H  
ATOM   3431 HH22 ARG A 238     -15.668 -17.748  -6.335  1.00 10.00      A    H  
ATOM   3432  N   ASP A 239     -16.078 -17.500 -14.411  1.00 10.00      A    N  
ATOM   3433  CA  ASP A 239     -17.215 -16.717 -14.874  1.00 10.00      A    C  
ATOM   3434  C   ASP A 239     -18.284 -16.665 -13.789  1.00 10.00      A    C  
ATOM   3435  O   ASP A 239     -18.647 -17.694 -13.220  1.00 10.00      A    O  
ATOM   3436  CB  ASP A 239     -17.788 -17.317 -16.157  1.00 10.00      A    C  
ATOM   3437  CG  ASP A 239     -18.855 -16.442 -16.770  1.00 10.00      A    C  
ATOM   3438  OD1 ASP A 239     -20.048 -16.710 -16.529  1.00 10.00      A    O  
ATOM   3439  OD2 ASP A 239     -18.494 -15.485 -17.488  1.00 10.00      A    O1-
ATOM   3440  HN  ASP A 239     -15.951 -18.409 -14.765  1.00 10.00      A    H  
ATOM   3441  HA  ASP A 239     -16.879 -15.701 -15.083  1.00  0.00      A    H  
ATOM   3442  HB2 ASP A 239     -18.222 -18.290 -15.926  1.00  0.00      A    H  
ATOM   3443  HB3 ASP A 239     -16.981 -17.451 -16.878  1.00  0.00      A    H  
ATOM   3444  N   LEU A 240     -18.778 -15.472 -13.501  1.00 10.00      A    N  
ATOM   3445  CA  LEU A 240     -19.780 -15.289 -12.456  1.00 10.00      A    C  
ATOM   3446  C   LEU A 240     -21.193 -15.700 -12.874  1.00 10.00      A    C  
ATOM   3447  O   LEU A 240     -22.062 -15.851 -12.019  1.00 10.00      A    O  
ATOM   3448  CB  LEU A 240     -19.781 -13.842 -11.952  1.00 10.00      A    C  
ATOM   3449  CG  LEU A 240     -19.245 -13.605 -10.534  1.00 10.00      A    C  
ATOM   3450  CD1 LEU A 240     -20.146 -14.253  -9.494  1.00 10.00      A    C  
ATOM   3451  CD2 LEU A 240     -17.817 -14.109 -10.401  1.00 10.00      A    C  
ATOM   3452  HN  LEU A 240     -18.456 -14.687 -13.999  1.00 10.00      A    H  
ATOM   3453  HA  LEU A 240     -19.493 -15.924 -11.618  1.00  0.00      A    H  
ATOM   3454  HB2 LEU A 240     -20.810 -13.483 -11.980  1.00  0.00      A    H  
ATOM   3455  HB3 LEU A 240     -19.192 -13.240 -12.644  1.00  0.00      A    H  
ATOM   3456  HG  LEU A 240     -19.240 -12.530 -10.352  1.00  0.00      A    H  
ATOM   3457 HD11 LEU A 240     -21.163 -13.877  -9.609  1.00  0.00      A    H  
ATOM   3458 HD12 LEU A 240     -19.780 -14.012  -8.496  1.00  0.00      A    H  
ATOM   3459 HD13 LEU A 240     -20.141 -15.334  -9.632  1.00  0.00      A    H  
ATOM   3460 HD21 LEU A 240     -17.191 -13.632 -11.155  1.00  0.00      A    H  
ATOM   3461 HD22 LEU A 240     -17.438 -13.867  -9.408  1.00  0.00      A    H  
ATOM   3462 HD23 LEU A 240     -17.798 -15.189 -10.544  1.00  0.00      A    H  
ATOM   3463  N   MET A 241     -21.434 -15.887 -14.164  1.00 10.00      A    N  
ATOM   3464  CA  MET A 241     -22.772 -16.257 -14.617  1.00 10.00      A    C  
ATOM   3465  C   MET A 241     -22.917 -17.759 -14.845  1.00 10.00      A    C  
ATOM   3466  O   MET A 241     -23.930 -18.350 -14.477  1.00 10.00      A    O  
ATOM   3467  CB  MET A 241     -23.193 -15.469 -15.859  1.00 10.00      A    C  
ATOM   3468  CG  MET A 241     -24.698 -15.264 -15.965  1.00 10.00      A    C  
ATOM   3469  SD  MET A 241     -25.186 -14.351 -17.442  1.00 10.00      A    S  
ATOM   3470  CE  MET A 241     -24.995 -15.613 -18.695  1.00 10.00      A    C  
ATOM   3471  HN  MET A 241     -20.708 -15.789 -14.820  1.00 10.00      A    H  
ATOM   3472  HA  MET A 241     -23.464 -15.988 -13.819  1.00  0.00      A    H  
ATOM   3473  HB2 MET A 241     -22.713 -14.491 -15.826  1.00  0.00      A    H  
ATOM   3474  HB3 MET A 241     -22.848 -16.000 -16.746  1.00  0.00      A    H  
ATOM   3475  HG2 MET A 241     -25.180 -16.241 -15.986  1.00  0.00      A    H  
ATOM   3476  HG3 MET A 241     -25.042 -14.720 -15.085  1.00  0.00      A    H  
ATOM   3477  HE1 MET A 241     -25.260 -15.202 -19.669  1.00  0.00      A    H  
ATOM   3478  HE2 MET A 241     -23.959 -15.952 -18.714  1.00  0.00      A    H  
ATOM   3479  HE3 MET A 241     -25.649 -16.455 -18.466  1.00  0.00      A    H  
ATOM   3480  N   GLN A 242     -21.916 -18.370 -15.463  1.00 10.00      A    N  
ATOM   3481  CA  GLN A 242     -21.958 -19.805 -15.721  1.00 10.00      A    C  
ATOM   3482  C   GLN A 242     -21.248 -20.593 -14.622  1.00 10.00      A    C  
ATOM   3483  O   GLN A 242     -21.460 -21.794 -14.469  1.00 10.00      A    O  
ATOM   3484  CB  GLN A 242     -21.393 -20.136 -17.103  1.00 10.00      A    C  
ATOM   3485  CG  GLN A 242     -22.332 -19.777 -18.247  1.00 10.00      A    C  
ATOM   3486  CD  GLN A 242     -21.777 -20.141 -19.613  1.00 10.00      A    C  
ATOM   3487  NE2 GLN A 242     -20.464 -20.046 -19.767  1.00 10.00      A    N  
ATOM   3488  OE1 GLN A 242     -22.525 -20.492 -20.525  1.00 10.00      A    O  
ATOM   3489  HN  GLN A 242     -21.140 -17.842 -15.770  1.00 10.00      A    H  
ATOM   3490  HA  GLN A 242     -23.005 -20.107 -15.715  1.00  0.00      A    H  
ATOM   3491  HB2 GLN A 242     -20.462 -19.585 -17.236  1.00  0.00      A    H  
ATOM   3492  HB3 GLN A 242     -21.178 -21.204 -17.148  1.00  0.00      A    H  
ATOM   3493  HG2 GLN A 242     -22.513 -18.702 -18.222  1.00  0.00      A    H  
ATOM   3494  HG3 GLN A 242     -23.279 -20.297 -18.102  1.00  0.00      A    H  
ATOM   3495 HE21 GLN A 242     -19.929 -19.748 -19.002  1.00 10.00      A    H  
ATOM   3496 HE22 GLN A 242     -20.083 -20.274 -20.639  1.00 10.00      A    H  
ATOM   3497  N   GLY A 243     -20.397 -19.906 -13.866  1.00 10.00      A    N  
ATOM   3498  CA  GLY A 243     -19.675 -20.543 -12.774  1.00 10.00      A    C  
ATOM   3499  C   GLY A 243     -18.503 -21.396 -13.227  1.00 10.00      A    C  
ATOM   3500  O   GLY A 243     -17.904 -22.109 -12.422  1.00 10.00      A    O  
ATOM   3501  HN  GLY A 243     -20.264 -18.952 -14.043  1.00 10.00      A    H  
ATOM   3502  HA2 GLY A 243     -19.297 -19.764 -12.112  1.00  0.00      A    H  
ATOM   3503  HA3 GLY A 243     -20.369 -21.171 -12.215  1.00  0.00      A    H  
ATOM   3504  N   VAL A 244     -18.156 -21.308 -14.503  1.00 10.00      A    N  
ATOM   3505  CA  VAL A 244     -17.058 -22.097 -15.056  1.00 10.00      A    C  
ATOM   3506  C   VAL A 244     -15.892 -21.208 -15.491  1.00 10.00      A    C  
ATOM   3507  O   VAL A 244     -16.058 -19.999 -15.648  1.00 10.00      A    O  
ATOM   3508  CB  VAL A 244     -17.533 -22.944 -16.257  1.00 10.00      A    C  
ATOM   3509  CG1 VAL A 244     -18.497 -24.026 -15.797  1.00 10.00      A    C  
ATOM   3510  CG2 VAL A 244     -18.179 -22.061 -17.317  1.00 10.00      A    C  
ATOM   3511  HN  VAL A 244     -18.644 -20.694 -15.087  1.00 10.00      A    H  
ATOM   3512  HA  VAL A 244     -16.700 -22.774 -14.281  1.00  0.00      A    H  
ATOM   3513  HB  VAL A 244     -16.662 -23.428 -16.700  1.00  0.00      A    H  
ATOM   3514 HG11 VAL A 244     -18.015 -24.645 -15.040  1.00  0.00      A    H  
ATOM   3515 HG12 VAL A 244     -18.779 -24.646 -16.648  1.00  0.00      A    H  
ATOM   3516 HG13 VAL A 244     -19.388 -23.563 -15.374  1.00  0.00      A    H  
ATOM   3517 HG21 VAL A 244     -17.472 -21.294 -17.632  1.00  0.00      A    H  
ATOM   3518 HG22 VAL A 244     -18.459 -22.671 -18.176  1.00  0.00      A    H  
ATOM   3519 HG23 VAL A 244     -19.069 -21.587 -16.902  1.00  0.00      A    H  
ATOM   3520  N   PRO A 245     -14.690 -21.794 -15.662  1.00 10.00      A    N  
ATOM   3521  CA  PRO A 245     -13.496 -21.052 -16.096  1.00 10.00      A    C  
ATOM   3522  C   PRO A 245     -13.682 -20.467 -17.495  1.00 10.00      A    C  
ATOM   3523  O   PRO A 245     -14.084 -21.170 -18.424  1.00 10.00      A    O  
ATOM   3524  CB  PRO A 245     -12.393 -22.119 -16.117  1.00 10.00      A    C  
ATOM   3525  CG  PRO A 245     -12.905 -23.219 -15.253  1.00 10.00      A    C  
ATOM   3526  CD  PRO A 245     -14.394 -23.217 -15.432  1.00 10.00      A    C  
ATOM   3527  HA  PRO A 245     -13.254 -20.265 -15.381  1.00  0.00      A    H  
ATOM   3528  HB2 PRO A 245     -12.225 -22.476 -17.133  1.00  0.00      A    H  
ATOM   3529  HB3 PRO A 245     -11.470 -21.714 -15.703  1.00  0.00      A    H  
ATOM   3530  HG2 PRO A 245     -12.648 -23.034 -14.210  1.00  0.00      A    H  
ATOM   3531  HG3 PRO A 245     -12.490 -24.173 -15.577  1.00  0.00      A    H  
ATOM   3532  HD2 PRO A 245     -14.898 -23.584 -14.538  1.00  0.00      A    H  
ATOM   3533  HD3 PRO A 245     -14.676 -23.812 -16.301  1.00  0.00      A    H  
ATOM   3534  N   ARG A 246     -13.386 -19.184 -17.645  1.00 10.00      A    N  
ATOM   3535  CA  ARG A 246     -13.541 -18.520 -18.931  1.00 10.00      A    C  
ATOM   3536  C   ARG A 246     -12.294 -17.731 -19.329  1.00 10.00      A    C  
ATOM   3537  O   ARG A 246     -11.608 -17.152 -18.483  1.00 10.00      A    O  
ATOM   3538  CB  ARG A 246     -14.778 -17.610 -18.919  1.00 10.00      A    C  
ATOM   3539  CG  ARG A 246     -15.079 -16.942 -20.253  1.00 10.00      A    C  
ATOM   3540  CD  ARG A 246     -16.556 -16.603 -20.400  1.00 10.00      A    C  
ATOM   3541  NE  ARG A 246     -16.946 -15.412 -19.643  1.00 10.00      A    N  
ATOM   3542  CZ  ARG A 246     -16.877 -14.167 -20.111  1.00 10.00      A    C  
ATOM   3543  NH1 ARG A 246     -16.433 -13.935 -21.346  1.00 10.00      A    N1+
ATOM   3544  NH2 ARG A 246     -17.257 -13.156 -19.341  1.00 10.00      A    N  
ATOM   3545  HN  ARG A 246     -13.052 -18.671 -16.873  1.00 10.00      A    H  
ATOM   3546  HA  ARG A 246     -13.702 -19.290 -19.685  1.00  0.00      A    H  
ATOM   3547  HB2 ARG A 246     -14.620 -16.829 -18.175  1.00  0.00      A    H  
ATOM   3548  HB3 ARG A 246     -15.644 -18.203 -18.623  1.00  0.00      A    H  
ATOM   3549  HG2 ARG A 246     -14.791 -17.618 -21.058  1.00  0.00      A    H  
ATOM   3550  HG3 ARG A 246     -14.494 -16.026 -20.332  1.00  0.00      A    H  
ATOM   3551  HD2 ARG A 246     -16.770 -16.430 -21.455  1.00  0.00      A    H  
ATOM   3552  HD3 ARG A 246     -17.148 -17.450 -20.055  1.00  0.00      A    H  
ATOM   3553  HE  ARG A 246     -17.313 -15.555 -18.728  1.00 10.00      A    H  
ATOM   3554 HH11 ARG A 246     -16.137 -14.729 -21.952  1.00 10.00      A    H  
ATOM   3555 HH12 ARG A 246     -16.382 -12.963 -21.712  1.00 10.00      A    H  
ATOM   3556 HH21 ARG A 246     -17.610 -13.343 -18.372  1.00 10.00      A    H  
ATOM   3557 HH22 ARG A 246     -17.212 -12.178 -19.688  1.00 10.00      A    H  
ATOM   3558  N   GLU A 247     -12.006 -17.741 -20.626  1.00 10.00      A    N  
ATOM   3559  CA  GLU A 247     -10.876 -17.020 -21.195  1.00 10.00      A    C  
ATOM   3560  C   GLU A 247     -11.378 -15.662 -21.673  1.00 10.00      A    C  
ATOM   3561  O   GLU A 247     -12.382 -15.587 -22.387  1.00 10.00      A    O  
ATOM   3562  CB  GLU A 247     -10.326 -17.819 -22.383  1.00 10.00      A    C  
ATOM   3563  CG  GLU A 247      -8.929 -17.426 -22.843  1.00 10.00      A    C  
ATOM   3564  CD  GLU A 247      -8.044 -18.638 -23.082  1.00 10.00      A    C  
ATOM   3565  OE1 GLU A 247      -8.499 -19.593 -23.749  1.00 10.00      A    O  
ATOM   3566  OE2 GLU A 247      -6.906 -18.660 -22.567  1.00 10.00      A    O1-
ATOM   3567  HN  GLU A 247     -12.581 -18.254 -21.229  1.00 10.00      A    H  
ATOM   3568  HA  GLU A 247     -10.099 -16.888 -20.442  1.00  0.00      A    H  
ATOM   3569  HB2 GLU A 247     -10.303 -18.871 -22.099  1.00  0.00      A    H  
ATOM   3570  HB3 GLU A 247     -11.011 -17.704 -23.223  1.00  0.00      A    H  
ATOM   3571  HG2 GLU A 247      -9.011 -16.862 -23.772  1.00  0.00      A    H  
ATOM   3572  HG3 GLU A 247      -8.469 -16.794 -22.083  1.00  0.00      A    H  
ATOM   3573  N   VAL A 248     -10.715 -14.590 -21.262  1.00 10.00      A    N  
ATOM   3574  CA  VAL A 248     -11.130 -13.246 -21.647  1.00 10.00      A    C  
ATOM   3575  C   VAL A 248      -9.949 -12.414 -22.146  1.00 10.00      A    C  
ATOM   3576  O   VAL A 248      -8.876 -12.414 -21.541  1.00 10.00      A    O  
ATOM   3577  CB  VAL A 248     -11.834 -12.509 -20.479  1.00 10.00      A    C  
ATOM   3578  CG1 VAL A 248     -12.282 -11.115 -20.897  1.00 10.00      A    C  
ATOM   3579  CG2 VAL A 248     -13.020 -13.313 -19.968  1.00 10.00      A    C  
ATOM   3580  HN  VAL A 248      -9.915 -14.706 -20.696  1.00 10.00      A    H  
ATOM   3581  HA  VAL A 248     -11.845 -13.337 -22.465  1.00  0.00      A    H  
ATOM   3582  HB  VAL A 248     -11.118 -12.405 -19.663  1.00  0.00      A    H  
ATOM   3583 HG11 VAL A 248     -11.423 -10.551 -21.261  1.00  0.00      A    H  
ATOM   3584 HG12 VAL A 248     -12.718 -10.601 -20.040  1.00  0.00      A    H  
ATOM   3585 HG13 VAL A 248     -13.026 -11.195 -21.689  1.00  0.00      A    H  
ATOM   3586 HG21 VAL A 248     -13.647 -13.611 -20.809  1.00  0.00      A    H  
ATOM   3587 HG22 VAL A 248     -13.603 -12.702 -19.279  1.00  0.00      A    H  
ATOM   3588 HG23 VAL A 248     -12.660 -14.202 -19.450  1.00  0.00      A    H  
ATOM   3589  N   ARG A 249     -10.165 -11.707 -23.248  1.00 10.00      A    N  
ATOM   3590  CA  ARG A 249      -9.138 -10.861 -23.846  1.00 10.00      A    C  
ATOM   3591  C   ARG A 249      -9.279  -9.426 -23.354  1.00 10.00      A    C  
ATOM   3592  O   ARG A 249     -10.346  -8.825 -23.483  1.00 10.00      A    O  
ATOM   3593  CB  ARG A 249      -9.263 -10.899 -25.374  1.00 10.00      A    C  
ATOM   3594  CG  ARG A 249      -8.266 -10.026 -26.124  1.00 10.00      A    C  
ATOM   3595  CD  ARG A 249      -8.056 -10.548 -27.536  1.00 10.00      A    C  
ATOM   3596  NE  ARG A 249      -7.642 -11.947 -27.522  1.00 10.00      A    N  
ATOM   3597  CZ  ARG A 249      -7.963 -12.848 -28.447  1.00 10.00      A    C  
ATOM   3598  NH1 ARG A 249      -8.715 -12.509 -29.494  1.00 10.00      A    N1+
ATOM   3599  NH2 ARG A 249      -7.543 -14.098 -28.314  1.00 10.00      A    N  
ATOM   3600  HN  ARG A 249     -11.047 -11.747 -23.667  1.00 10.00      A    H  
ATOM   3601  HA  ARG A 249      -8.156 -11.239 -23.561  1.00  0.00      A    H  
ATOM   3602  HB2 ARG A 249      -9.121 -11.930 -25.699  1.00  0.00      A    H  
ATOM   3603  HB3 ARG A 249     -10.271 -10.586 -25.647  1.00  0.00      A    H  
ATOM   3604  HG2 ARG A 249      -7.314 -10.033 -25.594  1.00  0.00      A    H  
ATOM   3605  HG3 ARG A 249      -8.645  -9.005 -26.170  1.00  0.00      A    H  
ATOM   3606  HD2 ARG A 249      -7.284  -9.953 -28.024  1.00  0.00      A    H  
ATOM   3607  HD3 ARG A 249      -8.987 -10.455 -28.095  1.00  0.00      A    H  
ATOM   3608  HE  ARG A 249      -7.087 -12.245 -26.743  1.00 10.00      A    H  
ATOM   3609 HH11 ARG A 249      -8.961 -13.220 -30.212  1.00 10.00      A    H  
ATOM   3610 HH12 ARG A 249      -9.059 -11.533 -29.596  1.00 10.00      A    H  
ATOM   3611 HH21 ARG A 249      -6.956 -14.373 -27.471  1.00 10.00      A    H  
ATOM   3612 HH22 ARG A 249      -7.783 -14.815 -29.022  1.00 10.00      A    H  
ATOM   3613  N   ILE A 250      -8.209  -8.887 -22.787  1.00 10.00      A    N  
ATOM   3614  CA  ILE A 250      -8.213  -7.518 -22.280  1.00 10.00      A    C  
ATOM   3615  C   ILE A 250      -7.237  -6.666 -23.082  1.00 10.00      A    C  
ATOM   3616  O   ILE A 250      -6.102  -7.080 -23.325  1.00 10.00      A    O  
ATOM   3617  CB  ILE A 250      -7.819  -7.467 -20.785  1.00 10.00      A    C  
ATOM   3618  CG1 ILE A 250      -8.762  -8.337 -19.947  1.00 10.00      A    C  
ATOM   3619  CG2 ILE A 250      -7.811  -6.033 -20.267  1.00 10.00      A    C  
ATOM   3620  CD1 ILE A 250     -10.220  -7.941 -20.052  1.00 10.00      A    C  
ATOM   3621  HN  ILE A 250      -7.387  -9.422 -22.708  1.00 10.00      A    H  
ATOM   3622  HA  ILE A 250      -9.215  -7.105 -22.393  1.00  0.00      A    H  
ATOM   3623  HB  ILE A 250      -6.810  -7.868 -20.687  1.00  0.00      A    H  
ATOM   3624 HG12 ILE A 250      -8.461  -8.261 -18.902  1.00  0.00      A    H  
ATOM   3625 HG13 ILE A 250      -8.658  -9.374 -20.267  1.00  0.00      A    H  
ATOM   3626 HG21 ILE A 250      -7.136  -5.430 -20.875  1.00  0.00      A    H  
ATOM   3627 HG22 ILE A 250      -7.473  -6.023 -19.231  1.00  0.00      A    H  
ATOM   3628 HG23 ILE A 250      -8.818  -5.620 -20.325  1.00  0.00      A    H  
ATOM   3629 HD11 ILE A 250     -10.734  -8.195 -19.125  1.00  0.00      A    H  
ATOM   3630 HD12 ILE A 250     -10.683  -8.476 -20.882  1.00  0.00      A    H  
ATOM   3631 HD13 ILE A 250     -10.293  -6.867 -20.226  1.00  0.00      A    H  
ATOM   3632  N   SER A 251      -7.680  -5.491 -23.513  1.00 10.00      A    N  
ATOM   3633  CA  SER A 251      -6.830  -4.598 -24.281  1.00 10.00      A    C  
ATOM   3634  C   SER A 251      -6.040  -3.663 -23.368  1.00 10.00      A    C  
ATOM   3635  O   SER A 251      -6.331  -3.537 -22.175  1.00 10.00      A    O  
ATOM   3636  CB  SER A 251      -7.658  -3.789 -25.285  1.00 10.00      A    C  
ATOM   3637  OG  SER A 251      -8.562  -2.927 -24.620  1.00 10.00      A    O  
ATOM   3638  HN  SER A 251      -8.606  -5.219 -23.310  1.00 10.00      A    H  
ATOM   3639  HA  SER A 251      -6.119  -5.206 -24.840  1.00  0.00      A    H  
ATOM   3640  HB2 SER A 251      -8.221  -4.475 -25.918  1.00  0.00      A    H  
ATOM   3641  HB3 SER A 251      -6.988  -3.195 -25.907  1.00  0.00      A    H  
ATOM   3642  HG  SER A 251      -9.023  -2.366 -25.275  1.00 10.00      A    H  
ATOM   3643  N   GLU A 252      -5.040  -3.017 -23.943  1.00 10.00      A    N  
ATOM   3644  CA  GLU A 252      -4.190  -2.081 -23.228  1.00 10.00      A    C  
ATOM   3645  C   GLU A 252      -5.024  -0.923 -22.690  1.00 10.00      A    C  
ATOM   3646  O   GLU A 252      -4.816  -0.459 -21.569  1.00 10.00      A    O  
ATOM   3647  CB  GLU A 252      -3.141  -1.554 -24.201  1.00 10.00      A    C  
ATOM   3648  CG  GLU A 252      -1.927  -0.908 -23.570  1.00 10.00      A    C  
ATOM   3649  CD  GLU A 252      -0.884  -0.571 -24.612  1.00 10.00      A    C  
ATOM   3650  OE1 GLU A 252      -0.783  -1.314 -25.610  1.00 10.00      A    O  
ATOM   3651  OE2 GLU A 252      -0.154   0.422 -24.430  1.00 10.00      A    O1-
ATOM   3652  HN  GLU A 252      -4.856  -3.185 -24.895  1.00 10.00      A    H  
ATOM   3653  HA  GLU A 252      -3.698  -2.592 -22.401  1.00  0.00      A    H  
ATOM   3654  HB2 GLU A 252      -3.620  -0.813 -24.841  1.00  0.00      A    H  
ATOM   3655  HB3 GLU A 252      -2.805  -2.382 -24.826  1.00  0.00      A    H  
ATOM   3656  HG2 GLU A 252      -2.234   0.008 -23.065  1.00  0.00      A    H  
ATOM   3657  HG3 GLU A 252      -1.496  -1.593 -22.840  1.00  0.00      A    H  
ATOM   3658  N   LYS A 253      -5.982  -0.477 -23.496  1.00 10.00      A    N  
ATOM   3659  CA  LYS A 253      -6.858   0.622 -23.113  1.00 10.00      A    C  
ATOM   3660  C   LYS A 253      -7.667   0.271 -21.871  1.00 10.00      A    C  
ATOM   3661  O   LYS A 253      -7.723   1.050 -20.926  1.00 10.00      A    O  
ATOM   3662  CB  LYS A 253      -7.795   1.002 -24.258  1.00 10.00      A    C  
ATOM   3663  CG  LYS A 253      -8.810   2.073 -23.890  1.00 10.00      A    C  
ATOM   3664  CD  LYS A 253      -9.743   2.360 -25.048  1.00 10.00      A    C  
ATOM   3665  CE  LYS A 253     -11.189   2.416 -24.597  1.00 10.00      A    C  
ATOM   3666  NZ  LYS A 253     -12.117   2.298 -25.753  1.00 10.00      A    N1+
ATOM   3667  HN  LYS A 253      -6.097  -0.897 -24.377  1.00 10.00      A    H  
ATOM   3668  HA  LYS A 253      -6.237   1.487 -22.881  1.00  0.00      A    H  
ATOM   3669  HB2 LYS A 253      -7.192   1.371 -25.088  1.00  0.00      A    H  
ATOM   3670  HB3 LYS A 253      -8.330   0.110 -24.583  1.00  0.00      A    H  
ATOM   3671  HG2 LYS A 253      -8.281   2.988 -23.624  1.00  0.00      A    H  
ATOM   3672  HG3 LYS A 253      -9.394   1.734 -23.034  1.00  0.00      A    H  
ATOM   3673  HD2 LYS A 253      -9.635   1.572 -25.793  1.00  0.00      A    H  
ATOM   3674  HD3 LYS A 253      -9.472   3.315 -25.497  1.00  0.00      A    H  
ATOM   3675  HE2 LYS A 253     -11.378   1.596 -23.905  1.00  0.00      A    H  
ATOM   3676  HE3 LYS A 253     -11.369   3.363 -24.088  1.00  0.00      A    H  
ATOM   3677  HZ1 LYS A 253     -11.977   1.377 -26.230  1.00 10.00      A    H  
ATOM   3678  HZ2 LYS A 253     -11.932   3.057 -26.436  1.00 10.00      A    H  
ATOM   3679  HZ3 LYS A 253     -13.101   2.367 -25.429  1.00 10.00      A    H  
ATOM   3680  N   GLN A 254      -8.274  -0.914 -21.874  1.00 10.00      A    N  
ATOM   3681  CA  GLN A 254      -9.077  -1.363 -20.739  1.00 10.00      A    C  
ATOM   3682  C   GLN A 254      -8.238  -1.388 -19.466  1.00 10.00      A    C  
ATOM   3683  O   GLN A 254      -8.733  -1.116 -18.372  1.00 10.00      A    O  
ATOM   3684  CB  GLN A 254      -9.662  -2.748 -21.004  1.00 10.00      A    C  
ATOM   3685  CG  GLN A 254     -10.491  -2.843 -22.272  1.00 10.00      A    C  
ATOM   3686  CD  GLN A 254     -11.062  -4.229 -22.475  1.00 10.00      A    C  
ATOM   3687  NE2 GLN A 254     -12.271  -4.440 -21.988  1.00 10.00      A    N  
ATOM   3688  OE1 GLN A 254     -10.426  -5.101 -23.065  1.00 10.00      A    O  
ATOM   3689  HN  GLN A 254      -8.182  -1.498 -22.657  1.00 10.00      A    H  
ATOM   3690  HA  GLN A 254      -9.899  -0.661 -20.598  1.00  0.00      A    H  
ATOM   3691  HB2 GLN A 254     -10.297  -3.018 -20.160  1.00  0.00      A    H  
ATOM   3692  HB3 GLN A 254      -8.844  -3.465 -21.068  1.00  0.00      A    H  
ATOM   3693  HG2 GLN A 254     -11.313  -2.130 -22.209  1.00  0.00      A    H  
ATOM   3694  HG3 GLN A 254      -9.864  -2.588 -23.127  1.00  0.00      A    H  
ATOM   3695 HE21 GLN A 254     -12.722  -3.700 -21.537  1.00 10.00      A    H  
ATOM   3696 HE22 GLN A 254     -12.657  -5.335 -22.082  1.00 10.00      A    H  
ATOM   3697  N   ALA A 255      -6.962  -1.717 -19.620  1.00 10.00      A    N  
ATOM   3698  CA  ALA A 255      -6.048  -1.761 -18.491  1.00 10.00      A    C  
ATOM   3699  C   ALA A 255      -5.741  -0.345 -18.020  1.00 10.00      A    C  
ATOM   3700  O   ALA A 255      -5.628  -0.088 -16.823  1.00 10.00      A    O  
ATOM   3701  CB  ALA A 255      -4.768  -2.491 -18.867  1.00 10.00      A    C  
ATOM   3702  HN  ALA A 255      -6.630  -1.932 -20.518  1.00 10.00      A    H  
ATOM   3703  HA  ALA A 255      -6.529  -2.301 -17.676  1.00  0.00      A    H  
ATOM   3704  HB1 ALA A 255      -5.009  -3.500 -19.201  1.00  0.00      A    H  
ATOM   3705  HB2 ALA A 255      -4.266  -1.953 -19.671  1.00  0.00      A    H  
ATOM   3706  HB3 ALA A 255      -4.111  -2.543 -17.999  1.00  0.00      A    H  
ATOM   3707  N   ALA A 256      -5.625   0.571 -18.976  1.00 10.00      A    N  
ATOM   3708  CA  ALA A 256      -5.340   1.967 -18.672  1.00 10.00      A    C  
ATOM   3709  C   ALA A 256      -6.523   2.605 -17.959  1.00 10.00      A    C  
ATOM   3710  O   ALA A 256      -6.351   3.304 -16.964  1.00 10.00      A    O  
ATOM   3711  CB  ALA A 256      -5.014   2.733 -19.944  1.00 10.00      A    C  
ATOM   3712  HN  ALA A 256      -5.742   0.301 -19.913  1.00 10.00      A    H  
ATOM   3713  HA  ALA A 256      -4.474   2.008 -18.011  1.00  0.00      A    H  
ATOM   3714  HB1 ALA A 256      -5.880   3.322 -20.246  1.00  0.00      A    H  
ATOM   3715  HB2 ALA A 256      -4.759   2.029 -20.736  1.00  0.00      A    H  
ATOM   3716  HB3 ALA A 256      -4.169   3.397 -19.762  1.00  0.00      A    H  
ATOM   3717  N   ASP A 257      -7.720   2.343 -18.469  1.00 10.00      A    N  
ATOM   3718  CA  ASP A 257      -8.948   2.883 -17.885  1.00 10.00      A    C  
ATOM   3719  C   ASP A 257      -9.105   2.419 -16.438  1.00 10.00      A    C  
ATOM   3720  O   ASP A 257      -9.582   3.162 -15.580  1.00 10.00      A    O  
ATOM   3721  CB  ASP A 257     -10.176   2.461 -18.706  1.00 10.00      A    C  
ATOM   3722  CG  ASP A 257     -10.295   3.188 -20.037  1.00 10.00      A    C  
ATOM   3723  OD1 ASP A 257      -9.561   4.177 -20.247  1.00 10.00      A    O  
ATOM   3724  OD2 ASP A 257     -11.125   2.766 -20.877  1.00 10.00      A    O1-
ATOM   3725  HN  ASP A 257      -7.784   1.783 -19.276  1.00 10.00      A    H  
ATOM   3726  HA  ASP A 257      -8.885   3.971 -17.893  1.00  0.00      A    H  
ATOM   3727  HB2 ASP A 257     -10.109   1.391 -18.902  1.00  0.00      A    H  
ATOM   3728  HB3 ASP A 257     -11.074   2.654 -18.119  1.00  0.00      A    H  
ATOM   3729  N   ALA A 258      -8.676   1.191 -16.170  1.00 10.00      A    N  
ATOM   3730  CA  ALA A 258      -8.768   0.617 -14.832  1.00 10.00      A    C  
ATOM   3731  C   ALA A 258      -7.705   1.189 -13.896  1.00 10.00      A    C  
ATOM   3732  O   ALA A 258      -7.920   1.290 -12.688  1.00 10.00      A    O  
ATOM   3733  CB  ALA A 258      -8.649  -0.897 -14.900  1.00 10.00      A    C  
ATOM   3734  HN  ALA A 258      -8.294   0.652 -16.895  1.00 10.00      A    H  
ATOM   3735  HA  ALA A 258      -9.748   0.863 -14.423  1.00  0.00      A    H  
ATOM   3736  HB1 ALA A 258      -9.412  -1.292 -15.570  1.00  0.00      A    H  
ATOM   3737  HB2 ALA A 258      -8.788  -1.317 -13.904  1.00  0.00      A    H  
ATOM   3738  HB3 ALA A 258      -7.662  -1.167 -15.274  1.00  0.00      A    H  
ATOM   3739  N   LEU A 259      -6.564   1.570 -14.457  1.00 10.00      A    N  
ATOM   3740  CA  LEU A 259      -5.467   2.114 -13.664  1.00 10.00      A    C  
ATOM   3741  C   LEU A 259      -5.482   3.638 -13.647  1.00 10.00      A    C  
ATOM   3742  O   LEU A 259      -4.629   4.263 -13.018  1.00 10.00      A    O  
ATOM   3743  CB  LEU A 259      -4.122   1.613 -14.199  1.00 10.00      A    C  
ATOM   3744  CG  LEU A 259      -3.907   0.098 -14.180  1.00 10.00      A    C  
ATOM   3745  CD1 LEU A 259      -2.587  -0.261 -14.845  1.00 10.00      A    C  
ATOM   3746  CD2 LEU A 259      -3.954  -0.433 -12.758  1.00 10.00      A    C  
ATOM   3747  HN  LEU A 259      -6.456   1.486 -15.430  1.00 10.00      A    H  
ATOM   3748  HA  LEU A 259      -5.579   1.760 -12.639  1.00  0.00      A    H  
ATOM   3749  HB2 LEU A 259      -3.335   2.068 -13.597  1.00  0.00      A    H  
ATOM   3750  HB3 LEU A 259      -4.011   1.961 -15.226  1.00  0.00      A    H  
ATOM   3751  HG  LEU A 259      -4.713  -0.369 -14.746  1.00  0.00      A    H  
ATOM   3752 HD11 LEU A 259      -2.574   0.129 -15.863  1.00  0.00      A    H  
ATOM   3753 HD12 LEU A 259      -1.765   0.176 -14.279  1.00  0.00      A    H  
ATOM   3754 HD13 LEU A 259      -2.476  -1.345 -14.870  1.00  0.00      A    H  
ATOM   3755 HD21 LEU A 259      -4.907  -0.165 -12.301  1.00  0.00      A    H  
ATOM   3756 HD22 LEU A 259      -3.850  -1.518 -12.772  1.00  0.00      A    H  
ATOM   3757 HD23 LEU A 259      -3.139   0.002 -12.180  1.00  0.00      A    H  
ATOM   3758  N   ALA A 260      -6.466   4.224 -14.315  1.00 10.00      A    N  
ATOM   3759  CA  ALA A 260      -6.592   5.678 -14.400  1.00 10.00      A    C  
ATOM   3760  C   ALA A 260      -6.621   6.349 -13.028  1.00 10.00      A    C  
ATOM   3761  O   ALA A 260      -5.923   7.339 -12.800  1.00 10.00      A    O  
ATOM   3762  CB  ALA A 260      -7.822   6.061 -15.209  1.00 10.00      A    C  
ATOM   3763  HN  ALA A 260      -7.125   3.663 -14.778  1.00 10.00      A    H  
ATOM   3764  HA  ALA A 260      -5.718   6.054 -14.932  1.00  0.00      A    H  
ATOM   3765  HB1 ALA A 260      -7.783   5.573 -16.183  1.00  0.00      A    H  
ATOM   3766  HB2 ALA A 260      -8.719   5.742 -14.679  1.00  0.00      A    H  
ATOM   3767  HB3 ALA A 260      -7.845   7.142 -15.345  1.00  0.00      A    H  
ATOM   3768  N   GLU A 261      -7.416   5.803 -12.113  1.00 10.00      A    N  
ATOM   3769  CA  GLU A 261      -7.538   6.371 -10.772  1.00 10.00      A    C  
ATOM   3770  C   GLU A 261      -6.214   6.364  -9.991  1.00 10.00      A    C  
ATOM   3771  O   GLU A 261      -5.718   7.433  -9.624  1.00 10.00      A    O  
ATOM   3772  CB  GLU A 261      -8.686   5.737  -9.980  1.00 10.00      A    C  
ATOM   3773  CG  GLU A 261      -8.945   6.395  -8.635  1.00 10.00      A    C  
ATOM   3774  CD  GLU A 261     -10.368   6.197  -8.162  1.00 10.00      A    C  
ATOM   3775  OE1 GLU A 261     -10.611   5.282  -7.347  1.00 10.00      A    O  
ATOM   3776  OE2 GLU A 261     -11.253   6.952  -8.610  1.00 10.00      A    O1-
ATOM   3777  HN  GLU A 261      -7.929   5.001 -12.343  1.00 10.00      A    H  
ATOM   3778  HA  GLU A 261      -7.805   7.419 -10.909  1.00  0.00      A    H  
ATOM   3779  HB2 GLU A 261      -8.445   4.688  -9.808  1.00  0.00      A    H  
ATOM   3780  HB3 GLU A 261      -9.596   5.793 -10.578  1.00  0.00      A    H  
ATOM   3781  HG2 GLU A 261      -8.268   5.963  -7.898  1.00  0.00      A    H  
ATOM   3782  HG3 GLU A 261      -8.744   7.463  -8.718  1.00  0.00      A    H  
ATOM   3783  N   PRO A 262      -5.610   5.179  -9.728  1.00 10.00      A    N  
ATOM   3784  CA  PRO A 262      -4.344   5.095  -8.990  1.00 10.00      A    C  
ATOM   3785  C   PRO A 262      -3.243   5.954  -9.611  1.00 10.00      A    C  
ATOM   3786  O   PRO A 262      -2.459   6.577  -8.894  1.00 10.00      A    O  
ATOM   3787  CB  PRO A 262      -3.965   3.608  -9.040  1.00 10.00      A    C  
ATOM   3788  CG  PRO A 262      -4.875   2.991 -10.048  1.00 10.00      A    C  
ATOM   3789  CD  PRO A 262      -6.110   3.843 -10.091  1.00 10.00      A    C  
ATOM   3790  HA  PRO A 262      -4.503   5.397  -7.955  1.00  0.00      A    H  
ATOM   3791  HB2 PRO A 262      -4.111   3.146  -8.064  1.00  0.00      A    H  
ATOM   3792  HB3 PRO A 262      -2.927   3.497  -9.355  1.00  0.00      A    H  
ATOM   3793  HG2 PRO A 262      -4.396   2.975 -11.027  1.00  0.00      A    H  
ATOM   3794  HG3 PRO A 262      -5.134   1.977  -9.744  1.00  0.00      A    H  
ATOM   3795  HD2 PRO A 262      -6.851   3.494  -9.371  1.00  0.00      A    H  
ATOM   3796  HD3 PRO A 262      -6.531   3.854 -11.096  1.00  0.00      A    H  
ATOM   3797  N   VAL A 263      -3.191   5.997 -10.942  1.00 10.00      A    N  
ATOM   3798  CA  VAL A 263      -2.186   6.795 -11.639  1.00 10.00      A    C  
ATOM   3799  C   VAL A 263      -2.391   8.280 -11.352  1.00 10.00      A    C  
ATOM   3800  O   VAL A 263      -1.439   8.997 -11.034  1.00 10.00      A    O  
ATOM   3801  CB  VAL A 263      -2.197   6.546 -13.164  1.00 10.00      A    C  
ATOM   3802  CG1 VAL A 263      -1.348   7.579 -13.893  1.00 10.00      A    C  
ATOM   3803  CG2 VAL A 263      -1.696   5.143 -13.470  1.00 10.00      A    C  
ATOM   3804  HN  VAL A 263      -3.846   5.483 -11.466  1.00 10.00      A    H  
ATOM   3805  HA  VAL A 263      -1.205   6.510 -11.258  1.00  0.00      A    H  
ATOM   3806  HB  VAL A 263      -3.224   6.631 -13.520  1.00  0.00      A    H  
ATOM   3807 HG11 VAL A 263      -1.020   7.171 -14.849  1.00  0.00      A    H  
ATOM   3808 HG12 VAL A 263      -0.477   7.827 -13.286  1.00  0.00      A    H  
ATOM   3809 HG13 VAL A 263      -1.939   8.479 -14.065  1.00  0.00      A    H  
ATOM   3810 HG21 VAL A 263      -2.311   4.414 -12.943  1.00  0.00      A    H  
ATOM   3811 HG22 VAL A 263      -0.660   5.048 -13.143  1.00  0.00      A    H  
ATOM   3812 HG23 VAL A 263      -1.757   4.962 -14.543  1.00  0.00      A    H  
ATOM   3813  N   GLY A 264      -3.641   8.725 -11.446  1.00 10.00      A    N  
ATOM   3814  CA  GLY A 264      -3.960  10.116 -11.189  1.00 10.00      A    C  
ATOM   3815  C   GLY A 264      -3.561  10.548  -9.791  1.00 10.00      A    C  
ATOM   3816  O   GLY A 264      -3.071  11.661  -9.596  1.00 10.00      A    O  
ATOM   3817  HN  GLY A 264      -4.358   8.099 -11.698  1.00 10.00      A    H  
ATOM   3818  HA2 GLY A 264      -3.431  10.736 -11.912  1.00  0.00      A    H  
ATOM   3819  HA3 GLY A 264      -5.033  10.263 -11.313  1.00  0.00      A    H  
ATOM   3820  N   GLN A 265      -3.761   9.658  -8.822  1.00 10.00      A    N  
ATOM   3821  CA  GLN A 265      -3.416   9.939  -7.432  1.00 10.00      A    C  
ATOM   3822  C   GLN A 265      -1.923  10.210  -7.280  1.00 10.00      A    C  
ATOM   3823  O   GLN A 265      -1.519  11.124  -6.559  1.00 10.00      A    O  
ATOM   3824  CB  GLN A 265      -3.823   8.776  -6.527  1.00 10.00      A    C  
ATOM   3825  CG  GLN A 265      -5.312   8.481  -6.518  1.00 10.00      A    C  
ATOM   3826  CD  GLN A 265      -5.664   7.341  -5.584  1.00 10.00      A    C  
ATOM   3827  NE2 GLN A 265      -5.982   7.671  -4.342  1.00 10.00      A    N  
ATOM   3828  OE1 GLN A 265      -5.645   6.176  -5.972  1.00 10.00      A    O  
ATOM   3829  HN  GLN A 265      -4.159   8.788  -9.050  1.00 10.00      A    H  
ATOM   3830  HA  GLN A 265      -3.961  10.828  -7.115  1.00  0.00      A    H  
ATOM   3831  HB2 GLN A 265      -3.300   7.881  -6.865  1.00  0.00      A    H  
ATOM   3832  HB3 GLN A 265      -3.506   9.000  -5.508  1.00  0.00      A    H  
ATOM   3833  HG2 GLN A 265      -5.845   9.376  -6.196  1.00  0.00      A    H  
ATOM   3834  HG3 GLN A 265      -5.629   8.223  -7.528  1.00  0.00      A    H  
ATOM   3835 HE21 GLN A 265      -5.972   8.617  -4.098  1.00 10.00      A    H  
ATOM   3836 HE22 GLN A 265      -6.222   6.952  -3.723  1.00 10.00      A    H  
ATOM   3837  N   ILE A 266      -1.110   9.411  -7.965  1.00 10.00      A    N  
ATOM   3838  CA  ILE A 266       0.339   9.568  -7.912  1.00 10.00      A    C  
ATOM   3839  C   ILE A 266       0.744  10.912  -8.507  1.00 10.00      A    C  
ATOM   3840  O   ILE A 266       1.543  11.647  -7.925  1.00 10.00      A    O  
ATOM   3841  CB  ILE A 266       1.067   8.424  -8.653  1.00 10.00      A    C  
ATOM   3842  CG1 ILE A 266       0.684   7.072  -8.044  1.00 10.00      A    C  
ATOM   3843  CG2 ILE A 266       2.576   8.625  -8.600  1.00 10.00      A    C  
ATOM   3844  CD1 ILE A 266       1.285   5.880  -8.757  1.00 10.00      A    C  
ATOM   3845  HN  ILE A 266      -1.495   8.699  -8.521  1.00 10.00      A    H  
ATOM   3846  HA  ILE A 266       0.647   9.550  -6.867  1.00  0.00      A    H  
ATOM   3847  HB  ILE A 266       0.754   8.434  -9.697  1.00  0.00      A    H  
ATOM   3848 HG12 ILE A 266       1.021   7.056  -7.007  1.00  0.00      A    H  
ATOM   3849 HG13 ILE A 266      -0.402   6.977  -8.060  1.00  0.00      A    H  
ATOM   3850 HG21 ILE A 266       2.830   9.591  -9.037  1.00  0.00      A    H  
ATOM   3851 HG22 ILE A 266       3.068   7.831  -9.162  1.00  0.00      A    H  
ATOM   3852 HG23 ILE A 266       2.910   8.596  -7.563  1.00  0.00      A    H  
ATOM   3853 HD11 ILE A 266       0.965   4.962  -8.264  1.00  0.00      A    H  
ATOM   3854 HD12 ILE A 266       0.950   5.871  -9.794  1.00  0.00      A    H  
ATOM   3855 HD13 ILE A 266       2.372   5.949  -8.727  1.00  0.00      A    H  
ATOM   3856  N   VAL A 267       0.166  11.236  -9.658  1.00 10.00      A    N  
ATOM   3857  CA  VAL A 267       0.454  12.496 -10.332  1.00 10.00      A    C  
ATOM   3858  C   VAL A 267       0.038  13.678  -9.454  1.00 10.00      A    C  
ATOM   3859  O   VAL A 267       0.718  14.707  -9.409  1.00 10.00      A    O  
ATOM   3860  CB  VAL A 267      -0.256  12.584 -11.701  1.00 10.00      A    C  
ATOM   3861  CG1 VAL A 267       0.066  13.898 -12.393  1.00 10.00      A    C  
ATOM   3862  CG2 VAL A 267       0.145  11.411 -12.584  1.00 10.00      A    C  
ATOM   3863  HN  VAL A 267      -0.470  10.607 -10.067  1.00 10.00      A    H  
ATOM   3864  HA  VAL A 267       1.529  12.556 -10.500  1.00  0.00      A    H  
ATOM   3865  HB  VAL A 267      -1.332  12.537 -11.534  1.00  0.00      A    H  
ATOM   3866 HG11 VAL A 267      -0.226  14.729 -11.750  1.00  0.00      A    H  
ATOM   3867 HG12 VAL A 267       1.136  13.951 -12.591  1.00  0.00      A    H  
ATOM   3868 HG13 VAL A 267      -0.481  13.957 -13.334  1.00  0.00      A    H  
ATOM   3869 HG21 VAL A 267      -0.091  10.476 -12.076  1.00  0.00      A    H  
ATOM   3870 HG22 VAL A 267       1.216  11.456 -12.783  1.00  0.00      A    H  
ATOM   3871 HG23 VAL A 267      -0.402  11.461 -13.526  1.00  0.00      A    H  
ATOM   3872  N   GLU A 268      -1.078  13.517  -8.749  1.00 10.00      A    N  
ATOM   3873  CA  GLU A 268      -1.583  14.554  -7.857  1.00 10.00      A    C  
ATOM   3874  C   GLU A 268      -0.586  14.806  -6.730  1.00 10.00      A    C  
ATOM   3875  O   GLU A 268      -0.297  15.952  -6.381  1.00 10.00      A    O  
ATOM   3876  CB  GLU A 268      -2.937  14.139  -7.272  1.00 10.00      A    C  
ATOM   3877  CG  GLU A 268      -3.720  15.278  -6.638  1.00 10.00      A    C  
ATOM   3878  CD  GLU A 268      -4.190  16.291  -7.662  1.00 10.00      A    C  
ATOM   3879  OE1 GLU A 268      -3.356  17.092  -8.137  1.00 10.00      A    O  
ATOM   3880  OE2 GLU A 268      -5.383  16.274  -8.013  1.00 10.00      A    O1-
ATOM   3881  HN  GLU A 268      -1.581  12.676  -8.837  1.00 10.00      A    H  
ATOM   3882  HA  GLU A 268      -1.712  15.475  -8.425  1.00  0.00      A    H  
ATOM   3883  HB2 GLU A 268      -2.761  13.380  -6.510  1.00  0.00      A    H  
ATOM   3884  HB3 GLU A 268      -3.541  13.701  -8.067  1.00  0.00      A    H  
ATOM   3885  HG2 GLU A 268      -3.081  15.782  -5.914  1.00  0.00      A    H  
ATOM   3886  HG3 GLU A 268      -4.587  14.868  -6.121  1.00  0.00      A    H  
ATOM   3887  N   ALA A 269      -0.049  13.722  -6.181  1.00 10.00      A    N  
ATOM   3888  CA  ALA A 269       0.922  13.807  -5.098  1.00 10.00      A    C  
ATOM   3889  C   ALA A 269       2.170  14.560  -5.540  1.00 10.00      A    C  
ATOM   3890  O   ALA A 269       2.684  15.409  -4.808  1.00 10.00      A    O  
ATOM   3891  CB  ALA A 269       1.289  12.416  -4.611  1.00 10.00      A    C  
ATOM   3892  HN  ALA A 269      -0.316  12.837  -6.515  1.00 10.00      A    H  
ATOM   3893  HA  ALA A 269       0.467  14.352  -4.271  1.00  0.00      A    H  
ATOM   3894  HB1 ALA A 269       0.387  11.890  -4.299  1.00  0.00      A    H  
ATOM   3895  HB2 ALA A 269       1.770  11.864  -5.418  1.00  0.00      A    H  
ATOM   3896  HB3 ALA A 269       1.974  12.496  -3.767  1.00  0.00      A    H  
ATOM   3897  N   VAL A 270       2.643  14.253  -6.745  1.00 10.00      A    N  
ATOM   3898  CA  VAL A 270       3.832  14.898  -7.293  1.00 10.00      A    C  
ATOM   3899  C   VAL A 270       3.623  16.406  -7.422  1.00 10.00      A    C  
ATOM   3900  O   VAL A 270       4.504  17.194  -7.079  1.00 10.00      A    O  
ATOM   3901  CB  VAL A 270       4.224  14.308  -8.666  1.00 10.00      A    C  
ATOM   3902  CG1 VAL A 270       5.468  14.992  -9.216  1.00 10.00      A    C  
ATOM   3903  CG2 VAL A 270       4.449  12.808  -8.557  1.00 10.00      A    C  
ATOM   3904  HN  VAL A 270       2.179  13.571  -7.279  1.00 10.00      A    H  
ATOM   3905  HA  VAL A 270       4.658  14.728  -6.603  1.00  0.00      A    H  
ATOM   3906  HB  VAL A 270       3.402  14.482  -9.361  1.00  0.00      A    H  
ATOM   3907 HG11 VAL A 270       5.291  16.065  -9.288  1.00  0.00      A    H  
ATOM   3908 HG12 VAL A 270       6.309  14.807  -8.548  1.00  0.00      A    H  
ATOM   3909 HG13 VAL A 270       5.694  14.594 -10.205  1.00  0.00      A    H  
ATOM   3910 HG21 VAL A 270       3.551  12.333  -8.162  1.00  0.00      A    H  
ATOM   3911 HG22 VAL A 270       5.287  12.614  -7.887  1.00  0.00      A    H  
ATOM   3912 HG23 VAL A 270       4.671  12.401  -9.544  1.00  0.00      A    H  
ATOM   3913  N   LYS A 271       2.442  16.793  -7.895  1.00 10.00      A    N  
ATOM   3914  CA  LYS A 271       2.106  18.204  -8.067  1.00 10.00      A    C  
ATOM   3915  C   LYS A 271       2.177  18.952  -6.740  1.00 10.00      A    C  
ATOM   3916  O   LYS A 271       2.812  20.002  -6.643  1.00 10.00      A    O  
ATOM   3917  CB  LYS A 271       0.713  18.355  -8.682  1.00 10.00      A    C  
ATOM   3918  CG  LYS A 271       0.676  18.196 -10.194  1.00 10.00      A    C  
ATOM   3919  CD  LYS A 271      -0.747  18.293 -10.722  1.00 10.00      A    C  
ATOM   3920  CE  LYS A 271      -1.447  16.944 -10.680  1.00 10.00      A    C  
ATOM   3921  NZ  LYS A 271      -2.928  17.082 -10.663  1.00 10.00      A    N1+
ATOM   3922  HN  LYS A 271       1.777  16.112  -8.134  1.00 10.00      A    H  
ATOM   3923  HA  LYS A 271       2.831  18.648  -8.749  1.00  0.00      A    H  
ATOM   3924  HB2 LYS A 271       0.336  19.347  -8.434  1.00  0.00      A    H  
ATOM   3925  HB3 LYS A 271       0.053  17.610  -8.237  1.00  0.00      A    H  
ATOM   3926  HG2 LYS A 271       1.278  18.982 -10.649  1.00  0.00      A    H  
ATOM   3927  HG3 LYS A 271       1.092  17.225 -10.462  1.00  0.00      A    H  
ATOM   3928  HD2 LYS A 271      -0.719  18.646 -11.753  1.00  0.00      A    H  
ATOM   3929  HD3 LYS A 271      -1.306  19.005 -10.115  1.00  0.00      A    H  
ATOM   3930  HE2 LYS A 271      -1.158  16.371 -11.561  1.00  0.00      A    H  
ATOM   3931  HE3 LYS A 271      -1.130  16.407  -9.786  1.00  0.00      A    H  
ATOM   3932  HZ1 LYS A 271      -3.260  17.241  -9.678  1.00 10.00      A    H  
ATOM   3933  HZ2 LYS A 271      -3.375  16.219 -11.027  1.00 10.00      A    H  
ATOM   3934  HZ3 LYS A 271      -3.222  17.886 -11.247  1.00 10.00      A    H  
ATOM   3935  N   VAL A 272       1.537  18.390  -5.719  1.00 10.00      A    N  
ATOM   3936  CA  VAL A 272       1.521  18.998  -4.390  1.00 10.00      A    C  
ATOM   3937  C   VAL A 272       2.941  19.129  -3.841  1.00 10.00      A    C  
ATOM   3938  O   VAL A 272       3.313  20.163  -3.288  1.00 10.00      A    O  
ATOM   3939  CB  VAL A 272       0.657  18.183  -3.403  1.00 10.00      A    C  
ATOM   3940  CG1 VAL A 272       0.659  18.820  -2.020  1.00 10.00      A    C  
ATOM   3941  CG2 VAL A 272      -0.767  18.051  -3.925  1.00 10.00      A    C  
ATOM   3942  HN  VAL A 272       1.059  17.544  -5.863  1.00 10.00      A    H  
ATOM   3943  HA  VAL A 272       1.093  19.997  -4.475  1.00  0.00      A    H  
ATOM   3944  HB  VAL A 272       1.084  17.184  -3.320  1.00  0.00      A    H  
ATOM   3945 HG11 VAL A 272       1.685  18.907  -1.661  1.00  0.00      A    H  
ATOM   3946 HG12 VAL A 272       0.208  19.811  -2.076  1.00  0.00      A    H  
ATOM   3947 HG13 VAL A 272       0.085  18.198  -1.333  1.00  0.00      A    H  
ATOM   3948 HG21 VAL A 272      -0.751  17.594  -4.914  1.00  0.00      A    H  
ATOM   3949 HG22 VAL A 272      -1.223  19.039  -3.989  1.00  0.00      A    H  
ATOM   3950 HG23 VAL A 272      -1.347  17.426  -3.246  1.00  0.00      A    H  
ATOM   3951  N   ALA A 273       3.734  18.080  -4.024  1.00 10.00      A    N  
ATOM   3952  CA  ALA A 273       5.112  18.069  -3.552  1.00 10.00      A    C  
ATOM   3953  C   ALA A 273       5.928  19.191  -4.188  1.00 10.00      A    C  
ATOM   3954  O   ALA A 273       6.697  19.870  -3.509  1.00 10.00      A    O  
ATOM   3955  CB  ALA A 273       5.756  16.720  -3.830  1.00 10.00      A    C  
ATOM   3956  HN  ALA A 273       3.381  17.288  -4.485  1.00 10.00      A    H  
ATOM   3957  HA  ALA A 273       5.103  18.225  -2.473  1.00  0.00      A    H  
ATOM   3958  HB1 ALA A 273       5.161  15.931  -3.369  1.00  0.00      A    H  
ATOM   3959  HB2 ALA A 273       5.805  16.556  -4.906  1.00  0.00      A    H  
ATOM   3960  HB3 ALA A 273       6.763  16.706  -3.414  1.00  0.00      A    H  
ATOM   3961  N   LEU A 274       5.736  19.391  -5.487  1.00 10.00      A    N  
ATOM   3962  CA  LEU A 274       6.456  20.423  -6.229  1.00 10.00      A    C  
ATOM   3963  C   LEU A 274       6.158  21.821  -5.702  1.00 10.00      A    C  
ATOM   3964  O   LEU A 274       7.051  22.663  -5.621  1.00 10.00      A    O  
ATOM   3965  CB  LEU A 274       6.113  20.350  -7.717  1.00 10.00      A    C  
ATOM   3966  CG  LEU A 274       6.697  19.168  -8.488  1.00 10.00      A    C  
ATOM   3967  CD1 LEU A 274       6.100  19.101  -9.883  1.00 10.00      A    C  
ATOM   3968  CD2 LEU A 274       8.212  19.271  -8.556  1.00 10.00      A    C  
ATOM   3969  HN  LEU A 274       5.090  18.826  -5.964  1.00 10.00      A    H  
ATOM   3970  HA  LEU A 274       7.524  20.239  -6.117  1.00  0.00      A    H  
ATOM   3971  HB2 LEU A 274       6.475  21.264  -8.187  1.00  0.00      A    H  
ATOM   3972  HB3 LEU A 274       5.028  20.321  -7.817  1.00  0.00      A    H  
ATOM   3973  HG  LEU A 274       6.438  18.251  -7.959  1.00  0.00      A    H  
ATOM   3974 HD11 LEU A 274       6.526  18.254 -10.421  1.00  0.00      A    H  
ATOM   3975 HD12 LEU A 274       6.327  20.022 -10.420  1.00  0.00      A    H  
ATOM   3976 HD13 LEU A 274       5.019  18.979  -9.810  1.00  0.00      A    H  
ATOM   3977 HD21 LEU A 274       8.619  19.318  -7.546  1.00  0.00      A    H  
ATOM   3978 HD22 LEU A 274       8.490  20.172  -9.102  1.00  0.00      A    H  
ATOM   3979 HD23 LEU A 274       8.613  18.397  -9.069  1.00  0.00      A    H  
ATOM   3980  N   GLU A 275       4.905  22.063  -5.342  1.00 10.00      A    N  
ATOM   3981  CA  GLU A 275       4.498  23.367  -4.832  1.00 10.00      A    C  
ATOM   3982  C   GLU A 275       5.097  23.618  -3.452  1.00 10.00      A    C  
ATOM   3983  O   GLU A 275       5.401  24.752  -3.086  1.00 10.00      A    O  
ATOM   3984  CB  GLU A 275       2.973  23.468  -4.780  1.00 10.00      A    C  
ATOM   3985  CG  GLU A 275       2.449  24.895  -4.800  1.00 10.00      A    C  
ATOM   3986  CD  GLU A 275       0.938  24.965  -4.716  1.00 10.00      A    C  
ATOM   3987  OE1 GLU A 275       0.425  25.485  -3.704  1.00 10.00      A    O  
ATOM   3988  OE2 GLU A 275       0.269  24.500  -5.663  1.00 10.00      A    O1-
ATOM   3989  HN  GLU A 275       4.236  21.348  -5.418  1.00 10.00      A    H  
ATOM   3990  HA  GLU A 275       4.870  24.133  -5.512  1.00  0.00      A    H  
ATOM   3991  HB2 GLU A 275       2.565  22.940  -5.642  1.00  0.00      A    H  
ATOM   3992  HB3 GLU A 275       2.621  22.979  -3.872  1.00  0.00      A    H  
ATOM   3993  HG2 GLU A 275       2.769  25.371  -5.727  1.00  0.00      A    H  
ATOM   3994  HG3 GLU A 275       2.875  25.440  -3.958  1.00  0.00      A    H  
ATOM   3995  N   ALA A 276       5.285  22.544  -2.698  1.00 10.00      A    N  
ATOM   3996  CA  ALA A 276       5.849  22.634  -1.359  1.00 10.00      A    C  
ATOM   3997  C   ALA A 276       7.374  22.529  -1.383  1.00 10.00      A    C  
ATOM   3998  O   ALA A 276       7.995  22.163  -0.384  1.00 10.00      A    O  
ATOM   3999  CB  ALA A 276       5.250  21.561  -0.463  1.00 10.00      A    C  
ATOM   4000  HN  ALA A 276       5.028  21.665  -3.049  1.00 10.00      A    H  
ATOM   4001  HA  ALA A 276       5.584  23.607  -0.945  1.00  0.00      A    H  
ATOM   4002  HB1 ALA A 276       4.164  21.654  -0.460  1.00  0.00      A    H  
ATOM   4003  HB2 ALA A 276       5.529  20.577  -0.839  1.00  0.00      A    H  
ATOM   4004  HB3 ALA A 276       5.628  21.683   0.552  1.00  0.00      A    H  
ATOM   4005  N   THR A 277       7.971  22.855  -2.521  1.00 10.00      A    N  
ATOM   4006  CA  THR A 277       9.419  22.806  -2.665  1.00 10.00      A    C  
ATOM   4007  C   THR A 277       9.994  24.222  -2.798  1.00 10.00      A    C  
ATOM   4008  O   THR A 277       9.539  25.007  -3.630  1.00 10.00      A    O  
ATOM   4009  CB  THR A 277       9.839  21.937  -3.870  1.00 10.00      A    C  
ATOM   4010  CG2 THR A 277      11.356  21.825  -3.954  1.00 10.00      A    C  
ATOM   4011  OG1 THR A 277       9.274  20.623  -3.725  1.00 10.00      A    O  
ATOM   4012  HN  THR A 277       7.426  23.149  -3.282  1.00 10.00      A    H  
ATOM   4013  HA  THR A 277       9.833  22.356  -1.763  1.00  0.00      A    H  
ATOM   4014  HB  THR A 277       9.462  22.390  -4.787  1.00  0.00      A    H  
ATOM   4015  HG1 THR A 277       8.328  20.696  -3.526  1.00 10.00      A    H  
ATOM   4016 HG21 THR A 277      11.628  21.208  -4.810  1.00  0.00      A    H  
ATOM   4017 HG22 THR A 277      11.788  22.819  -4.071  1.00  0.00      A    H  
ATOM   4018 HG23 THR A 277      11.738  21.368  -3.041  1.00  0.00      A    H  
ATOM   4019  N   PRO A 278      10.984  24.566  -1.948  1.00 10.00      A    N  
ATOM   4020  CA  PRO A 278      11.629  25.893  -1.951  1.00 10.00      A    C  
ATOM   4021  C   PRO A 278      12.174  26.285  -3.328  1.00 10.00      A    C  
ATOM   4022  O   PRO A 278      12.677  25.436  -4.058  1.00 10.00      A    O  
ATOM   4023  CB  PRO A 278      12.783  25.722  -0.957  1.00 10.00      A    C  
ATOM   4024  CG  PRO A 278      12.330  24.634  -0.047  1.00 10.00      A    C  
ATOM   4025  CD  PRO A 278      11.541  23.688  -0.903  1.00 10.00      A    C  
ATOM   4026  HA  PRO A 278      10.932  26.651  -1.592  1.00  0.00      A    H  
ATOM   4027  HB2 PRO A 278      13.698  25.436  -1.475  1.00  0.00      A    H  
ATOM   4028  HB3 PRO A 278      12.938  26.644  -0.396  1.00  0.00      A    H  
ATOM   4029  HG2 PRO A 278      11.703  25.040   0.747  1.00  0.00      A    H  
ATOM   4030  HG3 PRO A 278      13.191  24.121   0.381  1.00  0.00      A    H  
ATOM   4031  HD2 PRO A 278      10.747  23.211  -0.329  1.00  0.00      A    H  
ATOM   4032  HD3 PRO A 278      12.196  22.937  -1.345  1.00  0.00      A    H  
ATOM   4033  N   PRO A 279      12.086  27.591  -3.676  1.00 10.00      A    N  
ATOM   4034  CA  PRO A 279      12.544  28.141  -4.961  1.00 10.00      A    C  
ATOM   4035  C   PRO A 279      13.849  27.536  -5.485  1.00 10.00      A    C  
ATOM   4036  O   PRO A 279      13.863  26.941  -6.562  1.00 10.00      A    O  
ATOM   4037  CB  PRO A 279      12.716  29.645  -4.683  1.00 10.00      A    C  
ATOM   4038  CG  PRO A 279      12.291  29.860  -3.260  1.00 10.00      A    C  
ATOM   4039  CD  PRO A 279      11.506  28.649  -2.845  1.00 10.00      A    C  
ATOM   4040  HA  PRO A 279      11.762  28.003  -5.707  1.00  0.00      A    H  
ATOM   4041  HB2 PRO A 279      12.088  30.228  -5.357  1.00  0.00      A    H  
ATOM   4042  HB3 PRO A 279      13.761  29.930  -4.807  1.00  0.00      A    H  
ATOM   4043  HG2 PRO A 279      11.669  30.752  -3.187  1.00  0.00      A    H  
ATOM   4044  HG3 PRO A 279      13.169  29.968  -2.624  1.00  0.00      A    H  
ATOM   4045  HD2 PRO A 279      11.643  28.436  -1.785  1.00  0.00      A    H  
ATOM   4046  HD3 PRO A 279      10.449  28.781  -3.076  1.00  0.00      A    H  
ATOM   4047  N   GLU A 280      14.930  27.680  -4.723  1.00 10.00      A    N  
ATOM   4048  CA  GLU A 280      16.234  27.151  -5.130  1.00 10.00      A    C  
ATOM   4049  C   GLU A 280      16.164  25.658  -5.440  1.00 10.00      A    C  
ATOM   4050  O   GLU A 280      16.564  25.215  -6.515  1.00 10.00      A    O  
ATOM   4051  CB  GLU A 280      17.292  27.420  -4.056  1.00 10.00      A    C  
ATOM   4052  CG  GLU A 280      17.396  28.876  -3.630  1.00 10.00      A    C  
ATOM   4053  CD  GLU A 280      17.586  29.829  -4.796  1.00 10.00      A    C  
ATOM   4054  OE1 GLU A 280      18.102  29.396  -5.846  1.00 10.00      A    O  
ATOM   4055  OE2 GLU A 280      17.212  31.009  -4.655  1.00 10.00      A    O1-
ATOM   4056  HN  GLU A 280      14.861  28.167  -3.879  1.00 10.00      A    H  
ATOM   4057  HA  GLU A 280      16.538  27.669  -6.039  1.00  0.00      A    H  
ATOM   4058  HB2 GLU A 280      17.045  26.824  -3.177  1.00  0.00      A    H  
ATOM   4059  HB3 GLU A 280      18.262  27.098  -4.434  1.00  0.00      A    H  
ATOM   4060  HG2 GLU A 280      16.481  29.149  -3.105  1.00  0.00      A    H  
ATOM   4061  HG3 GLU A 280      18.239  28.983  -2.947  1.00  0.00      A    H  
ATOM   4062  N   LEU A 281      15.616  24.890  -4.506  1.00 10.00      A    N  
ATOM   4063  CA  LEU A 281      15.497  23.447  -4.680  1.00 10.00      A    C  
ATOM   4064  C   LEU A 281      14.620  23.093  -5.880  1.00 10.00      A    C  
ATOM   4065  O   LEU A 281      14.851  22.087  -6.548  1.00 10.00      A    O  
ATOM   4066  CB  LEU A 281      14.982  22.785  -3.402  1.00 10.00      A    C  
ATOM   4067  CG  LEU A 281      15.868  22.958  -2.164  1.00 10.00      A    C  
ATOM   4068  CD1 LEU A 281      15.200  22.362  -0.939  1.00 10.00      A    C  
ATOM   4069  CD2 LEU A 281      17.238  22.335  -2.383  1.00 10.00      A    C  
ATOM   4070  HN  LEU A 281      15.289  25.302  -3.683  1.00 10.00      A    H  
ATOM   4071  HA  LEU A 281      16.495  23.055  -4.875  1.00  0.00      A    H  
ATOM   4072  HB2 LEU A 281      14.003  23.209  -3.176  1.00  0.00      A    H  
ATOM   4073  HB3 LEU A 281      14.860  21.719  -3.592  1.00  0.00      A    H  
ATOM   4074  HG  LEU A 281      16.004  24.025  -1.991  1.00  0.00      A    H  
ATOM   4075 HD11 LEU A 281      14.221  22.820  -0.799  1.00  0.00      A    H  
ATOM   4076 HD12 LEU A 281      15.081  21.287  -1.077  1.00  0.00      A    H  
ATOM   4077 HD13 LEU A 281      15.818  22.549  -0.061  1.00  0.00      A    H  
ATOM   4078 HD21 LEU A 281      17.701  22.775  -3.266  1.00  0.00      A    H  
ATOM   4079 HD22 LEU A 281      17.129  21.260  -2.528  1.00  0.00      A    H  
ATOM   4080 HD23 LEU A 281      17.866  22.522  -1.512  1.00  0.00      A    H  
ATOM   4081  N   ALA A 282      13.620  23.926  -6.156  1.00 10.00      A    N  
ATOM   4082  CA  ALA A 282      12.733  23.703  -7.292  1.00 10.00      A    C  
ATOM   4083  C   ALA A 282      13.500  23.890  -8.596  1.00 10.00      A    C  
ATOM   4084  O   ALA A 282      13.189  23.266  -9.607  1.00 10.00      A    O  
ATOM   4085  CB  ALA A 282      11.532  24.634  -7.233  1.00 10.00      A    C  
ATOM   4086  HN  ALA A 282      13.470  24.706  -5.579  1.00 10.00      A    H  
ATOM   4087  HA  ALA A 282      12.373  22.675  -7.250  1.00  0.00      A    H  
ATOM   4088  HB1 ALA A 282      11.000  24.483  -6.294  1.00  0.00      A    H  
ATOM   4089  HB2 ALA A 282      10.864  24.419  -8.067  1.00  0.00      A    H  
ATOM   4090  HB3 ALA A 282      11.870  25.668  -7.296  1.00  0.00      A    H  
ATOM   4091  N   SER A 283      14.508  24.755  -8.561  1.00 10.00      A    N  
ATOM   4092  CA  SER A 283      15.338  25.003  -9.731  1.00 10.00      A    C  
ATOM   4093  C   SER A 283      16.212  23.778  -9.982  1.00 10.00      A    C  
ATOM   4094  O   SER A 283      16.348  23.319 -11.114  1.00 10.00      A    O  
ATOM   4095  CB  SER A 283      16.205  26.248  -9.525  1.00 10.00      A    C  
ATOM   4096  OG  SER A 283      16.602  26.810 -10.765  1.00 10.00      A    O  
ATOM   4097  HN  SER A 283      14.700  25.237  -7.727  1.00 10.00      A    H  
ATOM   4098  HA  SER A 283      14.693  25.160 -10.595  1.00  0.00      A    H  
ATOM   4099  HB2 SER A 283      15.634  26.989  -8.966  1.00  0.00      A    H  
ATOM   4100  HB3 SER A 283      17.093  25.975  -8.955  1.00  0.00      A    H  
ATOM   4101  HG  SER A 283      17.446  26.426 -11.035  1.00 10.00      A    H  
ATOM   4102  N   ASP A 284      16.779  23.243  -8.902  1.00 10.00      A    N  
ATOM   4103  CA  ASP A 284      17.618  22.047  -8.969  1.00 10.00      A    C  
ATOM   4104  C   ASP A 284      16.831  20.905  -9.598  1.00 10.00      A    C  
ATOM   4105  O   ASP A 284      17.353  20.131 -10.406  1.00 10.00      A    O  
ATOM   4106  CB  ASP A 284      17.997  21.610  -7.555  1.00 10.00      A    C  
ATOM   4107  CG  ASP A 284      19.255  22.243  -7.010  1.00 10.00      A    C  
ATOM   4108  OD1 ASP A 284      20.285  22.224  -7.710  1.00 10.00      A    O  
ATOM   4109  OD2 ASP A 284      19.228  22.691  -5.850  1.00 10.00      A    O1-
ATOM   4110  HN  ASP A 284      16.644  23.677  -8.032  1.00 10.00      A    H  
ATOM   4111  HA  ASP A 284      18.516  22.250  -9.553  1.00  0.00      A    H  
ATOM   4112  HB2 ASP A 284      18.137  20.529  -7.561  1.00  0.00      A    H  
ATOM   4113  HB3 ASP A 284      17.171  21.849  -6.885  1.00  0.00      A    H  
ATOM   4114  N   ILE A 285      15.568  20.806  -9.201  1.00 10.00      A    N  
ATOM   4115  CA  ILE A 285      14.678  19.766  -9.700  1.00 10.00      A    C  
ATOM   4116  C   ILE A 285      14.330  20.007 -11.166  1.00 10.00      A    C  
ATOM   4117  O   ILE A 285      14.111  19.065 -11.919  1.00 10.00      A    O  
ATOM   4118  CB  ILE A 285      13.388  19.666  -8.854  1.00 10.00      A    C  
ATOM   4119  CG1 ILE A 285      13.734  19.298  -7.409  1.00 10.00      A    C  
ATOM   4120  CG2 ILE A 285      12.423  18.644  -9.443  1.00 10.00      A    C  
ATOM   4121  CD1 ILE A 285      12.552  19.336  -6.465  1.00 10.00      A    C  
ATOM   4122  HN  ILE A 285      15.223  21.455  -8.550  1.00 10.00      A    H  
ATOM   4123  HA  ILE A 285      15.201  18.812  -9.630  1.00  0.00      A    H  
ATOM   4124  HB  ILE A 285      12.900  20.641  -8.854  1.00  0.00      A    H  
ATOM   4125 HG12 ILE A 285      14.485  20.000  -7.047  1.00  0.00      A    H  
ATOM   4126 HG13 ILE A 285      14.159  18.295  -7.396  1.00  0.00      A    H  
ATOM   4127 HG21 ILE A 285      12.186  18.918 -10.471  1.00  0.00      A    H  
ATOM   4128 HG22 ILE A 285      11.508  18.626  -8.851  1.00  0.00      A    H  
ATOM   4129 HG23 ILE A 285      12.885  17.657  -9.428  1.00  0.00      A    H  
ATOM   4130 HD11 ILE A 285      12.879  19.063  -5.462  1.00  0.00      A    H  
ATOM   4131 HD12 ILE A 285      12.132  20.342  -6.449  1.00  0.00      A    H  
ATOM   4132 HD13 ILE A 285      11.793  18.631  -6.804  1.00  0.00      A    H  
ATOM   4133  N   ALA A 286      14.304  21.267 -11.570  1.00 10.00      A    N  
ATOM   4134  CA  ALA A 286      13.987  21.612 -12.950  1.00 10.00      A    C  
ATOM   4135  C   ALA A 286      15.072  21.106 -13.897  1.00 10.00      A    C  
ATOM   4136  O   ALA A 286      14.783  20.686 -15.017  1.00 10.00      A    O  
ATOM   4137  CB  ALA A 286      13.802  23.114 -13.100  1.00 10.00      A    C  
ATOM   4138  HN  ALA A 286      14.509  21.983 -10.931  1.00 10.00      A    H  
ATOM   4139  HA  ALA A 286      13.049  21.125 -13.216  1.00  0.00      A    H  
ATOM   4140  HB1 ALA A 286      13.024  23.455 -12.416  1.00  0.00      A    H  
ATOM   4141  HB2 ALA A 286      13.511  23.343 -14.125  1.00  0.00      A    H  
ATOM   4142  HB3 ALA A 286      14.739  23.621 -12.867  1.00  0.00      A    H  
ATOM   4143  N   ASP A 287      16.314  21.131 -13.426  1.00 10.00      A    N  
ATOM   4144  CA  ASP A 287      17.450  20.686 -14.230  1.00 10.00      A    C  
ATOM   4145  C   ASP A 287      17.649  19.173 -14.155  1.00 10.00      A    C  
ATOM   4146  O   ASP A 287      17.834  18.510 -15.175  1.00 10.00      A    O  
ATOM   4147  CB  ASP A 287      18.738  21.394 -13.793  1.00 10.00      A    C  
ATOM   4148  CG  ASP A 287      18.715  22.893 -14.027  1.00 10.00      A    C  
ATOM   4149  OD1 ASP A 287      18.165  23.329 -15.060  1.00 10.00      A    O  
ATOM   4150  OD2 ASP A 287      19.256  23.631 -13.178  1.00 10.00      A    O1-
ATOM   4151  HN  ASP A 287      16.474  21.475 -12.522  1.00 10.00      A    H  
ATOM   4152  HA  ASP A 287      17.254  20.951 -15.269  1.00  0.00      A    H  
ATOM   4153  HB2 ASP A 287      18.886  21.214 -12.728  1.00  0.00      A    H  
ATOM   4154  HB3 ASP A 287      19.577  20.966 -14.342  1.00  0.00      A    H  
ATOM   4155  N   LYS A 288      17.615  18.629 -12.942  1.00 10.00      A    N  
ATOM   4156  CA  LYS A 288      17.815  17.192 -12.749  1.00 10.00      A    C  
ATOM   4157  C   LYS A 288      16.586  16.378 -13.136  1.00 10.00      A    C  
ATOM   4158  O   LYS A 288      16.699  15.333 -13.773  1.00 10.00      A    O  
ATOM   4159  CB  LYS A 288      18.220  16.875 -11.307  1.00 10.00      A    C  
ATOM   4160  CG  LYS A 288      19.721  16.851 -11.068  1.00 10.00      A    C  
ATOM   4161  CD  LYS A 288      20.064  16.107  -9.787  1.00 10.00      A    C  
ATOM   4162  CE  LYS A 288      19.646  16.896  -8.558  1.00 10.00      A    C  
ATOM   4163  NZ  LYS A 288      20.393  18.175  -8.442  1.00 10.00      A    N1+
ATOM   4164  HN  LYS A 288      17.450  19.203 -12.163  1.00 10.00      A    H  
ATOM   4165  HA  LYS A 288      18.634  16.882 -13.398  1.00  0.00      A    H  
ATOM   4166  HB2 LYS A 288      17.783  17.632 -10.656  1.00  0.00      A    H  
ATOM   4167  HB3 LYS A 288      17.809  15.903 -11.035  1.00  0.00      A    H  
ATOM   4168  HG2 LYS A 288      20.085  17.876 -10.992  1.00  0.00      A    H  
ATOM   4169  HG3 LYS A 288      20.210  16.359 -11.909  1.00  0.00      A    H  
ATOM   4170  HD2 LYS A 288      19.547  15.148  -9.785  1.00  0.00      A    H  
ATOM   4171  HD3 LYS A 288      21.139  15.933  -9.752  1.00  0.00      A    H  
ATOM   4172  HE2 LYS A 288      18.580  17.115  -8.625  1.00  0.00      A    H  
ATOM   4173  HE3 LYS A 288      19.830  16.294  -7.668  1.00  0.00      A    H  
ATOM   4174  HZ1 LYS A 288      20.204  18.780  -9.265  1.00 10.00      A    H  
ATOM   4175  HZ2 LYS A 288      21.414  17.992  -8.386  1.00 10.00      A    H  
ATOM   4176  HZ3 LYS A 288      20.103  18.686  -7.579  1.00 10.00      A    H  
ATOM   4177  N   GLY A 289      15.420  16.860 -12.746  1.00 10.00      A    N  
ATOM   4178  CA  GLY A 289      14.192  16.161 -13.049  1.00 10.00      A    C  
ATOM   4179  C   GLY A 289      13.708  15.329 -11.879  1.00 10.00      A    C  
ATOM   4180  O   GLY A 289      14.081  15.582 -10.729  1.00 10.00      A    O  
ATOM   4181  HN  GLY A 289      15.387  17.705 -12.251  1.00 10.00      A    H  
ATOM   4182  HA2 GLY A 289      14.363  15.503 -13.901  1.00  0.00      A    H  
ATOM   4183  HA3 GLY A 289      13.424  16.889 -13.310  1.00  0.00      A    H  
ATOM   4184  N   ILE A 290      12.885  14.332 -12.168  1.00 10.00      A    N  
ATOM   4185  CA  ILE A 290      12.344  13.457 -11.142  1.00 10.00      A    C  
ATOM   4186  C   ILE A 290      12.779  12.015 -11.387  1.00 10.00      A    C  
ATOM   4187  O   ILE A 290      12.692  11.510 -12.510  1.00 10.00      A    O  
ATOM   4188  CB  ILE A 290      10.800  13.516 -11.099  1.00 10.00      A    C  
ATOM   4189  CG1 ILE A 290      10.317  14.969 -11.049  1.00 10.00      A    C  
ATOM   4190  CG2 ILE A 290      10.271  12.736  -9.903  1.00 10.00      A    C  
ATOM   4191  CD1 ILE A 290       8.811  15.120 -11.050  1.00 10.00      A    C  
ATOM   4192  HN  ILE A 290      12.638  14.178 -13.108  1.00 10.00      A    H  
ATOM   4193  HA  ILE A 290      12.731  13.776 -10.174  1.00  0.00      A    H  
ATOM   4194  HB  ILE A 290      10.413  13.056 -12.008  1.00  0.00      A    H  
ATOM   4195 HG12 ILE A 290      10.706  15.428 -10.140  1.00  0.00      A    H  
ATOM   4196 HG13 ILE A 290      10.722  15.501 -11.910  1.00  0.00      A    H  
ATOM   4197 HG21 ILE A 290      10.624  11.706  -9.955  1.00  0.00      A    H  
ATOM   4198 HG22 ILE A 290      10.629  13.196  -8.982  1.00  0.00      A    H  
ATOM   4199 HG23 ILE A 290       9.181  12.747  -9.915  1.00  0.00      A    H  
ATOM   4200 HD11 ILE A 290       8.551  16.178 -11.013  1.00  0.00      A    H  
ATOM   4201 HD12 ILE A 290       8.402  14.677 -11.958  1.00  0.00      A    H  
ATOM   4202 HD13 ILE A 290       8.394  14.613 -10.180  1.00  0.00      A    H  
ATOM   4203  N   MET A 291      13.255  11.360 -10.337  1.00 10.00      A    N  
ATOM   4204  CA  MET A 291      13.694   9.975 -10.431  1.00 10.00      A    C  
ATOM   4205  C   MET A 291      12.614   9.040  -9.894  1.00 10.00      A    C  
ATOM   4206  O   MET A 291      12.100   9.244  -8.793  1.00 10.00      A    O  
ATOM   4207  CB  MET A 291      14.994   9.779  -9.645  1.00 10.00      A    C  
ATOM   4208  CG  MET A 291      15.524   8.353  -9.662  1.00 10.00      A    C  
ATOM   4209  SD  MET A 291      16.125   7.849 -11.286  1.00 10.00      A    S  
ATOM   4210  CE  MET A 291      17.610   8.840 -11.425  1.00 10.00      A    C  
ATOM   4211  HN  MET A 291      13.309  11.820  -9.470  1.00 10.00      A    H  
ATOM   4212  HA  MET A 291      13.877   9.735 -11.478  1.00  0.00      A    H  
ATOM   4213  HB2 MET A 291      15.754  10.431 -10.074  1.00  0.00      A    H  
ATOM   4214  HB3 MET A 291      14.824  10.076  -8.610  1.00  0.00      A    H  
ATOM   4215  HG2 MET A 291      16.345   8.278  -8.949  1.00  0.00      A    H  
ATOM   4216  HG3 MET A 291      14.727   7.676  -9.355  1.00  0.00      A    H  
ATOM   4217  HE1 MET A 291      18.094   8.638 -12.380  1.00  0.00      A    H  
ATOM   4218  HE2 MET A 291      17.348   9.897 -11.367  1.00  0.00      A    H  
ATOM   4219  HE3 MET A 291      18.291   8.589 -10.612  1.00  0.00      A    H  
ATOM   4220  N   LEU A 292      12.265   8.027 -10.674  1.00 10.00      A    N  
ATOM   4221  CA  LEU A 292      11.247   7.066 -10.269  1.00 10.00      A    C  
ATOM   4222  C   LEU A 292      11.882   5.766  -9.795  1.00 10.00      A    C  
ATOM   4223  O   LEU A 292      12.730   5.194 -10.485  1.00 10.00      A    O  
ATOM   4224  CB  LEU A 292      10.288   6.776 -11.428  1.00 10.00      A    C  
ATOM   4225  CG  LEU A 292       9.434   7.944 -11.923  1.00 10.00      A    C  
ATOM   4226  CD1 LEU A 292       8.478   7.481 -13.012  1.00 10.00      A    C  
ATOM   4227  CD2 LEU A 292       8.670   8.583 -10.772  1.00 10.00      A    C  
ATOM   4228  HN  LEU A 292      12.707   7.921 -11.548  1.00 10.00      A    H  
ATOM   4229  HA  LEU A 292      10.676   7.493  -9.445  1.00  0.00      A    H  
ATOM   4230  HB2 LEU A 292      10.884   6.424 -12.269  1.00  0.00      A    H  
ATOM   4231  HB3 LEU A 292       9.620   5.971 -11.123  1.00  0.00      A    H  
ATOM   4232  HG  LEU A 292      10.099   8.695 -12.350  1.00  0.00      A    H  
ATOM   4233 HD11 LEU A 292       7.878   8.325 -13.353  1.00  0.00      A    H  
ATOM   4234 HD12 LEU A 292       9.049   7.080 -13.850  1.00  0.00      A    H  
ATOM   4235 HD13 LEU A 292       7.822   6.706 -12.615  1.00  0.00      A    H  
ATOM   4236 HD21 LEU A 292       9.373   8.907 -10.004  1.00  0.00      A    H  
ATOM   4237 HD22 LEU A 292       7.978   7.856 -10.347  1.00  0.00      A    H  
ATOM   4238 HD23 LEU A 292       8.112   9.444 -11.140  1.00  0.00      A    H  
ATOM   4239  N   THR A 293      11.479   5.310  -8.618  1.00 10.00      A    N  
ATOM   4240  CA  THR A 293      11.994   4.076  -8.051  1.00 10.00      A    C  
ATOM   4241  C   THR A 293      10.831   3.169  -7.635  1.00 10.00      A    C  
ATOM   4242  O   THR A 293       9.666   3.571  -7.726  1.00 10.00      A    O  
ATOM   4243  CB  THR A 293      12.908   4.365  -6.842  1.00 10.00      A    C  
ATOM   4244  CG2 THR A 293      14.212   5.007  -7.295  1.00 10.00      A    C  
ATOM   4245  OG1 THR A 293      12.243   5.253  -5.940  1.00 10.00      A    O  
ATOM   4246  HN  THR A 293      10.813   5.823  -8.107  1.00 10.00      A    H  
ATOM   4247  HA  THR A 293      12.579   3.562  -8.813  1.00  0.00      A    H  
ATOM   4248  HB  THR A 293      13.128   3.430  -6.327  1.00  0.00      A    H  
ATOM   4249  HG1 THR A 293      11.871   4.732  -5.205  1.00 10.00      A    H  
ATOM   4250 HG21 THR A 293      14.842   5.203  -6.427  1.00  0.00      A    H  
ATOM   4251 HG22 THR A 293      14.731   4.333  -7.976  1.00  0.00      A    H  
ATOM   4252 HG23 THR A 293      13.997   5.945  -7.806  1.00  0.00      A    H  
ATOM   4253  N   GLY A 294      11.133   1.956  -7.185  1.00 10.00      A    N  
ATOM   4254  CA  GLY A 294      10.085   1.034  -6.789  1.00 10.00      A    C  
ATOM   4255  C   GLY A 294       9.565   0.229  -7.967  1.00 10.00      A    C  
ATOM   4256  O   GLY A 294       9.700   0.643  -9.119  1.00 10.00      A    O  
ATOM   4257  HN  GLY A 294      12.072   1.687  -7.107  1.00 10.00      A    H  
ATOM   4258  HA2 GLY A 294       9.260   1.602  -6.359  1.00  0.00      A    H  
ATOM   4259  HA3 GLY A 294      10.478   0.351  -6.036  1.00  0.00      A    H  
ATOM   4260  N   GLY A 295       8.975  -0.925  -7.685  1.00 10.00      A    N  
ATOM   4261  CA  GLY A 295       8.441  -1.778  -8.735  1.00 10.00      A    C  
ATOM   4262  C   GLY A 295       7.344  -1.116  -9.549  1.00 10.00      A    C  
ATOM   4263  O   GLY A 295       7.154  -1.436 -10.718  1.00 10.00      A    O  
ATOM   4264  HN  GLY A 295       8.920  -1.215  -6.749  1.00 10.00      A    H  
ATOM   4265  HA2 GLY A 295       9.255  -2.049  -9.408  1.00  0.00      A    H  
ATOM   4266  HA3 GLY A 295       8.043  -2.686  -8.282  1.00  0.00      A    H  
ATOM   4267  N   GLY A 296       6.637  -0.177  -8.936  1.00 10.00      A    N  
ATOM   4268  CA  GLY A 296       5.563   0.516  -9.624  1.00 10.00      A    C  
ATOM   4269  C   GLY A 296       6.077   1.522 -10.636  1.00 10.00      A    C  
ATOM   4270  O   GLY A 296       5.307   2.078 -11.415  1.00 10.00      A    O  
ATOM   4271  HN  GLY A 296       6.853   0.062  -8.006  1.00 10.00      A    H  
ATOM   4272  HA2 GLY A 296       4.957   1.041  -8.886  1.00  0.00      A    H  
ATOM   4273  HA3 GLY A 296       4.940  -0.217 -10.138  1.00  0.00      A    H  
ATOM   4274  N   ALA A 297       7.385   1.757 -10.622  1.00 10.00      A    N  
ATOM   4275  CA  ALA A 297       8.002   2.694 -11.552  1.00 10.00      A    C  
ATOM   4276  C   ALA A 297       8.196   2.039 -12.914  1.00 10.00      A    C  
ATOM   4277  O   ALA A 297       8.600   2.690 -13.876  1.00 10.00      A    O  
ATOM   4278  CB  ALA A 297       9.330   3.196 -11.010  1.00 10.00      A    C  
ATOM   4279  HN  ALA A 297       7.951   1.287  -9.971  1.00 10.00      A    H  
ATOM   4280  HA  ALA A 297       7.335   3.548 -11.673  1.00  0.00      A    H  
ATOM   4281  HB1 ALA A 297       9.572   4.154 -11.471  1.00  0.00      A    H  
ATOM   4282  HB2 ALA A 297      10.113   2.474 -11.241  1.00  0.00      A    H  
ATOM   4283  HB3 ALA A 297       9.258   3.320  -9.930  1.00  0.00      A    H  
ATOM   4284  N   LEU A 298       7.904   0.745 -12.984  1.00 10.00      A    N  
ATOM   4285  CA  LEU A 298       8.034  -0.007 -14.225  1.00 10.00      A    C  
ATOM   4286  C   LEU A 298       6.790   0.161 -15.088  1.00 10.00      A    C  
ATOM   4287  O   LEU A 298       6.783  -0.222 -16.260  1.00 10.00      A    O  
ATOM   4288  CB  LEU A 298       8.268  -1.492 -13.933  1.00 10.00      A    C  
ATOM   4289  CG  LEU A 298       9.661  -1.874 -13.428  1.00 10.00      A    C  
ATOM   4290  CD1 LEU A 298       9.714  -3.353 -13.078  1.00 10.00      A    C  
ATOM   4291  CD2 LEU A 298      10.718  -1.529 -14.466  1.00 10.00      A    C  
ATOM   4292  HN  LEU A 298       7.586   0.280 -12.179  1.00 10.00      A    H  
ATOM   4293  HA  LEU A 298       8.893   0.378 -14.775  1.00  0.00      A    H  
ATOM   4294  HB2 LEU A 298       7.545  -1.799 -13.177  1.00  0.00      A    H  
ATOM   4295  HB3 LEU A 298       8.069  -2.055 -14.845  1.00  0.00      A    H  
ATOM   4296  HG  LEU A 298       9.867  -1.300 -12.525  1.00  0.00      A    H  
ATOM   4297 HD11 LEU A 298       8.950  -3.578 -12.334  1.00  0.00      A    H  
ATOM   4298 HD12 LEU A 298      10.697  -3.595 -12.674  1.00  0.00      A    H  
ATOM   4299 HD13 LEU A 298       9.534  -3.945 -13.975  1.00  0.00      A    H  
ATOM   4300 HD21 LEU A 298      10.663  -0.466 -14.702  1.00  0.00      A    H  
ATOM   4301 HD22 LEU A 298      10.542  -2.112 -15.370  1.00  0.00      A    H  
ATOM   4302 HD23 LEU A 298      11.706  -1.762 -14.070  1.00  0.00      A    H  
ATOM   4303  N   LEU A 299       5.750   0.749 -14.496  1.00 10.00      A    N  
ATOM   4304  CA  LEU A 299       4.486   0.976 -15.186  1.00 10.00      A    C  
ATOM   4305  C   LEU A 299       4.704   1.707 -16.507  1.00 10.00      A    C  
ATOM   4306  O   LEU A 299       5.067   2.886 -16.532  1.00 10.00      A    O  
ATOM   4307  CB  LEU A 299       3.517   1.756 -14.294  1.00 10.00      A    C  
ATOM   4308  CG  LEU A 299       2.061   1.808 -14.758  1.00 10.00      A    C  
ATOM   4309  CD1 LEU A 299       1.451   0.413 -14.784  1.00 10.00      A    C  
ATOM   4310  CD2 LEU A 299       1.252   2.733 -13.864  1.00 10.00      A    C  
ATOM   4311  HN  LEU A 299       5.838   1.036 -13.565  1.00 10.00      A    H  
ATOM   4312  HA  LEU A 299       4.040   0.006 -15.405  1.00  0.00      A    H  
ATOM   4313  HB2 LEU A 299       3.534   1.298 -13.305  1.00  0.00      A    H  
ATOM   4314  HB3 LEU A 299       3.884   2.778 -14.203  1.00  0.00      A    H  
ATOM   4315  HG  LEU A 299       2.040   2.209 -15.772  1.00  0.00      A    H  
ATOM   4316 HD11 LEU A 299       2.046  -0.232 -15.430  1.00  0.00      A    H  
ATOM   4317 HD12 LEU A 299       0.432   0.469 -15.167  1.00  0.00      A    H  
ATOM   4318 HD13 LEU A 299       1.438   0.003 -13.774  1.00  0.00      A    H  
ATOM   4319 HD21 LEU A 299       0.218   2.759 -14.208  1.00  0.00      A    H  
ATOM   4320 HD22 LEU A 299       1.284   2.366 -12.838  1.00  0.00      A    H  
ATOM   4321 HD23 LEU A 299       1.673   3.737 -13.904  1.00  0.00      A    H  
ATOM   4322  N   ARG A 300       4.488   0.981 -17.595  1.00 10.00      A    N  
ATOM   4323  CA  ARG A 300       4.661   1.498 -18.947  1.00 10.00      A    C  
ATOM   4324  C   ARG A 300       3.958   2.839 -19.170  1.00 10.00      A    C  
ATOM   4325  O   ARG A 300       2.731   2.914 -19.177  1.00 10.00      A    O  
ATOM   4326  CB  ARG A 300       4.143   0.473 -19.961  1.00 10.00      A    C  
ATOM   4327  CG  ARG A 300       4.957  -0.812 -20.026  1.00 10.00      A    C  
ATOM   4328  CD  ARG A 300       4.135  -1.993 -20.538  1.00 10.00      A    C  
ATOM   4329  NE  ARG A 300       2.912  -1.587 -21.235  1.00 10.00      A    N  
ATOM   4330  CZ  ARG A 300       2.839  -1.329 -22.543  1.00 10.00      A    C  
ATOM   4331  NH1 ARG A 300       3.921  -1.429 -23.311  1.00 10.00      A    N1+
ATOM   4332  NH2 ARG A 300       1.683  -0.980 -23.081  1.00 10.00      A    N  
ATOM   4333  HN  ARG A 300       4.212   0.046 -17.480  1.00 10.00      A    H  
ATOM   4334  HA  ARG A 300       5.727   1.640 -19.122  1.00  0.00      A    H  
ATOM   4335  HB2 ARG A 300       3.119   0.215 -19.692  1.00  0.00      A    H  
ATOM   4336  HB3 ARG A 300       4.138   0.933 -20.949  1.00  0.00      A    H  
ATOM   4337  HG2 ARG A 300       5.322  -1.046 -19.026  1.00  0.00      A    H  
ATOM   4338  HG3 ARG A 300       5.809  -0.659 -20.688  1.00  0.00      A    H  
ATOM   4339  HD2 ARG A 300       4.751  -2.570 -21.227  1.00  0.00      A    H  
ATOM   4340  HD3 ARG A 300       3.865  -2.626 -19.693  1.00  0.00      A    H  
ATOM   4341  HE  ARG A 300       2.093  -1.507 -20.688  1.00 10.00      A    H  
ATOM   4342 HH11 ARG A 300       4.831  -1.711 -22.896  1.00 10.00      A    H  
ATOM   4343 HH12 ARG A 300       3.859  -1.226 -24.332  1.00 10.00      A    H  
ATOM   4344 HH21 ARG A 300       1.608  -0.772 -24.104  1.00 10.00      A    H  
ATOM   4345 HH22 ARG A 300       0.827  -0.907 -22.490  1.00 10.00      A    H  
ATOM   4346  N   GLY A 301       4.743   3.897 -19.336  1.00 10.00      A    N  
ATOM   4347  CA  GLY A 301       4.175   5.209 -19.594  1.00 10.00      A    C  
ATOM   4348  C   GLY A 301       4.040   6.099 -18.370  1.00 10.00      A    C  
ATOM   4349  O   GLY A 301       3.588   7.236 -18.488  1.00 10.00      A    O  
ATOM   4350  HN  GLY A 301       5.717   3.791 -19.276  1.00 10.00      A    H  
ATOM   4351  HA2 GLY A 301       3.183   5.070 -20.023  1.00  0.00      A    H  
ATOM   4352  HA3 GLY A 301       4.800   5.719 -20.326  1.00  0.00      A    H  
ATOM   4353  N   LEU A 302       4.429   5.606 -17.201  1.00 10.00      A    N  
ATOM   4354  CA  LEU A 302       4.327   6.402 -15.980  1.00 10.00      A    C  
ATOM   4355  C   LEU A 302       5.300   7.577 -16.019  1.00 10.00      A    C  
ATOM   4356  O   LEU A 302       4.999   8.667 -15.526  1.00 10.00      A    O  
ATOM   4357  CB  LEU A 302       4.573   5.540 -14.740  1.00 10.00      A    C  
ATOM   4358  CG  LEU A 302       4.262   6.190 -13.390  1.00 10.00      A    C  
ATOM   4359  CD1 LEU A 302       2.798   6.597 -13.309  1.00 10.00      A    C  
ATOM   4360  CD2 LEU A 302       4.618   5.248 -12.252  1.00 10.00      A    C  
ATOM   4361  HN  LEU A 302       4.792   4.693 -17.153  1.00 10.00      A    H  
ATOM   4362  HA  LEU A 302       3.315   6.802 -15.920  1.00  0.00      A    H  
ATOM   4363  HB2 LEU A 302       3.955   4.647 -14.829  1.00  0.00      A    H  
ATOM   4364  HB3 LEU A 302       5.619   5.233 -14.739  1.00  0.00      A    H  
ATOM   4365  HG  LEU A 302       4.872   7.088 -13.294  1.00  0.00      A    H  
ATOM   4366 HD11 LEU A 302       2.562   7.272 -14.132  1.00  0.00      A    H  
ATOM   4367 HD12 LEU A 302       2.170   5.709 -13.376  1.00  0.00      A    H  
ATOM   4368 HD13 LEU A 302       2.613   7.102 -12.361  1.00  0.00      A    H  
ATOM   4369 HD21 LEU A 302       5.669   4.968 -12.327  1.00  0.00      A    H  
ATOM   4370 HD22 LEU A 302       3.998   4.353 -12.314  1.00  0.00      A    H  
ATOM   4371 HD23 LEU A 302       4.442   5.747 -11.299  1.00  0.00      A    H  
ATOM   4372  N   ASP A 303       6.455   7.349 -16.632  1.00 10.00      A    N  
ATOM   4373  CA  ASP A 303       7.485   8.375 -16.752  1.00 10.00      A    C  
ATOM   4374  C   ASP A 303       6.988   9.533 -17.613  1.00 10.00      A    C  
ATOM   4375  O   ASP A 303       7.176  10.704 -17.276  1.00 10.00      A    O  
ATOM   4376  CB  ASP A 303       8.771   7.780 -17.350  1.00 10.00      A    C  
ATOM   4377  CG  ASP A 303       8.638   7.418 -18.820  1.00 10.00      A    C  
ATOM   4378  OD1 ASP A 303       7.736   6.613 -19.156  1.00 10.00      A    O  
ATOM   4379  OD2 ASP A 303       9.418   7.958 -19.642  1.00 10.00      A    O1-
ATOM   4380  HN  ASP A 303       6.620   6.466 -17.026  1.00 10.00      A    H  
ATOM   4381  HA  ASP A 303       7.711   8.756 -15.756  1.00  0.00      A    H  
ATOM   4382  HB2 ASP A 303       9.572   8.512 -17.245  1.00  0.00      A    H  
ATOM   4383  HB3 ASP A 303       9.037   6.884 -16.790  1.00  0.00      A    H  
ATOM   4384  N   ALA A 304       6.332   9.194 -18.712  1.00 10.00      A    N  
ATOM   4385  CA  ALA A 304       5.805  10.189 -19.631  1.00 10.00      A    C  
ATOM   4386  C   ALA A 304       4.606  10.909 -19.033  1.00 10.00      A    C  
ATOM   4387  O   ALA A 304       4.471  12.120 -19.174  1.00 10.00      A    O  
ATOM   4388  CB  ALA A 304       5.433   9.542 -20.954  1.00 10.00      A    C  
ATOM   4389  HN  ALA A 304       6.213   8.241 -18.917  1.00 10.00      A    H  
ATOM   4390  HA  ALA A 304       6.586  10.926 -19.820  1.00  0.00      A    H  
ATOM   4391  HB1 ALA A 304       6.303   9.032 -21.367  1.00  0.00      A    H  
ATOM   4392  HB2 ALA A 304       5.097  10.309 -21.652  1.00  0.00      A    H  
ATOM   4393  HB3 ALA A 304       4.631   8.821 -20.793  1.00  0.00      A    H  
ATOM   4394  N   GLU A 305       3.751  10.159 -18.348  1.00 10.00      A    N  
ATOM   4395  CA  GLU A 305       2.556  10.730 -17.735  1.00 10.00      A    C  
ATOM   4396  C   GLU A 305       2.917  11.822 -16.732  1.00 10.00      A    C  
ATOM   4397  O   GLU A 305       2.327  12.905 -16.737  1.00 10.00      A    O  
ATOM   4398  CB  GLU A 305       1.701   9.642 -17.082  1.00 10.00      A    C  
ATOM   4399  CG  GLU A 305       0.231  10.011 -16.936  1.00 10.00      A    C  
ATOM   4400  CD  GLU A 305      -0.409  10.438 -18.247  1.00 10.00      A    C  
ATOM   4401  OE1 GLU A 305       0.185  10.185 -19.314  1.00 10.00      A    O  
ATOM   4402  OE2 GLU A 305      -1.503  11.026 -18.210  1.00 10.00      A    O1-
ATOM   4403  HN  GLU A 305       3.924   9.198 -18.255  1.00 10.00      A    H  
ATOM   4404  HA  GLU A 305       1.963  11.188 -18.526  1.00  0.00      A    H  
ATOM   4405  HB2 GLU A 305       2.103   9.440 -16.089  1.00  0.00      A    H  
ATOM   4406  HB3 GLU A 305       1.775   8.734 -17.680  1.00  0.00      A    H  
ATOM   4407  HG2 GLU A 305       0.149  10.834 -16.226  1.00  0.00      A    H  
ATOM   4408  HG3 GLU A 305      -0.311   9.151 -16.543  1.00  0.00      A    H  
ATOM   4409  N   ILE A 306       3.894  11.537 -15.873  1.00 10.00      A    N  
ATOM   4410  CA  ILE A 306       4.339  12.513 -14.887  1.00 10.00      A    C  
ATOM   4411  C   ILE A 306       5.000  13.695 -15.597  1.00 10.00      A    C  
ATOM   4412  O   ILE A 306       4.804  14.847 -15.217  1.00 10.00      A    O  
ATOM   4413  CB  ILE A 306       5.311  11.896 -13.855  1.00 10.00      A    C  
ATOM   4414  CG1 ILE A 306       4.632  10.738 -13.116  1.00 10.00      A    C  
ATOM   4415  CG2 ILE A 306       5.783  12.951 -12.862  1.00 10.00      A    C  
ATOM   4416  CD1 ILE A 306       5.539  10.002 -12.155  1.00 10.00      A    C  
ATOM   4417  HN  ILE A 306       4.316  10.649 -15.900  1.00 10.00      A    H  
ATOM   4418  HA  ILE A 306       3.463  12.882 -14.353  1.00  0.00      A    H  
ATOM   4419  HB  ILE A 306       6.179  11.507 -14.386  1.00  0.00      A    H  
ATOM   4420 HG12 ILE A 306       3.790  11.139 -12.552  1.00  0.00      A    H  
ATOM   4421 HG13 ILE A 306       4.254  10.028 -13.852  1.00  0.00      A    H  
ATOM   4422 HG21 ILE A 306       6.264  13.768 -13.400  1.00  0.00      A    H  
ATOM   4423 HG22 ILE A 306       4.927  13.336 -12.307  1.00  0.00      A    H  
ATOM   4424 HG23 ILE A 306       6.495  12.504 -12.168  1.00  0.00      A    H  
ATOM   4425 HD11 ILE A 306       4.983   9.198 -11.673  1.00  0.00      A    H  
ATOM   4426 HD12 ILE A 306       5.905  10.695 -11.398  1.00  0.00      A    H  
ATOM   4427 HD13 ILE A 306       6.384   9.583 -12.702  1.00  0.00      A    H  
ATOM   4428  N   ARG A 307       5.761  13.390 -16.644  1.00 10.00      A    N  
ATOM   4429  CA  ARG A 307       6.454  14.408 -17.438  1.00 10.00      A    C  
ATOM   4430  C   ARG A 307       5.479  15.420 -18.038  1.00 10.00      A    C  
ATOM   4431  O   ARG A 307       5.690  16.626 -17.931  1.00 10.00      A    O  
ATOM   4432  CB  ARG A 307       7.252  13.738 -18.561  1.00 10.00      A    C  
ATOM   4433  CG  ARG A 307       8.037  14.688 -19.453  1.00 10.00      A    C  
ATOM   4434  CD  ARG A 307       8.693  13.925 -20.595  1.00 10.00      A    C  
ATOM   4435  NE  ARG A 307       9.408  12.747 -20.101  1.00 10.00      A    N  
ATOM   4436  CZ  ARG A 307       9.320  11.526 -20.635  1.00 10.00      A    C  
ATOM   4437  NH1 ARG A 307       8.555  11.301 -21.703  1.00 10.00      A    N1+
ATOM   4438  NH2 ARG A 307       9.988  10.524 -20.077  1.00 10.00      A    N  
ATOM   4439  HN  ARG A 307       5.871  12.445 -16.887  1.00 10.00      A    H  
ATOM   4440  HA  ARG A 307       7.149  14.940 -16.789  1.00  0.00      A    H  
ATOM   4441  HB2 ARG A 307       7.957  13.043 -18.105  1.00  0.00      A    H  
ATOM   4442  HB3 ARG A 307       6.561  13.170 -19.184  1.00  0.00      A    H  
ATOM   4443  HG2 ARG A 307       7.360  15.437 -19.864  1.00  0.00      A    H  
ATOM   4444  HG3 ARG A 307       8.807  15.184 -18.862  1.00  0.00      A    H  
ATOM   4445  HD2 ARG A 307       7.923  13.605 -21.298  1.00  0.00      A    H  
ATOM   4446  HD3 ARG A 307       9.396  14.582 -21.108  1.00  0.00      A    H  
ATOM   4447  HE  ARG A 307       9.987  12.876 -19.322  1.00 10.00      A    H  
ATOM   4448 HH11 ARG A 307       8.496  10.342 -22.111  1.00 10.00      A    H  
ATOM   4449 HH12 ARG A 307       8.014  12.079 -22.136  1.00 10.00      A    H  
ATOM   4450 HH21 ARG A 307      10.577  10.690 -19.235  1.00 10.00      A    H  
ATOM   4451 HH22 ARG A 307       9.917   9.550 -20.467  1.00 10.00      A    H  
ATOM   4452  N   ASP A 308       4.412  14.925 -18.651  1.00 10.00      A    N  
ATOM   4453  CA  ASP A 308       3.411  15.788 -19.285  1.00 10.00      A    C  
ATOM   4454  C   ASP A 308       2.704  16.683 -18.268  1.00 10.00      A    C  
ATOM   4455  O   ASP A 308       2.384  17.836 -18.553  1.00 10.00      A    O  
ATOM   4456  CB  ASP A 308       2.370  14.948 -20.040  1.00 10.00      A    C  
ATOM   4457  CG  ASP A 308       2.841  14.463 -21.402  1.00 10.00      A    C  
ATOM   4458  OD1 ASP A 308       4.017  14.057 -21.525  1.00 10.00      A    O  
ATOM   4459  OD2 ASP A 308       2.025  14.457 -22.349  1.00 10.00      A    O1-
ATOM   4460  HN  ASP A 308       4.292  13.948 -18.693  1.00 10.00      A    H  
ATOM   4461  HA  ASP A 308       3.920  16.428 -20.006  1.00  0.00      A    H  
ATOM   4462  HB2 ASP A 308       2.125  14.077 -19.432  1.00  0.00      A    H  
ATOM   4463  HB3 ASP A 308       1.469  15.546 -20.174  1.00  0.00      A    H  
ATOM   4464  N   HIS A 309       2.483  16.152 -17.074  1.00 10.00      A    N  
ATOM   4465  CA  HIS A 309       1.786  16.889 -16.024  1.00 10.00      A    C  
ATOM   4466  C   HIS A 309       2.698  17.778 -15.172  1.00 10.00      A    C  
ATOM   4467  O   HIS A 309       2.213  18.500 -14.301  1.00 10.00      A    O  
ATOM   4468  CB  HIS A 309       1.006  15.926 -15.126  1.00 10.00      A    C  
ATOM   4469  CG  HIS A 309      -0.265  15.414 -15.732  1.00 10.00      A    C  
ATOM   4470  CD2 HIS A 309      -1.527  15.904 -15.649  1.00 10.00      A    C  
ATOM   4471  ND1 HIS A 309      -0.352  14.278 -16.511  1.00 10.00      A    N  
ATOM   4472  CE1 HIS A 309      -1.633  14.120 -16.867  1.00 10.00      A    C  
ATOM   4473  NE2 HIS A 309      -2.388  15.083 -16.367  1.00 10.00      A    N  
ATOM   4474  HN  HIS A 309       2.784  15.237 -16.896  1.00 10.00      A    H  
ATOM   4475  HA  HIS A 309       1.060  17.540 -16.511  1.00  0.00      A    H  
ATOM   4476  HB2 HIS A 309       1.646  15.073 -14.903  1.00  0.00      A    H  
ATOM   4477  HB3 HIS A 309       0.767  16.436 -14.193  1.00  0.00      A    H  
ATOM   4478  HD1 HIS A 309       0.395  13.689 -16.769  1.00 10.00      A    H  
ATOM   4479  HD2 HIS A 309      -1.817  16.793 -15.109  1.00  0.00      A    H  
ATOM   4480  HE1 HIS A 309      -2.001  13.312 -17.482  1.00  0.00      A    H  
ATOM   4481  N   THR A 310       4.005  17.727 -15.398  1.00 10.00      A    N  
ATOM   4482  CA  THR A 310       4.925  18.547 -14.610  1.00 10.00      A    C  
ATOM   4483  C   THR A 310       5.797  19.442 -15.483  1.00 10.00      A    C  
ATOM   4484  O   THR A 310       6.151  20.552 -15.088  1.00 10.00      A    O  
ATOM   4485  CB  THR A 310       5.838  17.686 -13.712  1.00 10.00      A    C  
ATOM   4486  CG2 THR A 310       5.029  16.979 -12.635  1.00 10.00      A    C  
ATOM   4487  OG1 THR A 310       6.523  16.710 -14.508  1.00 10.00      A    O  
ATOM   4488  HN  THR A 310       4.356  17.134 -16.093  1.00 10.00      A    H  
ATOM   4489  HA  THR A 310       4.329  19.190 -13.962  1.00  0.00      A    H  
ATOM   4490  HB  THR A 310       6.574  18.332 -13.234  1.00  0.00      A    H  
ATOM   4491  HG1 THR A 310       5.951  15.940 -14.628  1.00 10.00      A    H  
ATOM   4492 HG21 THR A 310       5.695  16.379 -12.015  1.00  0.00      A    H  
ATOM   4493 HG22 THR A 310       4.525  17.720 -12.014  1.00  0.00      A    H  
ATOM   4494 HG23 THR A 310       4.287  16.332 -13.104  1.00  0.00      A    H  
ATOM   4495  N   GLY A 311       6.130  18.959 -16.671  1.00 10.00      A    N  
ATOM   4496  CA  GLY A 311       6.990  19.710 -17.560  1.00 10.00      A    C  
ATOM   4497  C   GLY A 311       8.443  19.483 -17.201  1.00 10.00      A    C  
ATOM   4498  O   GLY A 311       9.341  20.134 -17.735  1.00 10.00      A    O  
ATOM   4499  HN  GLY A 311       5.787  18.082 -16.951  1.00 10.00      A    H  
ATOM   4500  HA2 GLY A 311       6.818  19.385 -18.586  1.00  0.00      A    H  
ATOM   4501  HA3 GLY A 311       6.759  20.772 -17.474  1.00  0.00      A    H  
ATOM   4502  N   LEU A 312       8.664  18.536 -16.291  1.00 10.00      A    N  
ATOM   4503  CA  LEU A 312       9.998  18.200 -15.820  1.00 10.00      A    C  
ATOM   4504  C   LEU A 312      10.437  16.838 -16.353  1.00 10.00      A    C  
ATOM   4505  O   LEU A 312       9.607  15.964 -16.610  1.00 10.00      A    O  
ATOM   4506  CB  LEU A 312      10.021  18.184 -14.290  1.00 10.00      A    C  
ATOM   4507  CG  LEU A 312       9.563  19.464 -13.593  1.00 10.00      A    C  
ATOM   4508  CD1 LEU A 312       9.362  19.206 -12.112  1.00 10.00      A    C  
ATOM   4509  CD2 LEU A 312      10.570  20.583 -13.809  1.00 10.00      A    C  
ATOM   4510  HN  LEU A 312       7.896  18.042 -15.929  1.00 10.00      A    H  
ATOM   4511  HA  LEU A 312      10.697  18.958 -16.174  1.00  0.00      A    H  
ATOM   4512  HB2 LEU A 312       9.372  17.374 -13.957  1.00  0.00      A    H  
ATOM   4513  HB3 LEU A 312      11.038  17.963 -13.966  1.00  0.00      A    H  
ATOM   4514  HG  LEU A 312       8.609  19.770 -14.023  1.00  0.00      A    H  
ATOM   4515 HD11 LEU A 312       9.036  20.124 -11.624  1.00  0.00      A    H  
ATOM   4516 HD12 LEU A 312      10.302  18.874 -11.670  1.00  0.00      A    H  
ATOM   4517 HD13 LEU A 312       8.605  18.434 -11.977  1.00  0.00      A    H  
ATOM   4518 HD21 LEU A 312      10.701  20.753 -14.878  1.00  0.00      A    H  
ATOM   4519 HD22 LEU A 312      10.205  21.496 -13.338  1.00  0.00      A    H  
ATOM   4520 HD23 LEU A 312      11.526  20.302 -13.366  1.00  0.00      A    H  
ATOM   4521  N   PRO A 313      11.752  16.650 -16.541  1.00 10.00      A    N  
ATOM   4522  CA  PRO A 313      12.308  15.390 -17.038  1.00 10.00      A    C  
ATOM   4523  C   PRO A 313      12.137  14.264 -16.025  1.00 10.00      A    C  
ATOM   4524  O   PRO A 313      12.453  14.419 -14.850  1.00 10.00      A    O  
ATOM   4525  CB  PRO A 313      13.803  15.698 -17.227  1.00 10.00      A    C  
ATOM   4526  CG  PRO A 313      13.908  17.184 -17.184  1.00 10.00      A    C  
ATOM   4527  CD  PRO A 313      12.802  17.647 -16.285  1.00 10.00      A    C  
ATOM   4528  HA  PRO A 313      11.851  15.120 -17.990  1.00  0.00      A    H  
ATOM   4529  HB2 PRO A 313      14.389  15.251 -16.424  1.00  0.00      A    H  
ATOM   4530  HB3 PRO A 313      14.144  15.325 -18.193  1.00  0.00      A    H  
ATOM   4531  HG2 PRO A 313      13.785  17.602 -18.183  1.00  0.00      A    H  
ATOM   4532  HG3 PRO A 313      14.873  17.479 -16.772  1.00  0.00      A    H  
ATOM   4533  HD2 PRO A 313      12.468  18.649 -16.554  1.00  0.00      A    H  
ATOM   4534  HD3 PRO A 313      13.116  17.614 -15.242  1.00  0.00      A    H  
ATOM   4535  N   VAL A 314      11.619  13.136 -16.475  1.00 10.00      A    N  
ATOM   4536  CA  VAL A 314      11.423  11.995 -15.594  1.00 10.00      A    C  
ATOM   4537  C   VAL A 314      12.317  10.844 -16.033  1.00 10.00      A    C  
ATOM   4538  O   VAL A 314      12.361  10.500 -17.216  1.00 10.00      A    O  
ATOM   4539  CB  VAL A 314       9.953  11.528 -15.571  1.00 10.00      A    C  
ATOM   4540  CG1 VAL A 314       9.747  10.464 -14.505  1.00 10.00      A    C  
ATOM   4541  CG2 VAL A 314       9.018  12.705 -15.335  1.00 10.00      A    C  
ATOM   4542  HN  VAL A 314      11.363  13.065 -17.412  1.00 10.00      A    H  
ATOM   4543  HA  VAL A 314      11.708  12.287 -14.583  1.00  0.00      A    H  
ATOM   4544  HB  VAL A 314       9.717  11.091 -16.541  1.00  0.00      A    H  
ATOM   4545 HG11 VAL A 314      10.423   9.629 -14.689  1.00  0.00      A    H  
ATOM   4546 HG12 VAL A 314       9.953  10.889 -13.523  1.00  0.00      A    H  
ATOM   4547 HG13 VAL A 314       8.716  10.111 -14.539  1.00  0.00      A    H  
ATOM   4548 HG21 VAL A 314       9.178  13.458 -16.107  1.00  0.00      A    H  
ATOM   4549 HG22 VAL A 314       7.984  12.361 -15.373  1.00  0.00      A    H  
ATOM   4550 HG23 VAL A 314       9.221  13.140 -14.356  1.00  0.00      A    H  
ATOM   4551  N   THR A 315      13.043  10.274 -15.085  1.00 10.00      A    N  
ATOM   4552  CA  THR A 315      13.940   9.164 -15.366  1.00 10.00      A    C  
ATOM   4553  C   THR A 315      13.638   7.982 -14.446  1.00 10.00      A    C  
ATOM   4554  O   THR A 315      13.441   8.157 -13.244  1.00 10.00      A    O  
ATOM   4555  CB  THR A 315      15.413   9.589 -15.177  1.00 10.00      A    C  
ATOM   4556  CG2 THR A 315      16.358   8.555 -15.774  1.00 10.00      A    C  
ATOM   4557  OG1 THR A 315      15.633  10.856 -15.815  1.00 10.00      A    O  
ATOM   4558  HN  THR A 315      12.973  10.608 -14.160  1.00 10.00      A    H  
ATOM   4559  HA  THR A 315      13.796   8.850 -16.400  1.00  0.00      A    H  
ATOM   4560  HB  THR A 315      15.621   9.687 -14.111  1.00  0.00      A    H  
ATOM   4561  HG1 THR A 315      14.803  11.188 -16.163  1.00 10.00      A    H  
ATOM   4562 HG21 THR A 315      17.389   8.877 -15.628  1.00  0.00      A    H  
ATOM   4563 HG22 THR A 315      16.157   8.452 -16.840  1.00  0.00      A    H  
ATOM   4564 HG23 THR A 315      16.204   7.595 -15.281  1.00  0.00      A    H  
ATOM   4565  N   VAL A 316      13.569   6.787 -15.020  1.00 10.00      A    N  
ATOM   4566  CA  VAL A 316      13.315   5.581 -14.245  1.00 10.00      A    C  
ATOM   4567  C   VAL A 316      14.649   4.936 -13.880  1.00 10.00      A    C  
ATOM   4568  O   VAL A 316      15.464   4.648 -14.758  1.00 10.00      A    O  
ATOM   4569  CB  VAL A 316      12.447   4.571 -15.028  1.00 10.00      A    C  
ATOM   4570  CG1 VAL A 316      12.102   3.365 -14.163  1.00 10.00      A    C  
ATOM   4571  CG2 VAL A 316      11.180   5.240 -15.543  1.00 10.00      A    C  
ATOM   4572  HN  VAL A 316      13.698   6.712 -15.988  1.00 10.00      A    H  
ATOM   4573  HA  VAL A 316      12.794   5.855 -13.328  1.00  0.00      A    H  
ATOM   4574  HB  VAL A 316      13.021   4.222 -15.886  1.00  0.00      A    H  
ATOM   4575 HG11 VAL A 316      13.020   2.900 -13.804  1.00  0.00      A    H  
ATOM   4576 HG12 VAL A 316      11.537   2.644 -14.754  1.00  0.00      A    H  
ATOM   4577 HG13 VAL A 316      11.502   3.688 -13.312  1.00  0.00      A    H  
ATOM   4578 HG21 VAL A 316      11.447   6.099 -16.159  1.00  0.00      A    H  
ATOM   4579 HG22 VAL A 316      10.576   5.572 -14.699  1.00  0.00      A    H  
ATOM   4580 HG23 VAL A 316      10.610   4.528 -16.140  1.00  0.00      A    H  
ATOM   4581  N   ALA A 317      14.872   4.734 -12.589  1.00 10.00      A    N  
ATOM   4582  CA  ALA A 317      16.117   4.145 -12.106  1.00 10.00      A    C  
ATOM   4583  C   ALA A 317      16.279   2.700 -12.569  1.00 10.00      A    C  
ATOM   4584  O   ALA A 317      15.298   1.958 -12.661  1.00 10.00      A    O  
ATOM   4585  CB  ALA A 317      16.180   4.225 -10.587  1.00 10.00      A    C  
ATOM   4586  HN  ALA A 317      14.175   4.978 -11.941  1.00 10.00      A    H  
ATOM   4587  HA  ALA A 317      16.946   4.726 -12.511  1.00  0.00      A    H  
ATOM   4588  HB1 ALA A 317      16.063   5.262 -10.272  1.00  0.00      A    H  
ATOM   4589  HB2 ALA A 317      15.379   3.623 -10.158  1.00  0.00      A    H  
ATOM   4590  HB3 ALA A 317      17.143   3.847 -10.243  1.00  0.00      A    H  
ATOM   4591  N   ASP A 318      17.521   2.316 -12.870  1.00 10.00      A    N  
ATOM   4592  CA  ASP A 318      17.827   0.953 -13.305  1.00 10.00      A    C  
ATOM   4593  C   ASP A 318      17.554   0.008 -12.147  1.00 10.00      A    C  
ATOM   4594  O   ASP A 318      18.036   0.239 -11.036  1.00 10.00      A    O  
ATOM   4595  CB  ASP A 318      19.281   0.835 -13.769  1.00 10.00      A    C  
ATOM   4596  CG  ASP A 318      19.519  -0.388 -14.635  1.00 10.00      A    C  
ATOM   4597  OD1 ASP A 318      18.876  -0.493 -15.701  1.00 10.00      A    O  
ATOM   4598  OD2 ASP A 318      20.354  -1.235 -14.256  1.00 10.00      A    O1-
ATOM   4599  HN  ASP A 318      18.251   2.960 -12.787  1.00 10.00      A    H  
ATOM   4600  HA  ASP A 318      17.170   0.692 -14.135  1.00  0.00      A    H  
ATOM   4601  HB2 ASP A 318      19.537   1.725 -14.344  1.00  0.00      A    H  
ATOM   4602  HB3 ASP A 318      19.928   0.780 -12.894  1.00  0.00      A    H  
ATOM   4603  N   ASP A 319      16.789  -1.043 -12.420  1.00 10.00      A    N  
ATOM   4604  CA  ASP A 319      16.371  -1.998 -11.393  1.00 10.00      A    C  
ATOM   4605  C   ASP A 319      15.802  -1.257 -10.185  1.00 10.00      A    C  
ATOM   4606  O   ASP A 319      16.398  -1.223  -9.110  1.00 10.00      A    O  
ATOM   4607  CB  ASP A 319      17.467  -2.980 -10.979  1.00 10.00      A    C  
ATOM   4608  CG  ASP A 319      16.916  -4.077 -10.082  1.00 10.00      A    C  
ATOM   4609  OD1 ASP A 319      15.724  -4.432 -10.241  1.00 10.00      A    O  
ATOM   4610  OD2 ASP A 319      17.665  -4.579  -9.217  1.00 10.00      A    O1-
ATOM   4611  HN  ASP A 319      16.514  -1.194 -13.343  1.00 10.00      A    H  
ATOM   4612  HA  ASP A 319      15.558  -2.587 -11.817  1.00  0.00      A    H  
ATOM   4613  HB2 ASP A 319      18.244  -2.438 -10.440  1.00  0.00      A    H  
ATOM   4614  HB3 ASP A 319      17.899  -3.431 -11.872  1.00  0.00      A    H  
ATOM   4615  N   PRO A 320      14.624  -0.645 -10.356  1.00 10.00      A    N  
ATOM   4616  CA  PRO A 320      13.977   0.122  -9.292  1.00 10.00      A    C  
ATOM   4617  C   PRO A 320      13.468  -0.766  -8.158  1.00 10.00      A    C  
ATOM   4618  O   PRO A 320      12.999  -0.268  -7.137  1.00 10.00      A    O  
ATOM   4619  CB  PRO A 320      12.808   0.802 -10.011  1.00 10.00      A    C  
ATOM   4620  CG  PRO A 320      12.510  -0.087 -11.167  1.00 10.00      A    C  
ATOM   4621  CD  PRO A 320      13.829  -0.656 -11.596  1.00 10.00      A    C  
ATOM   4622  HA  PRO A 320      14.664   0.873  -8.901  1.00  0.00      A    H  
ATOM   4623  HB2 PRO A 320      13.093   1.796 -10.354  1.00  0.00      A    H  
ATOM   4624  HB3 PRO A 320      11.943   0.864  -9.350  1.00  0.00      A    H  
ATOM   4625  HG2 PRO A 320      11.832  -0.886 -10.866  1.00  0.00      A    H  
ATOM   4626  HG3 PRO A 320      12.070   0.491 -11.980  1.00  0.00      A    H  
ATOM   4627  HD2 PRO A 320      13.711  -1.671 -11.975  1.00  0.00      A    H  
ATOM   4628  HD3 PRO A 320      14.291  -0.019 -12.350  1.00  0.00      A    H  
ATOM   4629  N   LEU A 321      13.594  -2.077  -8.333  1.00 10.00      A    N  
ATOM   4630  CA  LEU A 321      13.131  -3.032  -7.338  1.00 10.00      A    C  
ATOM   4631  C   LEU A 321      14.116  -3.177  -6.182  1.00 10.00      A    C  
ATOM   4632  O   LEU A 321      13.740  -3.585  -5.088  1.00 10.00      A    O  
ATOM   4633  CB  LEU A 321      12.867  -4.392  -7.995  1.00 10.00      A    C  
ATOM   4634  CG  LEU A 321      11.598  -4.485  -8.847  1.00 10.00      A    C  
ATOM   4635  CD1 LEU A 321      11.707  -5.614  -9.859  1.00 10.00      A    C  
ATOM   4636  CD2 LEU A 321      10.378  -4.681  -7.961  1.00 10.00      A    C  
ATOM   4637  HN  LEU A 321      14.020  -2.414  -9.149  1.00 10.00      A    H  
ATOM   4638  HA  LEU A 321      12.188  -2.665  -6.933  1.00  0.00      A    H  
ATOM   4639  HB2 LEU A 321      13.718  -4.625  -8.636  1.00  0.00      A    H  
ATOM   4640  HB3 LEU A 321      12.811  -5.147  -7.211  1.00  0.00      A    H  
ATOM   4641  HG  LEU A 321      11.480  -3.547  -9.390  1.00  0.00      A    H  
ATOM   4642 HD11 LEU A 321      12.586  -5.458 -10.485  1.00  0.00      A    H  
ATOM   4643 HD12 LEU A 321      10.814  -5.629 -10.484  1.00  0.00      A    H  
ATOM   4644 HD13 LEU A 321      11.799  -6.565  -9.334  1.00  0.00      A    H  
ATOM   4645 HD21 LEU A 321      10.315  -3.864  -7.242  1.00  0.00      A    H  
ATOM   4646 HD22 LEU A 321       9.479  -4.692  -8.578  1.00  0.00      A    H  
ATOM   4647 HD23 LEU A 321      10.464  -5.628  -7.428  1.00  0.00      A    H  
ATOM   4648  N   SER A 322      15.376  -2.842  -6.419  1.00 10.00      A    N  
ATOM   4649  CA  SER A 322      16.392  -2.958  -5.384  1.00 10.00      A    C  
ATOM   4650  C   SER A 322      16.874  -1.594  -4.916  1.00 10.00      A    C  
ATOM   4651  O   SER A 322      17.760  -1.508  -4.067  1.00 10.00      A    O  
ATOM   4652  CB  SER A 322      17.579  -3.746  -5.931  1.00 10.00      A    C  
ATOM   4653  OG  SER A 322      18.061  -3.149  -7.114  1.00 10.00      A    O  
ATOM   4654  HN  SER A 322      15.641  -2.538  -7.319  1.00 10.00      A    H  
ATOM   4655  HA  SER A 322      15.972  -3.496  -4.534  1.00  0.00      A    H  
ATOM   4656  HB2 SER A 322      17.264  -4.767  -6.147  1.00  0.00      A    H  
ATOM   4657  HB3 SER A 322      18.374  -3.764  -5.186  1.00  0.00      A    H  
ATOM   4658  HG  SER A 322      17.887  -3.749  -7.877  1.00 10.00      A    H  
ATOM   4659  N   CYS A 323      16.281  -0.538  -5.462  1.00 10.00      A    N  
ATOM   4660  CA  CYS A 323      16.659   0.829  -5.115  1.00 10.00      A    C  
ATOM   4661  C   CYS A 323      16.714   1.055  -3.606  1.00 10.00      A    C  
ATOM   4662  O   CYS A 323      17.732   1.503  -3.082  1.00 10.00      A    O  
ATOM   4663  CB  CYS A 323      15.723   1.836  -5.777  1.00 10.00      A    C  
ATOM   4664  SG  CYS A 323      15.968   2.009  -7.559  1.00 10.00      A    S  
ATOM   4665  HN  CYS A 323      15.575  -0.683  -6.125  1.00 10.00      A    H  
ATOM   4666  HA  CYS A 323      17.660   1.003  -5.510  1.00  0.00      A    H  
ATOM   4667  HB2 CYS A 323      14.696   1.515  -5.602  1.00  0.00      A    H  
ATOM   4668  HB3 CYS A 323      15.869   2.809  -5.308  1.00  0.00      A    H  
ATOM   4669  HG  CYS A 323      17.195   2.467  -7.768  1.00 10.00      A    H  
ATOM   4670  N   VAL A 324      15.635   0.715  -2.913  1.00 10.00      A    N  
ATOM   4671  CA  VAL A 324      15.573   0.897  -1.467  1.00 10.00      A    C  
ATOM   4672  C   VAL A 324      16.613   0.026  -0.766  1.00 10.00      A    C  
ATOM   4673  O   VAL A 324      17.384   0.511   0.066  1.00 10.00      A    O  
ATOM   4674  CB  VAL A 324      14.171   0.591  -0.905  1.00 10.00      A    C  
ATOM   4675  CG1 VAL A 324      14.092   0.967   0.565  1.00 10.00      A    C  
ATOM   4676  CG2 VAL A 324      13.102   1.325  -1.700  1.00 10.00      A    C  
ATOM   4677  HN  VAL A 324      14.866   0.325  -3.381  1.00 10.00      A    H  
ATOM   4678  HA  VAL A 324      15.804   1.940  -1.248  1.00  0.00      A    H  
ATOM   4679  HB  VAL A 324      13.991  -0.480  -0.995  1.00  0.00      A    H  
ATOM   4680 HG11 VAL A 324      14.864   0.433   1.119  1.00  0.00      A    H  
ATOM   4681 HG12 VAL A 324      14.244   2.041   0.674  1.00  0.00      A    H  
ATOM   4682 HG13 VAL A 324      13.111   0.698   0.957  1.00  0.00      A    H  
ATOM   4683 HG21 VAL A 324      13.173   1.044  -2.751  1.00  0.00      A    H  
ATOM   4684 HG22 VAL A 324      12.117   1.057  -1.318  1.00  0.00      A    H  
ATOM   4685 HG23 VAL A 324      13.250   2.400  -1.601  1.00  0.00      A    H  
ATOM   4686  N   ALA A 325      16.637  -1.253  -1.123  1.00 10.00      A    N  
ATOM   4687  CA  ALA A 325      17.582  -2.205  -0.545  1.00 10.00      A    C  
ATOM   4688  C   ALA A 325      19.027  -1.720  -0.683  1.00 10.00      A    C  
ATOM   4689  O   ALA A 325      19.809  -1.797   0.267  1.00 10.00      A    O  
ATOM   4690  CB  ALA A 325      17.418  -3.572  -1.187  1.00 10.00      A    C  
ATOM   4691  HN  ALA A 325      15.982  -1.571  -1.782  1.00 10.00      A    H  
ATOM   4692  HA  ALA A 325      17.358  -2.301   0.517  1.00  0.00      A    H  
ATOM   4693  HB1 ALA A 325      16.385  -3.903  -1.080  1.00  0.00      A    H  
ATOM   4694  HB2 ALA A 325      18.080  -4.285  -0.696  1.00  0.00      A    H  
ATOM   4695  HB3 ALA A 325      17.672  -3.509  -2.245  1.00  0.00      A    H  
ATOM   4696  N   LEU A 326      19.375  -1.216  -1.863  1.00 10.00      A    N  
ATOM   4697  CA  LEU A 326      20.724  -0.718  -2.113  1.00 10.00      A    C  
ATOM   4698  C   LEU A 326      20.994   0.550  -1.311  1.00 10.00      A    C  
ATOM   4699  O   LEU A 326      22.094   0.744  -0.792  1.00 10.00      A    O  
ATOM   4700  CB  LEU A 326      20.947  -0.460  -3.605  1.00 10.00      A    C  
ATOM   4701  CG  LEU A 326      20.990  -1.697  -4.505  1.00 10.00      A    C  
ATOM   4702  CD1 LEU A 326      21.167  -1.293  -5.961  1.00 10.00      A    C  
ATOM   4703  CD2 LEU A 326      22.098  -2.645  -4.071  1.00 10.00      A    C  
ATOM   4704  HN  LEU A 326      18.708  -1.178  -2.587  1.00 10.00      A    H  
ATOM   4705  HA  LEU A 326      21.433  -1.481  -1.791  1.00  0.00      A    H  
ATOM   4706  HB2 LEU A 326      20.137   0.179  -3.957  1.00  0.00      A    H  
ATOM   4707  HB3 LEU A 326      21.886   0.081  -3.722  1.00  0.00      A    H  
ATOM   4708  HG  LEU A 326      20.038  -2.220  -4.410  1.00  0.00      A    H  
ATOM   4709 HD11 LEU A 326      20.364  -0.615  -6.251  1.00  0.00      A    H  
ATOM   4710 HD12 LEU A 326      21.136  -2.182  -6.591  1.00  0.00      A    H  
ATOM   4711 HD13 LEU A 326      22.127  -0.793  -6.085  1.00  0.00      A    H  
ATOM   4712 HD21 LEU A 326      21.952  -2.921  -3.027  1.00  0.00      A    H  
ATOM   4713 HD22 LEU A 326      22.072  -3.541  -4.691  1.00  0.00      A    H  
ATOM   4714 HD23 LEU A 326      23.063  -2.152  -4.185  1.00  0.00      A    H  
ATOM   4715  N   GLY A 327      19.979   1.403  -1.211  1.00 10.00      A    N  
ATOM   4716  CA  GLY A 327      20.115   2.637  -0.463  1.00 10.00      A    C  
ATOM   4717  C   GLY A 327      20.442   2.376   0.990  1.00 10.00      A    C  
ATOM   4718  O   GLY A 327      21.370   2.969   1.541  1.00 10.00      A    O  
ATOM   4719  HN  GLY A 327      19.129   1.196  -1.658  1.00 10.00      A    H  
ATOM   4720  HA2 GLY A 327      19.177   3.190  -0.520  1.00  0.00      A    H  
ATOM   4721  HA3 GLY A 327      20.910   3.237  -0.906  1.00  0.00      A    H  
ATOM   4722  N   CYS A 328      19.683   1.476   1.608  1.00 10.00      A    N  
ATOM   4723  CA  CYS A 328      19.907   1.120   3.001  1.00 10.00      A    C  
ATOM   4724  C   CYS A 328      21.268   0.450   3.147  1.00 10.00      A    C  
ATOM   4725  O   CYS A 328      21.954   0.613   4.155  1.00 10.00      A    O  
ATOM   4726  CB  CYS A 328      18.805   0.179   3.495  1.00 10.00      A    C  
ATOM   4727  SG  CYS A 328      17.133   0.850   3.361  1.00 10.00      A    S  
ATOM   4728  HN  CYS A 328      18.950   1.044   1.113  1.00 10.00      A    H  
ATOM   4729  HA  CYS A 328      19.893   2.028   3.604  1.00  0.00      A    H  
ATOM   4730  HB2 CYS A 328      18.852  -0.738   2.908  1.00  0.00      A    H  
ATOM   4731  HB3 CYS A 328      18.999  -0.066   4.539  1.00  0.00      A    H  
ATOM   4732  HG  CYS A 328      16.300  -0.160   3.146  1.00 10.00      A    H  
ATOM   4733  N   GLY A 329      21.656  -0.288   2.114  1.00 10.00      A    N  
ATOM   4734  CA  GLY A 329      22.926  -0.977   2.120  1.00 10.00      A    C  
ATOM   4735  C   GLY A 329      24.101  -0.027   2.198  1.00 10.00      A    C  
ATOM   4736  O   GLY A 329      25.031  -0.250   2.968  1.00 10.00      A    O  
ATOM   4737  HN  GLY A 329      21.067  -0.366   1.333  1.00 10.00      A    H  
ATOM   4738  HA2 GLY A 329      22.958  -1.643   2.982  1.00  0.00      A    H  
ATOM   4739  HA3 GLY A 329      23.011  -1.571   1.210  1.00  0.00      A    H  
ATOM   4740  N   LYS A 330      24.052   1.045   1.414  1.00 10.00      A    N  
ATOM   4741  CA  LYS A 330      25.131   2.026   1.410  1.00 10.00      A    C  
ATOM   4742  C   LYS A 330      25.279   2.687   2.776  1.00 10.00      A    C  
ATOM   4743  O   LYS A 330      26.390   2.998   3.204  1.00 10.00      A    O  
ATOM   4744  CB  LYS A 330      24.943   3.079   0.313  1.00 10.00      A    C  
ATOM   4745  CG  LYS A 330      26.054   4.121   0.279  1.00 10.00      A    C  
ATOM   4746  CD  LYS A 330      26.134   4.838  -1.058  1.00 10.00      A    C  
ATOM   4747  CE  LYS A 330      27.351   5.749  -1.106  1.00 10.00      A    C  
ATOM   4748  NZ  LYS A 330      27.465   6.480  -2.396  1.00 10.00      A    N1+
ATOM   4749  HN  LYS A 330      23.275   1.175   0.825  1.00 10.00      A    H  
ATOM   4750  HA  LYS A 330      26.059   1.494   1.200  1.00  0.00      A    H  
ATOM   4751  HB2 LYS A 330      23.995   3.590   0.483  1.00  0.00      A    H  
ATOM   4752  HB3 LYS A 330      24.903   2.576  -0.653  1.00  0.00      A    H  
ATOM   4753  HG2 LYS A 330      25.867   4.857   1.061  1.00  0.00      A    H  
ATOM   4754  HG3 LYS A 330      27.007   3.630   0.475  1.00  0.00      A    H  
ATOM   4755  HD2 LYS A 330      25.234   5.436  -1.198  1.00  0.00      A    H  
ATOM   4756  HD3 LYS A 330      26.204   4.101  -1.858  1.00  0.00      A    H  
ATOM   4757  HE2 LYS A 330      27.275   6.476  -0.298  1.00  0.00      A    H  
ATOM   4758  HE3 LYS A 330      28.249   5.149  -0.959  1.00  0.00      A    H  
ATOM   4759  HZ1 LYS A 330      28.383   6.966  -2.449  1.00 10.00      A    H  
ATOM   4760  HZ2 LYS A 330      26.706   7.187  -2.475  1.00 10.00      A    H  
ATOM   4761  HZ3 LYS A 330      27.390   5.816  -3.193  1.00 10.00      A    H  
ATOM   4762  N   VAL A 331      24.156   2.890   3.456  1.00 10.00      A    N  
ATOM   4763  CA  VAL A 331      24.162   3.504   4.780  1.00 10.00      A    C  
ATOM   4764  C   VAL A 331      24.856   2.580   5.776  1.00 10.00      A    C  
ATOM   4765  O   VAL A 331      25.548   3.032   6.687  1.00 10.00      A    O  
ATOM   4766  CB  VAL A 331      22.727   3.804   5.269  1.00 10.00      A    C  
ATOM   4767  CG1 VAL A 331      22.744   4.463   6.640  1.00 10.00      A    C  
ATOM   4768  CG2 VAL A 331      21.998   4.685   4.267  1.00 10.00      A    C  
ATOM   4769  HN  VAL A 331      23.301   2.613   3.061  1.00 10.00      A    H  
ATOM   4770  HA  VAL A 331      24.716   4.441   4.728  1.00  0.00      A    H  
ATOM   4771  HB  VAL A 331      22.189   2.860   5.350  1.00  0.00      A    H  
ATOM   4772 HG11 VAL A 331      23.269   3.820   7.346  1.00  0.00      A    H  
ATOM   4773 HG12 VAL A 331      21.720   4.617   6.981  1.00  0.00      A    H  
ATOM   4774 HG13 VAL A 331      23.254   5.424   6.575  1.00  0.00      A    H  
ATOM   4775 HG21 VAL A 331      21.994   4.200   3.291  1.00  0.00      A    H  
ATOM   4776 HG22 VAL A 331      20.972   4.840   4.599  1.00  0.00      A    H  
ATOM   4777 HG23 VAL A 331      22.505   5.647   4.193  1.00  0.00      A    H  
ATOM   4778  N   LEU A 332      24.687   1.284   5.563  1.00 10.00      A    N  
ATOM   4779  CA  LEU A 332      25.280   0.269   6.422  1.00 10.00      A    C  
ATOM   4780  C   LEU A 332      26.799   0.236   6.260  1.00 10.00      A    C  
ATOM   4781  O   LEU A 332      27.529  -0.061   7.206  1.00 10.00      A    O  
ATOM   4782  CB  LEU A 332      24.692  -1.098   6.067  1.00 10.00      A    C  
ATOM   4783  CG  LEU A 332      24.704  -2.161   7.163  1.00 10.00      A    C  
ATOM   4784  CD1 LEU A 332      23.712  -1.811   8.261  1.00 10.00      A    C  
ATOM   4785  CD2 LEU A 332      24.387  -3.520   6.567  1.00 10.00      A    C  
ATOM   4786  HN  LEU A 332      24.145   0.996   4.798  1.00 10.00      A    H  
ATOM   4787  HA  LEU A 332      25.040   0.499   7.460  1.00  0.00      A    H  
ATOM   4788  HB2 LEU A 332      23.655  -0.943   5.770  1.00  0.00      A    H  
ATOM   4789  HB3 LEU A 332      25.237  -1.490   5.208  1.00  0.00      A    H  
ATOM   4790  HG  LEU A 332      25.703  -2.198   7.598  1.00  0.00      A    H  
ATOM   4791 HD11 LEU A 332      23.957  -0.833   8.675  1.00  0.00      A    H  
ATOM   4792 HD12 LEU A 332      23.763  -2.562   9.049  1.00  0.00      A    H  
ATOM   4793 HD13 LEU A 332      22.704  -1.788   7.846  1.00  0.00      A    H  
ATOM   4794 HD21 LEU A 332      24.397  -4.274   7.354  1.00  0.00      A    H  
ATOM   4795 HD22 LEU A 332      25.135  -3.770   5.815  1.00  0.00      A    H  
ATOM   4796 HD23 LEU A 332      23.401  -3.492   6.103  1.00  0.00      A    H  
ATOM   4797  N   GLU A 333      27.266   0.538   5.054  1.00 10.00      A    N  
ATOM   4798  CA  GLU A 333      28.697   0.544   4.765  1.00 10.00      A    C  
ATOM   4799  C   GLU A 333      29.340   1.852   5.224  1.00 10.00      A    C  
ATOM   4800  O   GLU A 333      30.559   2.012   5.178  1.00 10.00      A    O  
ATOM   4801  CB  GLU A 333      28.942   0.343   3.264  1.00 10.00      A    C  
ATOM   4802  CG  GLU A 333      28.177  -0.819   2.640  1.00 10.00      A    C  
ATOM   4803  CD  GLU A 333      28.635  -2.182   3.132  1.00 10.00      A    C  
ATOM   4804  OE1 GLU A 333      29.661  -2.252   3.840  1.00 10.00      A    O  
ATOM   4805  OE2 GLU A 333      27.964  -3.191   2.806  1.00 10.00      A    O1-
ATOM   4806  HN  GLU A 333      26.635   0.753   4.337  1.00 10.00      A    H  
ATOM   4807  HA  GLU A 333      29.163  -0.280   5.306  1.00  0.00      A    H  
ATOM   4808  HB2 GLU A 333      30.007   0.166   3.115  1.00  0.00      A    H  
ATOM   4809  HB3 GLU A 333      28.667   1.259   2.742  1.00  0.00      A    H  
ATOM   4810  HG2 GLU A 333      27.120  -0.704   2.879  1.00  0.00      A    H  
ATOM   4811  HG3 GLU A 333      28.298  -0.778   1.558  1.00  0.00      A    H  
ATOM   4812  N   HIS A 334      28.511   2.789   5.661  1.00 10.00      A    N  
ATOM   4813  CA  HIS A 334      28.996   4.083   6.127  1.00 10.00      A    C  
ATOM   4814  C   HIS A 334      28.605   4.316   7.581  1.00 10.00      A    C  
ATOM   4815  O   HIS A 334      28.379   3.365   8.330  1.00 10.00      A    O  
ATOM   4816  CB  HIS A 334      28.463   5.220   5.245  1.00 10.00      A    C  
ATOM   4817  CG  HIS A 334      29.053   5.259   3.867  1.00 10.00      A    C  
ATOM   4818  CD2 HIS A 334      29.953   6.116   3.321  1.00 10.00      A    C  
ATOM   4819  ND1 HIS A 334      28.742   4.358   2.874  1.00 10.00      A    N  
ATOM   4820  CE1 HIS A 334      29.446   4.683   1.784  1.00 10.00      A    C  
ATOM   4821  NE2 HIS A 334      30.196   5.745   2.000  1.00 10.00      A    N  
ATOM   4822  H   HIS A 334      27.549   2.601   5.689  1.00  0.00      A    H  
ATOM   4823  HD1 HIS A 334      28.113   3.603   2.955  1.00 10.00      A    H  
ATOM   4824  HC  HIS A 334      30.084   4.083   6.062  1.00  0.00      A    H  
ATOM   4825  HC2 HIS A 334      28.684   6.167   5.738  1.00  0.00      A    H  
ATOM   4826  HC3 HIS A 334      27.381   5.116   5.158  1.00  0.00      A    H  
ATOM   4827  HC4 HIS A 334      30.409   6.953   3.830  1.00  0.00      A    H  
ATOM   4828  HC5 HIS A 334      29.405   4.145   0.848  1.00  0.00      A    H  
TER    4829      HIS A 334 
HETATM 4830 MG+2 MG2 A1335       8.708  -0.068   0.217  1.00 10.00      A   Mg  
HETATM 4831  PA  ATP A1336       8.420  -3.181  -5.046  1.00 10.00      A    P  
HETATM 4832  PB  ATP A1336       7.921  -3.376  -2.284  1.00 10.00      A    P  
HETATM 4833  PG  ATP A1336       6.515  -1.538  -0.611  1.00 10.00      A    P  
HETATM 4834  C5' ATP A1336       6.341  -4.100  -6.389  1.00 10.00      A    C  
HETATM 4835  O5' ATP A1336       7.185  -2.990  -6.063  1.00 10.00      A    O  
HETATM 4836  C4' ATP A1336       5.248  -3.693  -7.383  1.00 10.00      A    C  
HETATM 4837  O4' ATP A1336       5.839  -3.500  -8.681  1.00 10.00      A    O  
HETATM 4838  C3' ATP A1336       4.248  -4.843  -7.543  1.00 10.00      A    C  
HETATM 4839  O3' ATP A1336       2.933  -4.306  -7.703  1.00 10.00      A    O  
HETATM 4840  C2' ATP A1336       4.703  -5.477  -8.855  1.00 10.00      A    C  
HETATM 4841  O2' ATP A1336       3.600  -6.159  -9.457  1.00 10.00      A    O  
HETATM 4842  C1' ATP A1336       4.974  -4.174  -9.606  1.00 10.00      A    C  
HETATM 4843  N1  ATP A1336       4.865  -3.251 -14.667  1.00 10.00      A    N  
HETATM 4844  O1A ATP A1336       9.539  -2.330  -5.512  1.00 10.00      A    O1-
HETATM 4845  O1B ATP A1336       9.085  -2.937  -1.486  1.00 10.00      A    O1-
HETATM 4846  O1G ATP A1336       7.800  -0.933  -0.193  1.00 10.00      A    O  
HETATM 4847  C2  ATP A1336       4.054  -2.807 -13.723  1.00 10.00      A    C  
HETATM 4848  O2A ATP A1336       8.672  -4.627  -4.864  1.00 10.00      A    O  
HETATM 4849  O2B ATP A1336       7.751  -4.822  -2.553  1.00 10.00      A    O  
HETATM 4850  O2G ATP A1336       5.626  -0.496  -1.454  1.00 10.00      A    O1-
HETATM 4851  N3  ATP A1336       4.218  -3.136 -12.454  1.00 10.00      A    N  
HETATM 4852  O3A ATP A1336       7.874  -2.554  -3.668  1.00 10.00      A    O  
HETATM 4853  O3G ATP A1336       5.595  -1.936   0.647  1.00 10.00      A    O  
HETATM 4854  C4  ATP A1336       5.225  -3.939 -12.085  1.00 10.00      A    C  
HETATM 4855  C5  ATP A1336       6.096  -4.427 -13.049  1.00 10.00      A    C  
HETATM 4856  C6  ATP A1336       5.893  -4.058 -14.372  1.00 10.00      A    C  
HETATM 4857  N6  ATP A1336       6.710  -4.483 -15.331  1.00 10.00      A    N  
HETATM 4858  N7  ATP A1336       6.985  -5.192 -12.425  1.00 10.00      A    N  
HETATM 4859  C8  ATP A1336       6.693  -5.186 -11.126  1.00 10.00      A    C  
HETATM 4860  N9  ATP A1336       5.621  -4.425 -10.913  1.00 10.00      A    N  
HETATM 4861 4O23 ATP A1336       6.602  -2.874  -1.506  1.00 10.00      A    O  
HETATM 4862  HC  ATP A1336       4.743  -2.786  -7.051  1.00  0.00      A    H  
HETATM 4863  HC1 ATP A1336       4.301  -5.546  -6.712  1.00  0.00      A    H  
HETATM 4864  HC2 ATP A1336       5.872  -4.470  -5.477  1.00  0.00      A    H  
HETATM 4865  HC3 ATP A1336       6.946  -4.893  -6.827  1.00  0.00      A    H  
HETATM 4866  HC4 ATP A1336       5.589  -6.103  -8.746  1.00  0.00      A    H  
HETATM 4867  HC5 ATP A1336       4.049  -3.613  -9.741  1.00  0.00      A    H  
HETATM 4868  HC6 ATP A1336       3.235  -2.158 -13.996  1.00  0.00      A    H  
HETATM 4869  HC7 ATP A1336       7.241  -5.717 -10.362  1.00  0.00      A    H  
HETATM 4870  H5  ATP A1336       2.257  -5.026  -7.552  1.00 10.00      A    H  
HETATM 4871  H7  ATP A1336       3.095  -6.665  -8.757  1.00 10.00      A    H  
HETATM 4872  H10 ATP A1336       7.480  -5.081 -15.106  1.00 10.00      A    H  
HETATM 4873  H11 ATP A1336       6.560  -4.201 -16.278  1.00 10.00      A    H  
ATOM   4874  N   MET B   1     -35.183   5.881   6.547  1.00 10.00      B    N  
ATOM   4875  CA  MET B   1     -33.949   5.723   5.792  1.00 10.00      B    C  
ATOM   4876  C   MET B   1     -32.918   4.981   6.637  1.00 10.00      B    C  
ATOM   4877  O   MET B   1     -32.689   5.333   7.793  1.00 10.00      B    O  
ATOM   4878  CB  MET B   1     -33.418   7.097   5.368  1.00 10.00      B    C  
ATOM   4879  CG  MET B   1     -32.563   7.088   4.110  1.00 10.00      B    C  
ATOM   4880  SD  MET B   1     -30.826   6.751   4.442  1.00 10.00      B    S  
ATOM   4881  CE  MET B   1     -30.427   8.098   5.556  1.00 10.00      B    C  
ATOM   4882  HN  MET B   1     -35.132   5.941   7.525  1.00 10.00      B    H  
ATOM   4883  HA  MET B   1     -34.158   5.136   4.898  1.00  0.00      B    H  
ATOM   4884  HB2 MET B   1     -34.272   7.752   5.193  1.00  0.00      B    H  
ATOM   4885  HB3 MET B   1     -32.827   7.508   6.186  1.00  0.00      B    H  
ATOM   4886  HG2 MET B   1     -32.642   8.063   3.630  1.00  0.00      B    H  
ATOM   4887  HG3 MET B   1     -32.946   6.328   3.429  1.00  0.00      B    H  
ATOM   4888  HE1 MET B   1     -29.360   8.315   5.497  1.00  0.00      B    H  
ATOM   4889  HE2 MET B   1     -30.684   7.814   6.576  1.00  0.00      B    H  
ATOM   4890  HE3 MET B   1     -30.994   8.984   5.272  1.00  0.00      B    H  
ATOM   4891  H1  MET B   1     -35.625   6.728   6.220  1.00  0.00      B    H  
ATOM   4892  H2  MET B   1     -35.789   5.106   6.316  1.00  0.00      B    H  
ATOM   4893  N   LYS B   2     -32.326   3.940   6.064  1.00 10.00      B    N  
ATOM   4894  CA  LYS B   2     -31.328   3.142   6.767  1.00 10.00      B    C  
ATOM   4895  C   LYS B   2     -29.920   3.635   6.455  1.00 10.00      B    C  
ATOM   4896  O   LYS B   2     -29.225   4.143   7.329  1.00 10.00      B    O  
ATOM   4897  CB  LYS B   2     -31.470   1.656   6.412  1.00 10.00      B    C  
ATOM   4898  CG  LYS B   2     -32.701   0.983   7.005  1.00 10.00      B    C  
ATOM   4899  CD  LYS B   2     -32.750  -0.499   6.654  1.00 10.00      B    C  
ATOM   4900  CE  LYS B   2     -33.954  -1.178   7.291  1.00 10.00      B    C  
ATOM   4901  NZ  LYS B   2     -34.035  -2.622   6.934  1.00 10.00      B    N1+
ATOM   4902  HN  LYS B   2     -32.554   3.712   5.143  1.00 10.00      B    H  
ATOM   4903  HA  LYS B   2     -31.497   3.253   7.838  1.00  0.00      B    H  
ATOM   4904  HB2 LYS B   2     -30.586   1.132   6.777  1.00  0.00      B    H  
ATOM   4905  HB3 LYS B   2     -31.509   1.559   5.327  1.00  0.00      B    H  
ATOM   4906  HG2 LYS B   2     -32.675   1.089   8.089  1.00  0.00      B    H  
ATOM   4907  HG3 LYS B   2     -33.596   1.471   6.619  1.00  0.00      B    H  
ATOM   4908  HD2 LYS B   2     -31.840  -0.979   7.014  1.00  0.00      B    H  
ATOM   4909  HD3 LYS B   2     -32.809  -0.609   5.571  1.00  0.00      B    H  
ATOM   4910  HE2 LYS B   2     -33.876  -1.087   8.374  1.00  0.00      B    H  
ATOM   4911  HE3 LYS B   2     -34.863  -0.677   6.957  1.00  0.00      B    H  
ATOM   4912  HZ1 LYS B   2     -34.901  -3.041   7.332  1.00 10.00      B    H  
ATOM   4913  HZ2 LYS B   2     -33.212  -3.131   7.313  1.00 10.00      B    H  
ATOM   4914  HZ3 LYS B   2     -34.052  -2.735   5.900  1.00 10.00      B    H  
ATOM   4915  N   THR B   3     -29.506   3.478   5.208  1.00 10.00      B    N  
ATOM   4916  CA  THR B   3     -28.193   3.917   4.776  1.00 10.00      B    C  
ATOM   4917  C   THR B   3     -28.308   4.640   3.440  1.00 10.00      B    C  
ATOM   4918  O   THR B   3     -29.250   4.407   2.681  1.00 10.00      B    O  
ATOM   4919  CB  THR B   3     -27.225   2.725   4.630  1.00 10.00      B    C  
ATOM   4920  CG2 THR B   3     -26.479   2.470   5.931  1.00 10.00      B    C  
ATOM   4921  OG1 THR B   3     -27.961   1.547   4.256  1.00 10.00      B    O  
ATOM   4922  HN  THR B   3     -30.095   3.054   4.559  1.00 10.00      B    H  
ATOM   4923  HA  THR B   3     -27.791   4.608   5.517  1.00  0.00      B    H  
ATOM   4924  HB  THR B   3     -26.501   2.952   3.847  1.00  0.00      B    H  
ATOM   4925  HG1 THR B   3     -27.879   1.409   3.309  1.00 10.00      B    H  
ATOM   4926 HG21 THR B   3     -25.803   1.625   5.803  1.00  0.00      B    H  
ATOM   4927 HG22 THR B   3     -27.195   2.246   6.722  1.00  0.00      B    H  
ATOM   4928 HG23 THR B   3     -25.905   3.357   6.201  1.00  0.00      B    H  
ATOM   4929  N   LEU B   4     -27.359   5.518   3.159  1.00 10.00      B    N  
ATOM   4930  CA  LEU B   4     -27.362   6.276   1.916  1.00 10.00      B    C  
ATOM   4931  C   LEU B   4     -26.971   5.395   0.732  1.00 10.00      B    C  
ATOM   4932  O   LEU B   4     -26.280   4.392   0.905  1.00 10.00      B    O  
ATOM   4933  CB  LEU B   4     -26.395   7.461   2.011  1.00 10.00      B    C  
ATOM   4934  CG  LEU B   4     -26.817   8.627   2.906  1.00 10.00      B    C  
ATOM   4935  CD1 LEU B   4     -25.701   9.656   2.996  1.00 10.00      B    C  
ATOM   4936  CD2 LEU B   4     -28.094   9.271   2.387  1.00 10.00      B    C  
ATOM   4937  HN  LEU B   4     -26.633   5.651   3.799  1.00 10.00      B    H
[truncated: 156,893 more chars]
