# Supplementary material for: Modeling the MreB-CbtA Interaction to Facilitate the Prediction and Design of Candidate Antibacterial Peptides
Source: Front Mol Biosci. 2022 Jan 27;8:814935. doi: 10.3389/fmolb.2021.814935 (PMC8828653; doi:10.3389/fmolb.2021.814935)
Supplement: Supplementary file 1 [file DataSheet2.ZIP › MD-Generated_CbtA_Model.pdb]

HEADER    E. coli Toxin Protein                                   
TITLE     trRosetta Model of E. coli CbtA Extracted From the Lowest Energy Minimum of a Free Energy Diagram Generated from MD Simulation Data
ATOM      1  N   MET     1      31.110  30.450  15.900  1.00  0.00           N  
ATOM      2  CA  MET     1      32.060  30.200  17.020  1.00  0.00           C  
ATOM      3  C   MET     1      31.410  30.170  18.420  1.00  0.00           C  
ATOM      4  O   MET     1      30.660  31.080  18.860  1.00  0.00           O  
ATOM      5  CB  MET     1      33.190  31.310  16.910  1.00  0.00           C  
ATOM      6  CG  MET     1      34.360  30.900  17.880  1.00  0.00           C  
ATOM      7  SD  MET     1      34.030  31.280  19.580  1.00  0.00           S  
ATOM      8  CE  MET     1      34.010  33.140  19.610  1.00  0.00           C  
ATOM      9  HA  MET     1      32.480  29.210  16.830  1.00  0.00           H  
ATOM     10  HB1 MET     1      32.770  32.290  17.150  1.00  0.00           H  
ATOM     11  HB2 MET     1      33.570  31.390  15.900  1.00  0.00           H  
ATOM     12  HG1 MET     1      35.240  31.460  17.590  1.00  0.00           H  
ATOM     13  HG2 MET     1      34.580  29.840  17.730  1.00  0.00           H  
ATOM     14  HE1 MET     1      33.090  33.610  19.270  1.00  0.00           H  
ATOM     15  HE2 MET     1      34.210  33.350  20.660  1.00  0.00           H  
ATOM     16  HE3 MET     1      34.770  33.600  18.990  1.00  0.00           H  
ATOM     17  H1  MET     1      30.650  31.350  15.910  1.00  0.00           H  
ATOM     18  H2  MET     1      31.680  30.510  15.050  1.00  0.00           H  
ATOM     19  H3  MET     1      30.520  29.640  15.780  1.00  0.00           H  
ATOM     20  N   LYS     2      31.740  29.140  19.180  1.00  0.00           N  
ATOM     21  CA  LYS     2      31.020  28.870  20.480  1.00  0.00           C  
ATOM     22  C   LYS     2      31.580  29.530  21.690  1.00  0.00           C  
ATOM     23  O   LYS     2      30.890  30.140  22.530  1.00  0.00           O  
ATOM     24  CB  LYS     2      30.900  27.330  20.770  1.00  0.00           C  
ATOM     25  CG  LYS     2      29.820  26.610  19.910  1.00  0.00           C  
ATOM     26  CD  LYS     2      29.610  25.170  20.460  1.00  0.00           C  
ATOM     27  CE  LYS     2      28.780  24.330  19.480  1.00  0.00           C  
ATOM     28  NZ  LYS     2      28.880  22.820  19.740  1.00  0.00           N1+
ATOM     29  H   LYS     2      32.380  28.450  18.810  1.00  0.00           H  
ATOM     30  HA  LYS     2      29.990  29.220  20.500  1.00  0.00           H  
ATOM     31  HB1 LYS     2      30.530  27.330  21.800  1.00  0.00           H  
ATOM     32  HB2 LYS     2      31.830  26.770  20.650  1.00  0.00           H  
ATOM     33  HG1 LYS     2      30.150  26.590  18.860  1.00  0.00           H  
ATOM     34  HG2 LYS     2      28.840  27.090  19.940  1.00  0.00           H  
ATOM     35  HD1 LYS     2      29.050  25.290  21.400  1.00  0.00           H  
ATOM     36  HD2 LYS     2      30.590  24.730  20.640  1.00  0.00           H  
ATOM     37  HE1 LYS     2      29.060  24.600  18.460  1.00  0.00           H  
ATOM     38  HE2 LYS     2      27.740  24.670  19.520  1.00  0.00           H  
ATOM     39  HZ1 LYS     2      28.510  22.620  20.650  1.00  0.00           H  
ATOM     40  HZ2 LYS     2      28.290  22.350  19.070  1.00  0.00           H  
ATOM     41  HZ3 LYS     2      29.810  22.450  19.690  1.00  0.00           H  
ATOM     42  N   THR     3      32.890  29.380  21.840  1.00  0.00           N  
ATOM     43  CA  THR     3      33.700  29.890  22.980  1.00  0.00           C  
ATOM     44  C   THR     3      35.160  30.160  22.540  1.00  0.00           C  
ATOM     45  O   THR     3      35.730  29.420  21.740  1.00  0.00           O  
ATOM     46  CB  THR     3      33.830  28.880  24.160  1.00  0.00           C  
ATOM     47  CG2 THR     3      32.580  28.940  25.000  1.00  0.00           C  
ATOM     48  OG1 THR     3      33.920  27.500  23.720  1.00  0.00           O  
ATOM     49  H   THR     3      33.320  28.800  21.140  1.00  0.00           H  
ATOM     50  HA  THR     3      33.270  30.850  23.290  1.00  0.00           H  
ATOM     51  HB  THR     3      34.680  29.200  24.760  1.00  0.00           H  
ATOM     52  HG1 THR     3      33.890  26.930  24.490  1.00  0.00           H  
ATOM     53 1HG2 THR     3      32.250  29.980  25.090  1.00  0.00           H  
ATOM     54 2HG2 THR     3      31.850  28.270  24.540  1.00  0.00           H  
ATOM     55 3HG2 THR     3      32.870  28.580  25.990  1.00  0.00           H  
ATOM     56  N   LEU     4      35.740  31.320  22.810  1.00  0.00           N  
ATOM     57  CA  LEU     4      37.160  31.640  22.560  1.00  0.00           C  
ATOM     58  C   LEU     4      38.090  30.600  23.210  1.00  0.00           C  
ATOM     59  O   LEU     4      37.620  29.830  24.070  1.00  0.00           O  
ATOM     60  CB  LEU     4      37.490  33.040  23.120  1.00  0.00           C  
ATOM     61  CG  LEU     4      36.820  34.180  22.320  1.00  0.00           C  
ATOM     62  CD1 LEU     4      37.180  35.560  22.890  1.00  0.00           C  
ATOM     63  CD2 LEU     4      37.250  34.210  20.840  1.00  0.00           C  
ATOM     64  H   LEU     4      35.260  32.020  23.360  1.00  0.00           H  
ATOM     65  HA  LEU     4      37.420  31.630  21.500  1.00  0.00           H  
ATOM     66  HB1 LEU     4      38.560  33.270  23.160  1.00  0.00           H  
ATOM     67  HB2 LEU     4      37.130  33.100  24.140  1.00  0.00           H  
ATOM     68  HG  LEU     4      35.740  34.030  22.360  1.00  0.00           H  
ATOM     69 1HD1 LEU     4      38.200  35.870  22.660  1.00  0.00           H  
ATOM     70 2HD1 LEU     4      36.500  36.310  22.490  1.00  0.00           H  
ATOM     71 3HD1 LEU     4      36.940  35.540  23.950  1.00  0.00           H  
ATOM     72 1HD2 LEU     4      36.780  33.360  20.350  1.00  0.00           H  
ATOM     73 2HD2 LEU     4      36.860  35.030  20.230  1.00  0.00           H  
ATOM     74 3HD2 LEU     4      38.340  34.140  20.810  1.00  0.00           H  
ATOM     75  N   PRO     5      39.370  30.460  22.830  1.00  0.00           N  
ATOM     76  CA  PRO     5      40.110  29.220  23.240  1.00  0.00           C  
ATOM     77  C   PRO     5      40.530  29.040  24.670  1.00  0.00           C  
ATOM     78  O   PRO     5      40.430  29.950  25.510  1.00  0.00           O  
ATOM     79  CB  PRO     5      41.280  29.290  22.290  1.00  0.00           C  
ATOM     80  CG  PRO     5      40.950  30.240  21.150  1.00  0.00           C  
ATOM     81  CD  PRO     5      40.040  31.230  21.760  1.00  0.00           C  
ATOM     82  HA  PRO     5      39.570  28.320  22.940  1.00  0.00           H  
ATOM     83  HB1 PRO     5      42.120  29.750  22.820  1.00  0.00           H  
ATOM     84  HB2 PRO     5      41.580  28.320  21.900  1.00  0.00           H  
ATOM     85  HG1 PRO     5      41.860  30.670  20.750  1.00  0.00           H  
ATOM     86  HG2 PRO     5      40.490  29.660  20.360  1.00  0.00           H  
ATOM     87  HD1 PRO     5      40.710  31.970  22.210  1.00  0.00           H  
ATOM     88  HD2 PRO     5      39.310  31.630  21.040  1.00  0.00           H  
ATOM     89  N   VAL     6      40.920  27.810  25.090  1.00  0.00           N  
ATOM     90  CA  VAL     6      41.430  27.490  26.430  1.00  0.00           C  
ATOM     91  C   VAL     6      42.790  28.150  26.870  1.00  0.00           C  
ATOM     92  O   VAL     6      43.640  28.450  25.960  1.00  0.00           O  
ATOM     93  CB  VAL     6      41.510  25.970  26.750  1.00  0.00           C  
ATOM     94  CG1 VAL     6      40.100  25.370  26.640  1.00  0.00           C  
ATOM     95  CG2 VAL     6      42.490  25.160  25.890  1.00  0.00           C  
ATOM     96  H   VAL     6      41.130  27.170  24.330  1.00  0.00           H  
ATOM     97  HA  VAL     6      40.700  27.930  27.120  1.00  0.00           H  
ATOM     98  HB  VAL     6      41.850  25.890  27.780  1.00  0.00           H  
ATOM     99 1HG1 VAL     6      39.640  25.390  25.650  1.00  0.00           H  
ATOM    100 2HG1 VAL     6      40.250  24.320  26.890  1.00  0.00           H  
ATOM    101 3HG1 VAL     6      39.520  25.910  27.400  1.00  0.00           H  
ATOM    102 1HG2 VAL     6      43.520  25.490  26.010  1.00  0.00           H  
ATOM    103 2HG2 VAL     6      42.440  24.110  26.150  1.00  0.00           H  
ATOM    104 3HG2 VAL     6      42.060  25.280  24.890  1.00  0.00           H  
ATOM    105  N   LEU     7      43.080  28.360  28.140  1.00  0.00           N  
ATOM    106  CA  LEU     7      44.330  28.930  28.520  1.00  0.00           C  
ATOM    107  C   LEU     7      45.540  27.940  28.680  1.00  0.00           C  
ATOM    108  O   LEU     7      45.470  27.140  29.660  1.00  0.00           O  
ATOM    109  CB  LEU     7      44.070  29.900  29.720  1.00  0.00           C  
ATOM    110  CG  LEU     7      45.250  30.760  30.180  1.00  0.00           C  
ATOM    111  CD1 LEU     7      45.530  31.870  29.120  1.00  0.00           C  
ATOM    112  CD2 LEU     7      44.950  31.520  31.550  1.00  0.00           C  
ATOM    113  H   LEU     7      42.480  27.960  28.840  1.00  0.00           H  
ATOM    114  HA  LEU     7      44.660  29.570  27.680  1.00  0.00           H  
ATOM    115  HB1 LEU     7      43.740  29.340  30.580  1.00  0.00           H  
ATOM    116  HB2 LEU     7      43.150  30.460  29.520  1.00  0.00           H  
ATOM    117  HG  LEU     7      46.150  30.170  30.310  1.00  0.00           H  
ATOM    118 1HD1 LEU     7      44.700  32.570  29.070  1.00  0.00           H  
ATOM    119 2HD1 LEU     7      46.430  32.390  29.460  1.00  0.00           H  
ATOM    120 3HD1 LEU     7      45.790  31.430  28.140  1.00  0.00           H  
ATOM    121 1HD2 LEU     7      45.700  32.260  31.820  1.00  0.00           H  
ATOM    122 2HD2 LEU     7      44.010  32.040  31.360  1.00  0.00           H  
ATOM    123 3HD2 LEU     7      44.800  30.780  32.340  1.00  0.00           H  
ATOM    124  N   PRO     8      46.580  27.970  27.860  1.00  0.00           N  
ATOM    125  CA  PRO     8      47.740  27.090  28.080  1.00  0.00           C  
ATOM    126  C   PRO     8      48.610  27.560  29.200  1.00  0.00           C  
ATOM    127  O   PRO     8      48.630  28.690  29.670  1.00  0.00           O  
ATOM    128  CB  PRO     8      48.620  27.150  26.810  1.00  0.00           C  
ATOM    129  CG  PRO     8      48.260  28.540  26.280  1.00  0.00           C  
ATOM    130  CD  PRO     8      46.780  28.700  26.600  1.00  0.00           C  
ATOM    131  HA  PRO     8      47.450  26.050  28.270  1.00  0.00           H  
ATOM    132  HB1 PRO     8      49.670  26.890  26.880  1.00  0.00           H  
ATOM    133  HB2 PRO     8      48.200  26.400  26.140  1.00  0.00           H  
ATOM    134  HG1 PRO     8      48.800  29.330  26.790  1.00  0.00           H  
ATOM    135  HG2 PRO     8      48.360  28.580  25.190  1.00  0.00           H  
ATOM    136  HD1 PRO     8      46.520  29.750  26.530  1.00  0.00           H  
ATOM    137  HD2 PRO     8      46.120  28.260  25.840  1.00  0.00           H  
ATOM    138  N   GLY     9      49.450  26.660  29.770  1.00  0.00           N  
ATOM    139  CA  GLY     9      50.580  26.950  30.690  1.00  0.00           C  
ATOM    140  C   GLY     9      51.530  27.960  30.040  1.00  0.00           C  
ATOM    141  O   GLY     9      52.090  27.720  28.960  1.00  0.00           O  
ATOM    142  H   GLY     9      49.460  25.780  29.260  1.00  0.00           H  
ATOM    143  HA1 GLY     9      51.190  26.040  30.700  1.00  0.00           H  
ATOM    144  HA2 GLY     9      50.240  27.200  31.690  1.00  0.00           H  
ATOM    145  N   GLN    10      51.800  29.070  30.710  1.00  0.00           N  
ATOM    146  CA  GLN    10      52.800  30.160  30.300  1.00  0.00           C  
ATOM    147  C   GLN    10      53.580  30.600  31.510  1.00  0.00           C  
ATOM    148  O   GLN    10      52.970  30.890  32.530  1.00  0.00           O  
ATOM    149  CB  GLN    10      51.980  31.300  29.670  1.00  0.00           C  
ATOM    150  CG  GLN    10      51.370  30.890  28.290  1.00  0.00           C  
ATOM    151  CD  GLN    10      50.540  31.960  27.620  1.00  0.00           C  
ATOM    152  NE2 GLN    10      50.280  31.870  26.300  1.00  0.00           N  
ATOM    153  OE1 GLN    10      50.120  32.920  28.250  1.00  0.00           O  
ATOM    154  H   GLN    10      51.230  29.210  31.540  1.00  0.00           H  
ATOM    155  HA  GLN    10      53.520  29.730  29.600  1.00  0.00           H  
ATOM    156  HB1 GLN    10      52.610  32.170  29.520  1.00  0.00           H  
ATOM    157  HB2 GLN    10      51.250  31.710  30.380  1.00  0.00           H  
ATOM    158  HG1 GLN    10      50.830  29.950  28.320  1.00  0.00           H  
ATOM    159  HG2 GLN    10      52.180  30.580  27.630  1.00  0.00           H  
ATOM    160 1HE2 GLN    10      50.730  31.110  25.810  1.00  0.00           H  
ATOM    161 2HE2 GLN    10      49.540  32.420  25.900  1.00  0.00           H  
ATOM    162  N   ALA    11      54.890  30.810  31.410  1.00  0.00           N  
ATOM    163  CA  ALA    11      55.550  31.470  32.550  1.00  0.00           C  
ATOM    164  C   ALA    11      54.980  32.900  32.820  1.00  0.00           C  
ATOM    165  O   ALA    11      54.410  33.620  31.940  1.00  0.00           O  
ATOM    166  CB  ALA    11      57.020  31.440  32.150  1.00  0.00           C  
ATOM    167  H   ALA    11      55.390  30.470  30.590  1.00  0.00           H  
ATOM    168  HA  ALA    11      55.410  30.840  33.440  1.00  0.00           H  
ATOM    169  HB1 ALA    11      57.660  31.610  33.010  1.00  0.00           H  
ATOM    170  HB2 ALA    11      57.310  30.430  31.840  1.00  0.00           H  
ATOM    171  HB3 ALA    11      57.170  32.240  31.430  1.00  0.00           H  
ATOM    172  N   ALA    12      55.270  33.470  34.000  1.00  0.00           N  
ATOM    173  CA  ALA    12      54.780  34.810  34.430  1.00  0.00           C  
ATOM    174  C   ALA    12      55.060  35.810  33.390  1.00  0.00           C  
ATOM    175  O   ALA    12      54.230  36.780  33.150  1.00  0.00           O  
ATOM    176  CB  ALA    12      55.440  35.130  35.830  1.00  0.00           C  
ATOM    177  H   ALA    12      55.680  32.870  34.710  1.00  0.00           H  
ATOM    178  HA  ALA    12      53.700  34.820  34.590  1.00  0.00           H  
ATOM    179  HB1 ALA    12      54.970  36.050  36.170  1.00  0.00           H  
ATOM    180  HB2 ALA    12      55.130  34.310  36.480  1.00  0.00           H  
ATOM    181  HB3 ALA    12      56.520  35.180  35.720  1.00  0.00           H  
ATOM    182  N   SER    13      56.210  35.780  32.720  1.00  0.00           N  
ATOM    183  CA  SER    13      56.740  36.760  31.800  1.00  0.00           C  
ATOM    184  C   SER    13      56.080  36.740  30.410  1.00  0.00           C  
ATOM    185  O   SER    13      56.200  37.680  29.660  1.00  0.00           O  
ATOM    186  CB  SER    13      58.200  36.420  31.500  1.00  0.00           C  
ATOM    187  OG  SER    13      58.430  35.050  31.280  1.00  0.00           O  
ATOM    188  H   SER    13      56.840  35.020  32.910  1.00  0.00           H  
ATOM    189  HA  SER    13      56.650  37.780  32.150  1.00  0.00           H  
ATOM    190  HB1 SER    13      58.850  36.770  32.300  1.00  0.00           H  
ATOM    191  HB2 SER    13      58.520  36.890  30.580  1.00  0.00           H  
ATOM    192  HG  SER    13      58.730  34.710  32.130  1.00  0.00           H  
ATOM    193  N   SER    14      55.260  35.670  30.090  1.00  0.00           N  
ATOM    194  CA  SER    14      54.290  35.700  28.940  1.00  0.00           C  
ATOM    195  C   SER    14      52.860  35.510  29.320  1.00  0.00           C  
ATOM    196  O   SER    14      51.960  35.680  28.470  1.00  0.00           O  
ATOM    197  CB  SER    14      54.670  34.500  28.020  1.00  0.00           C  
ATOM    198  OG  SER    14      55.030  33.280  28.670  1.00  0.00           O  
ATOM    199  H   SER    14      55.200  34.970  30.820  1.00  0.00           H  
ATOM    200  HA  SER    14      54.330  36.610  28.340  1.00  0.00           H  
ATOM    201  HB1 SER    14      55.510  34.890  27.450  1.00  0.00           H  
ATOM    202  HB2 SER    14      53.880  34.300  27.290  1.00  0.00           H  
ATOM    203  HG  SER    14      54.970  32.550  28.050  1.00  0.00           H  
ATOM    204  N   ARG    15      52.510  35.210  30.580  1.00  0.00           N  
ATOM    205  CA  ARG    15      51.110  34.970  31.050  1.00  0.00           C  
ATOM    206  C   ARG    15      50.390  36.320  31.330  1.00  0.00           C  
ATOM    207  O   ARG    15      51.060  37.290  31.610  1.00  0.00           O  
ATOM    208  CB  ARG    15      51.120  33.970  32.280  1.00  0.00           C  
ATOM    209  CG  ARG    15      49.750  33.470  32.810  1.00  0.00           C  
ATOM    210  CD  ARG    15      50.000  32.270  33.720  1.00  0.00           C  
ATOM    211  NE  ARG    15      48.820  31.930  34.570  1.00  0.00           N  
ATOM    212  CZ  ARG    15      47.950  30.960  34.400  1.00  0.00           C  
ATOM    213  NH1 ARG    15      47.840  30.420  33.200  1.00  0.00           N1+
ATOM    214  NH2 ARG    15      47.110  30.690  35.380  1.00  0.00           N  
ATOM    215  H   ARG    15      53.290  34.840  31.110  1.00  0.00           H  
ATOM    216  HA  ARG    15      50.570  34.410  30.300  1.00  0.00           H  
ATOM    217  HB1 ARG    15      51.690  34.430  33.080  1.00  0.00           H  
ATOM    218  HB2 ARG    15      51.700  33.080  32.060  1.00  0.00           H  
ATOM    219  HG1 ARG    15      49.100  33.260  31.960  1.00  0.00           H  
ATOM    220  HG2 ARG    15      49.320  34.310  33.350  1.00  0.00           H  
ATOM    221  HD1 ARG    15      50.910  32.460  34.270  1.00  0.00           H  
ATOM    222  HD2 ARG    15      50.260  31.460  33.020  1.00  0.00           H  
ATOM    223  HE  ARG    15      48.830  32.380  35.480  1.00  0.00           H  
ATOM    224 1HH1 ARG    15      48.440  30.750  32.450  1.00  0.00           H  
ATOM    225 2HH1 ARG    15      47.160  29.690  33.080  1.00  0.00           H  
ATOM    226 1HH2 ARG    15      46.990  31.260  36.200  1.00  0.00           H  
ATOM    227 2HH2 ARG    15      46.370  30.030  35.150  1.00  0.00           H  
ATOM    228  N   PRO    16      49.040  36.370  31.140  1.00  0.00           N  
ATOM    229  CA  PRO    16      48.330  37.580  31.590  1.00  0.00           C  
ATOM    230  C   PRO    16      48.670  38.100  32.990  1.00  0.00           C  
ATOM    231  O   PRO    16      48.780  37.280  33.930  1.00  0.00           O  
ATOM    232  CB  PRO    16      46.810  37.320  31.550  1.00  0.00           C  
ATOM    233  CG  PRO    16      46.860  36.390  30.340  1.00  0.00           C  
ATOM    234  CD  PRO    16      48.060  35.510  30.490  1.00  0.00           C  
ATOM    235  HA  PRO    16      48.570  38.340  30.840  1.00  0.00           H  
ATOM    236  HB1 PRO    16      46.490  36.810  32.460  1.00  0.00           H  
ATOM    237  HB2 PRO    16      46.550  38.350  31.330  1.00  0.00           H  
ATOM    238  HG1 PRO    16      45.980  35.740  30.260  1.00  0.00           H  
ATOM    239  HG2 PRO    16      46.950  36.920  29.390  1.00  0.00           H  
ATOM    240  HD1 PRO    16      47.810  34.610  31.040  1.00  0.00           H  
ATOM    241  HD2 PRO    16      48.420  35.150  29.520  1.00  0.00           H  
ATOM    242  N   SER    17      48.800  39.420  33.190  1.00  0.00           N  
ATOM    243  CA  SER    17      49.170  39.940  34.550  1.00  0.00           C  
ATOM    244  C   SER    17      47.960  39.830  35.500  1.00  0.00           C  
ATOM    245  O   SER    17      46.790  39.460  35.140  1.00  0.00           O  
ATOM    246  CB  SER    17      49.540  41.390  34.490  1.00  0.00           C  
ATOM    247  OG  SER    17      48.440  42.200  34.100  1.00  0.00           O  
ATOM    248  H   SER    17      48.980  40.080  32.430  1.00  0.00           H  
ATOM    249  HA  SER    17      50.000  39.350  34.950  1.00  0.00           H  
ATOM    250  HB1 SER    17      50.320  41.630  33.770  1.00  0.00           H  
ATOM    251  HB2 SER    17      49.880  41.870  35.410  1.00  0.00           H  
ATOM    252  HG  SER    17      48.710  43.110  33.940  1.00  0.00           H  
ATOM    253  N   PRO    18      48.200  40.130  36.800  1.00  0.00           N  
ATOM    254  CA  PRO    18      47.150  40.300  37.870  1.00  0.00           C  
ATOM    255  C   PRO    18      46.040  41.200  37.420  1.00  0.00           C  
ATOM    256  O   PRO    18      44.920  40.980  37.920  1.00  0.00           O  
ATOM    257  CB  PRO    18      47.860  40.760  39.180  1.00  0.00           C  
ATOM    258  CG  PRO    18      49.230  40.030  38.930  1.00  0.00           C  
ATOM    259  CD  PRO    18      49.590  40.100  37.410  1.00  0.00           C  
ATOM    260  HA  PRO    18      46.760  39.320  38.140  1.00  0.00           H  
ATOM    261  HB1 PRO    18      48.090  41.830  39.170  1.00  0.00           H  
ATOM    262  HB2 PRO    18      47.340  40.520  40.100  1.00  0.00           H  
ATOM    263  HG1 PRO    18      50.040  40.530  39.460  1.00  0.00           H  
ATOM    264  HG2 PRO    18      49.250  38.970  39.190  1.00  0.00           H  
ATOM    265  HD1 PRO    18      49.990  41.120  37.420  1.00  0.00           H  
ATOM    266  HD2 PRO    18      50.320  39.320  37.160  1.00  0.00           H  
ATOM    267  N   VAL    19      46.190  42.200  36.530  1.00  0.00           N  
ATOM    268  CA  VAL    19      45.190  43.010  35.890  1.00  0.00           C  
ATOM    269  C   VAL    19      44.410  42.160  34.820  1.00  0.00           C  
ATOM    270  O   VAL    19      43.200  42.160  34.750  1.00  0.00           O  
ATOM    271  CB  VAL    19      45.880  44.310  35.440  1.00  0.00           C  
ATOM    272  CG1 VAL    19      44.830  45.290  34.970  1.00  0.00           C  
ATOM    273  CG2 VAL    19      46.740  45.010  36.540  1.00  0.00           C  
ATOM    274  H   VAL    19      47.140  42.260  36.200  1.00  0.00           H  
ATOM    275  HA  VAL    19      44.550  43.220  36.740  1.00  0.00           H  
ATOM    276  HB  VAL    19      46.510  44.170  34.570  1.00  0.00           H  
ATOM    277 1HG1 VAL    19      44.140  44.830  34.260  1.00  0.00           H  
ATOM    278 2HG1 VAL    19      44.260  45.830  35.720  1.00  0.00           H  
ATOM    279 3HG1 VAL    19      45.440  46.070  34.520  1.00  0.00           H  
ATOM    280 1HG2 VAL    19      47.610  44.350  36.550  1.00  0.00           H  
ATOM    281 2HG2 VAL    19      47.000  46.020  36.230  1.00  0.00           H  
ATOM    282 3HG2 VAL    19      46.100  44.990  37.420  1.00  0.00           H  
ATOM    283  N   GLU    20      45.140  41.540  33.960  1.00  0.00           N  
ATOM    284  CA  GLU    20      44.540  41.070  32.680  1.00  0.00           C  
ATOM    285  C   GLU    20      43.800  39.680  32.860  1.00  0.00           C  
ATOM    286  O   GLU    20      43.050  39.440  31.940  1.00  0.00           O  
ATOM    287  CB  GLU    20      45.620  41.120  31.570  1.00  0.00           C  
ATOM    288  CG  GLU    20      45.120  40.780  30.120  1.00  0.00           C  
ATOM    289  CD  GLU    20      46.100  41.280  29.070  1.00  0.00           C  
ATOM    290  OE1 GLU    20      46.620  40.520  28.280  1.00  0.00           O  
ATOM    291  OE2 GLU    20      46.290  42.520  28.900  1.00  0.00           O1-
ATOM    292  H   GLU    20      46.140  41.620  34.040  1.00  0.00           H  
ATOM    293  HA  GLU    20      43.790  41.820  32.460  1.00  0.00           H  
ATOM    294  HB1 GLU    20      46.430  40.420  31.760  1.00  0.00           H  
ATOM    295  HB2 GLU    20      46.020  42.130  31.640  1.00  0.00           H  
ATOM    296  HG1 GLU    20      44.130  41.190  29.960  1.00  0.00           H  
ATOM    297  HG2 GLU    20      45.050  39.700  30.120  1.00  0.00           H  
ATOM    298  N   ILE    21      43.870  38.990  33.990  1.00  0.00           N  
ATOM    299  CA  ILE    21      42.920  38.000  34.380  1.00  0.00           C  
ATOM    300  C   ILE    21      41.430  38.490  34.390  1.00  0.00           C  
ATOM    301  O   ILE    21      40.510  37.740  34.050  1.00  0.00           O  
ATOM    302  CB  ILE    21      43.440  37.190  35.550  1.00  0.00           C  
ATOM    303  CG1 ILE    21      43.440  37.980  36.880  1.00  0.00           C  
ATOM    304  CG2 ILE    21      44.730  36.420  35.180  1.00  0.00           C  
ATOM    305  CD  ILE    21      43.970  37.070  38.010  1.00  0.00           C  
ATOM    306  H   ILE    21      44.560  39.180  34.710  1.00  0.00           H  
ATOM    307  HA  ILE    21      42.880  37.280  33.550  1.00  0.00           H  
ATOM    308  HB  ILE    21      42.710  36.380  35.610  1.00  0.00           H  
ATOM    309 1HG1 ILE    21      42.430  38.370  37.020  1.00  0.00           H  
ATOM    310 2HG1 ILE    21      44.110  38.830  36.760  1.00  0.00           H  
ATOM    311 1HG2 ILE    21      45.600  37.010  34.880  1.00  0.00           H  
ATOM    312 2HG2 ILE    21      45.060  35.880  36.080  1.00  0.00           H  
ATOM    313 3HG2 ILE    21      44.520  35.620  34.470  1.00  0.00           H  
ATOM    314  HD1 ILE    21      43.450  36.130  38.200  1.00  0.00           H  
ATOM    315  HD2 ILE    21      45.030  36.830  37.930  1.00  0.00           H  
ATOM    316  HD3 ILE    21      43.810  37.680  38.900  1.00  0.00           H  
ATOM    317  N   TRP    22      41.180  39.770  34.750  1.00  0.00           N  
ATOM    318  CA  TRP    22      39.800  40.400  34.660  1.00  0.00           C  
ATOM    319  C   TRP    22      39.280  40.470  33.250  1.00  0.00           C  
ATOM    320  O   TRP    22      38.150  40.130  32.990  1.00  0.00           O  
ATOM    321  CB  TRP    22      39.840  41.830  35.260  1.00  0.00           C  
ATOM    322  CG  TRP    22      40.160  41.930  36.690  1.00  0.00           C  
ATOM    323  CD1 TRP    22      41.260  41.390  37.290  1.00  0.00           C  
ATOM    324  CD2 TRP    22      39.330  42.460  37.730  1.00  0.00           C  
ATOM    325  CE2 TRP    22      39.990  42.180  38.950  1.00  0.00           C  
ATOM    326  CE3 TRP    22      38.160  43.230  37.730  1.00  0.00           C  
ATOM    327  NE1 TRP    22      41.120  41.470  38.640  1.00  0.00           N  
ATOM    328  CZ2 TRP    22      39.450  42.660  40.120  1.00  0.00           C  
ATOM    329  CZ3 TRP    22      37.640  43.710  38.950  1.00  0.00           C  
ATOM    330  CH2 TRP    22      38.300  43.510  40.150  1.00  0.00           C  
ATOM    331  H   TRP    22      41.980  40.390  34.800  1.00  0.00           H  
ATOM    332  HA  TRP    22      39.120  39.770  35.250  1.00  0.00           H  
ATOM    333  HB1 TRP    22      38.890  42.330  35.100  1.00  0.00           H  
ATOM    334  HB2 TRP    22      40.630  42.410  34.790  1.00  0.00           H  
ATOM    335  HD1 TRP    22      42.050  40.900  36.760  1.00  0.00           H  
ATOM    336  HE1 TRP    22      41.760  41.220  39.370  1.00  0.00           H  
ATOM    337  HE3 TRP    22      37.600  43.470  36.830  1.00  0.00           H  
ATOM    338  HZ2 TRP    22      39.970  42.500  41.060  1.00  0.00           H  
ATOM    339  HZ3 TRP    22      36.740  44.300  38.980  1.00  0.00           H  
ATOM    340  HH2 TRP    22      37.990  43.920  41.110  1.00  0.00           H  
ATOM    341  N   GLN    23      40.090  40.930  32.280  1.00  0.00           N  
ATOM    342  CA  GLN    23      39.600  41.220  30.890  1.00  0.00           C  
ATOM    343  C   GLN    23      39.050  39.970  30.160  1.00  0.00           C  
ATOM    344  O   GLN    23      37.990  39.950  29.580  1.00  0.00           O  
ATOM    345  CB  GLN    23      40.670  41.940  30.170  1.00  0.00           C  
ATOM    346  CG  GLN    23      40.460  42.300  28.700  1.00  0.00           C  
ATOM    347  CD  GLN    23      40.620  41.160  27.730  1.00  0.00           C  
ATOM    348  NE2 GLN    23      41.770  40.610  27.530  1.00  0.00           N  
ATOM    349  OE1 GLN    23      39.670  40.810  27.010  1.00  0.00           O  
ATOM    350  H   GLN    23      41.050  41.030  32.580  1.00  0.00           H  
ATOM    351  HA  GLN    23      38.680  41.800  30.970  1.00  0.00           H  
ATOM    352  HB1 GLN    23      41.610  41.430  30.360  1.00  0.00           H  
ATOM    353  HB2 GLN    23      40.740  42.880  30.710  1.00  0.00           H  
ATOM    354  HG1 GLN    23      41.120  43.110  28.390  1.00  0.00           H  
ATOM    355  HG2 GLN    23      39.430  42.620  28.590  1.00  0.00           H  
ATOM    356 1HE2 GLN    23      42.520  40.900  28.140  1.00  0.00           H  
ATOM    357 2HE2 GLN    23      41.850  39.770  26.960  1.00  0.00           H  
ATOM    358  N   ILE    24      39.840  38.900  30.080  1.00  0.00           N  
ATOM    359  CA  ILE    24      39.620  37.610  29.490  1.00  0.00           C  
ATOM    360  C   ILE    24      38.350  36.920  29.950  1.00  0.00           C  
ATOM    361  O   ILE    24      37.710  36.170  29.250  1.00  0.00           O  
ATOM    362  CB  ILE    24      40.840  36.650  29.720  1.00  0.00           C  
ATOM    363  CG1 ILE    24      41.010  36.380  31.270  1.00  0.00           C  
ATOM    364  CG2 ILE    24      42.060  37.160  28.960  1.00  0.00           C  
ATOM    365  CD  ILE    24      42.170  35.460  31.600  1.00  0.00           C  
ATOM    366  H   ILE    24      40.630  38.950  30.710  1.00  0.00           H  
ATOM    367  HA  ILE    24      39.340  37.700  28.440  1.00  0.00           H  
ATOM    368  HB  ILE    24      40.670  35.670  29.290  1.00  0.00           H  
ATOM    369 1HG1 ILE    24      40.110  36.060  31.790  1.00  0.00           H  
ATOM    370 2HG1 ILE    24      41.130  37.350  31.760  1.00  0.00           H  
ATOM    371 1HG2 ILE    24      42.940  36.550  29.120  1.00  0.00           H  
ATOM    372 2HG2 ILE    24      41.870  37.330  27.890  1.00  0.00           H  
ATOM    373 3HG2 ILE    24      42.320  38.190  29.200  1.00  0.00           H  
ATOM    374  HD1 ILE    24      43.150  35.830  31.270  1.00  0.00           H  
ATOM    375  HD2 ILE    24      42.230  35.440  32.680  1.00  0.00           H  
ATOM    376  HD3 ILE    24      42.080  34.430  31.250  1.00  0.00           H  
ATOM    377  N   LEU    25      37.860  37.290  31.110  1.00  0.00           N  
ATOM    378  CA  LEU    25      36.660  36.640  31.670  1.00  0.00           C  
ATOM    379  C   LEU    25      35.460  37.540  31.560  1.00  0.00           C  
ATOM    380  O   LEU    25      34.430  37.080  31.090  1.00  0.00           O  
ATOM    381  CB  LEU    25      36.970  36.090  33.090  1.00  0.00           C  
ATOM    382  CG  LEU    25      35.790  35.380  33.760  1.00  0.00           C  
ATOM    383  CD1 LEU    25      35.630  34.000  33.130  1.00  0.00           C  
ATOM    384  CD2 LEU    25      36.180  35.100  35.220  1.00  0.00           C  
ATOM    385  H   LEU    25      38.300  38.050  31.630  1.00  0.00           H  
ATOM    386  HA  LEU    25      36.420  35.750  31.090  1.00  0.00           H  
ATOM    387  HB1 LEU    25      37.080  36.960  33.740  1.00  0.00           H  
ATOM    388  HB2 LEU    25      37.900  35.520  33.110  1.00  0.00           H  
ATOM    389  HG  LEU    25      34.830  35.880  33.670  1.00  0.00           H  
ATOM    390 1HD1 LEU    25      35.140  34.240  32.190  1.00  0.00           H  
ATOM    391 2HD1 LEU    25      36.610  33.650  32.810  1.00  0.00           H  
ATOM    392 3HD1 LEU    25      35.000  33.260  33.630  1.00  0.00           H  
ATOM    393 1HD2 LEU    25      35.650  34.200  35.550  1.00  0.00           H  
ATOM    394 2HD2 LEU    25      37.230  34.880  35.410  1.00  0.00           H  
ATOM    395 3HD2 LEU    25      35.950  35.880  35.940  1.00  0.00           H  
ATOM    396  N   LEU    26      35.520  38.790  31.890  1.00  0.00           N  
ATOM    397  CA  LEU    26      34.420  39.730  31.800  1.00  0.00           C  
ATOM    398  C   LEU    26      34.070  40.050  30.360  1.00  0.00           C  
ATOM    399  O   LEU    26      32.890  40.130  30.020  1.00  0.00           O  
ATOM    400  CB  LEU    26      34.810  40.990  32.620  1.00  0.00           C  
ATOM    401  CG  LEU    26      34.950  40.750  34.110  1.00  0.00           C  
ATOM    402  CD1 LEU    26      35.800  41.880  34.770  1.00  0.00           C  
ATOM    403  CD2 LEU    26      33.540  40.650  34.840  1.00  0.00           C  
ATOM    404  H   LEU    26      36.410  39.120  32.250  1.00  0.00           H  
ATOM    405  HA  LEU    26      33.520  39.340  32.270  1.00  0.00           H  
ATOM    406  HB1 LEU    26      34.140  41.830  32.420  1.00  0.00           H  
ATOM    407  HB2 LEU    26      35.690  41.390  32.100  1.00  0.00           H  
ATOM    408  HG  LEU    26      35.380  39.780  34.340  1.00  0.00           H  
ATOM    409 1HD1 LEU    26      36.780  41.850  34.290  1.00  0.00           H  
ATOM    410 2HD1 LEU    26      35.260  42.820  34.660  1.00  0.00           H  
ATOM    411 3HD1 LEU    26      36.030  41.570  35.780  1.00  0.00           H  
ATOM    412 1HD2 LEU    26      33.030  39.810  34.390  1.00  0.00           H  
ATOM    413 2HD2 LEU    26      33.750  40.500  35.900  1.00  0.00           H  
ATOM    414 3HD2 LEU    26      32.930  41.520  34.620  1.00  0.00           H  
ATOM    415  N   SER    27      35.040  40.220  29.460  1.00  0.00           N  
ATOM    416  CA  SER    27      34.710  40.230  27.950  1.00  0.00           C  
ATOM    417  C   SER    27      33.960  39.020  27.540  1.00  0.00           C  
ATOM    418  O   SER    27      32.890  39.200  26.930  1.00  0.00           O  
ATOM    419  CB  SER    27      35.970  40.310  27.130  1.00  0.00           C  
ATOM    420  OG  SER    27      36.740  41.450  27.460  1.00  0.00           O  
ATOM    421  H   SER    27      36.020  40.270  29.690  1.00  0.00           H  
ATOM    422  HA  SER    27      34.230  41.180  27.730  1.00  0.00           H  
ATOM    423  HB1 SER    27      35.730  40.370  26.070  1.00  0.00           H  
ATOM    424  HB2 SER    27      36.600  39.420  27.250  1.00  0.00           H  
ATOM    425  HG  SER    27      37.580  41.220  27.850  1.00  0.00           H  
ATOM    426  N   ARG    28      34.460  37.830  27.870  1.00  0.00           N  
ATOM    427  CA  ARG    28      33.830  36.600  27.400  1.00  0.00           C  
ATOM    428  C   ARG    28      32.380  36.540  27.960  1.00  0.00           C  
ATOM    429  O   ARG    28      31.560  36.200  27.160  1.00  0.00           O  
ATOM    430  CB  ARG    28      34.640  35.290  27.760  1.00  0.00           C  
ATOM    431  CG  ARG    28      35.960  35.180  27.040  1.00  0.00           C  
ATOM    432  CD  ARG    28      36.730  33.900  27.460  1.00  0.00           C  
ATOM    433  NE  ARG    28      37.990  33.700  26.830  1.00  0.00           N  
ATOM    434  CZ  ARG    28      38.620  32.600  26.400  1.00  0.00           C  
ATOM    435  NH1 ARG    28      38.160  31.380  26.470  1.00  0.00           N1+
ATOM    436  NH2 ARG    28      39.820  32.650  25.850  1.00  0.00           N  
ATOM    437  H   ARG    28      35.330  37.790  28.370  1.00  0.00           H  
ATOM    438  HA  ARG    28      33.660  36.670  26.330  1.00  0.00           H  
ATOM    439  HB1 ARG    28      34.090  34.430  27.370  1.00  0.00           H  
ATOM    440  HB2 ARG    28      34.820  35.300  28.840  1.00  0.00           H  
ATOM    441  HG1 ARG    28      36.600  36.060  27.080  1.00  0.00           H  
ATOM    442  HG2 ARG    28      35.790  35.100  25.970  1.00  0.00           H  
ATOM    443  HD1 ARG    28      36.120  33.030  27.210  1.00  0.00           H  
ATOM    444  HD2 ARG    28      36.890  33.940  28.540  1.00  0.00           H  
ATOM    445  HE  ARG    28      38.520  34.550  26.660  1.00  0.00           H  
ATOM    446 1HH1 ARG    28      37.330  31.270  27.030  1.00  0.00           H  
ATOM    447 2HH1 ARG    28      38.730  30.590  26.230  1.00  0.00           H  
ATOM    448 1HH2 ARG    28      40.290  33.540  25.870  1.00  0.00           H  
ATOM    449 2HH2 ARG    28      40.300  31.810  25.550  1.00  0.00           H  
ATOM    450  N   LEU    29      32.130  36.780  29.300  1.00  0.00           N  
ATOM    451  CA  LEU    29      30.840  36.710  29.980  1.00  0.00           C  
ATOM    452  C   LEU    29      29.870  37.700  29.370  1.00  0.00           C  
ATOM    453  O   LEU    29      28.740  37.280  29.170  1.00  0.00           O  
ATOM    454  CB  LEU    29      31.170  37.020  31.530  1.00  0.00           C  
ATOM    455  CG  LEU    29      30.010  37.080  32.540  1.00  0.00           C  
ATOM    456  CD1 LEU    29      29.010  35.900  32.320  1.00  0.00           C  
ATOM    457  CD2 LEU    29      30.520  36.900  33.930  1.00  0.00           C  
ATOM    458  H   LEU    29      32.920  36.990  29.890  1.00  0.00           H  
ATOM    459  HA  LEU    29      30.530  35.660  29.930  1.00  0.00           H  
ATOM    460  HB1 LEU    29      31.750  37.950  31.610  1.00  0.00           H  
ATOM    461  HB2 LEU    29      31.800  36.220  31.900  1.00  0.00           H  
ATOM    462  HG  LEU    29      29.510  38.040  32.430  1.00  0.00           H  
ATOM    463 1HD1 LEU    29      28.400  36.080  31.430  1.00  0.00           H  
ATOM    464 2HD1 LEU    29      29.440  34.910  32.220  1.00  0.00           H  
ATOM    465 3HD1 LEU    29      28.370  35.750  33.190  1.00  0.00           H  
ATOM    466 1HD2 LEU    29      30.840  35.870  34.060  1.00  0.00           H  
ATOM    467 2HD2 LEU    29      31.370  37.550  34.130  1.00  0.00           H  
ATOM    468 3HD2 LEU    29      29.810  37.040  34.730  1.00  0.00           H  
ATOM    469  N   LEU    30      30.270  38.980  28.990  1.00  0.00           N  
ATOM    470  CA  LEU    30      29.300  39.920  28.410  1.00  0.00           C  
ATOM    471  C   LEU    30      28.930  39.610  27.000  1.00  0.00           C  
ATOM    472  O   LEU    30      27.710  39.710  26.680  1.00  0.00           O  
ATOM    473  CB  LEU    30      29.630  41.460  28.710  1.00  0.00           C  
ATOM    474  CG  LEU    30      28.490  42.420  28.410  1.00  0.00           C  
ATOM    475  CD1 LEU    30      27.310  42.180  29.420  1.00  0.00           C  
ATOM    476  CD2 LEU    30      28.780  43.890  28.650  1.00  0.00           C  
ATOM    477  H   LEU    30      31.190  39.320  29.240  1.00  0.00           H  
ATOM    478  HA  LEU    30      28.440  39.670  29.040  1.00  0.00           H  
ATOM    479  HB1 LEU    30      30.520  41.750  28.140  1.00  0.00           H  
ATOM    480  HB2 LEU    30      29.910  41.600  29.750  1.00  0.00           H  
ATOM    481  HG  LEU    30      28.110  42.360  27.400  1.00  0.00           H  
ATOM    482 1HD1 LEU    30      26.820  41.210  29.360  1.00  0.00           H  
ATOM    483 2HD1 LEU    30      27.710  42.120  30.430  1.00  0.00           H  
ATOM    484 3HD1 LEU    30      26.600  43.020  29.400  1.00  0.00           H  
ATOM    485 1HD2 LEU    30      29.570  44.210  27.960  1.00  0.00           H  
ATOM    486 2HD2 LEU    30      27.930  44.550  28.530  1.00  0.00           H  
ATOM    487 3HD2 LEU    30      29.250  44.010  29.630  1.00  0.00           H  
ATOM    488  N   ASP    31      29.850  39.110  26.210  1.00  0.00           N  
ATOM    489  CA  ASP    31      29.500  38.710  24.820  1.00  0.00           C  
ATOM    490  C   ASP    31      28.660  37.420  24.740  1.00  0.00           C  
ATOM    491  O   ASP    31      27.970  37.260  23.770  1.00  0.00           O  
ATOM    492  CB  ASP    31      30.800  38.470  24.060  1.00  0.00           C  
ATOM    493  CG  ASP    31      30.500  38.140  22.560  1.00  0.00           C  
ATOM    494  OD1 ASP    31      29.870  39.000  21.880  1.00  0.00           O  
ATOM    495  OD2 ASP    31      31.160  37.130  22.020  1.00  0.00           O1-
ATOM    496  H   ASP    31      30.820  39.040  26.490  1.00  0.00           H  
ATOM    497  HA  ASP    31      28.930  39.530  24.380  1.00  0.00           H  
ATOM    498  HB1 ASP    31      31.470  37.720  24.500  1.00  0.00           H  
ATOM    499  HB2 ASP    31      31.280  39.440  24.120  1.00  0.00           H  
ATOM    500  N   GLN    32      28.680  36.550  25.760  1.00  0.00           N  
ATOM    501  CA  GLN    32      27.890  35.380  25.950  1.00  0.00           C  
ATOM    502  C   GLN    32      26.460  35.530  26.630  1.00  0.00           C  
ATOM    503  O   GLN    32      25.490  34.800  26.310  1.00  0.00           O  
ATOM    504  CB  GLN    32      28.810  34.280  26.580  1.00  0.00           C  
ATOM    505  CG  GLN    32      28.290  32.870  26.880  1.00  0.00           C  
ATOM    506  CD  GLN    32      29.260  32.000  27.720  1.00  0.00           C  
ATOM    507  NE2 GLN    32      30.230  31.430  27.020  1.00  0.00           N  
ATOM    508  OE1 GLN    32      29.080  31.690  28.900  1.00  0.00           O  
ATOM    509  H   GLN    32      29.330  36.750  26.500  1.00  0.00           H  
ATOM    510  HA  GLN    32      27.590  34.990  24.980  1.00  0.00           H  
ATOM    511  HB1 GLN    32      29.130  34.680  27.550  1.00  0.00           H  
ATOM    512  HB2 GLN    32      29.740  34.160  26.030  1.00  0.00           H  
ATOM    513  HG1 GLN    32      28.110  32.340  25.940  1.00  0.00           H  
ATOM    514  HG2 GLN    32      27.350  32.970  27.420  1.00  0.00           H  
ATOM    515 1HE2 GLN    32      30.380  31.630  26.040  1.00  0.00           H  
ATOM    516 2HE2 GLN    32      30.680  30.620  27.420  1.00  0.00           H  
ATOM    517  N   HIS    33      26.350  36.350  27.600  1.00  0.00           N  
ATOM    518  CA  HIS    33      25.130  36.760  28.340  1.00  0.00           C  
ATOM    519  C   HIS    33      24.260  37.700  27.500  1.00  0.00           C  
ATOM    520  O   HIS    33      23.040  37.590  27.550  1.00  0.00           O  
ATOM    521  CB  HIS    33      25.620  37.560  29.620  1.00  0.00           C  
ATOM    522  CG  HIS    33      24.510  37.780  30.610  1.00  0.00           C  
ATOM    523  CD2 HIS    33      24.220  38.990  31.200  1.00  0.00           C  
ATOM    524  ND1 HIS    33      23.630  36.850  31.200  1.00  0.00           N  
ATOM    525  CE1 HIS    33      22.940  37.430  32.190  1.00  0.00           C  
ATOM    526  NE2 HIS    33      23.150  38.770  32.100  1.00  0.00           N  
ATOM    527  H   HIS    33      27.190  36.700  28.050  1.00  0.00           H  
ATOM    528  HA  HIS    33      24.520  35.910  28.640  1.00  0.00           H  
ATOM    529  HB1 HIS    33      26.020  38.520  29.300  1.00  0.00           H  
ATOM    530  HB2 HIS    33      26.410  36.990  30.100  1.00  0.00           H  
ATOM    531  HD2 HIS    33      24.770  39.900  30.980  1.00  0.00           H  
ATOM    532  HE1 HIS    33      22.230  36.900  32.800  1.00  0.00           H  
ATOM    533  HE2 HIS    33      22.650  39.480  32.610  1.00  0.00           H  
ATOM    534  N   TYR    34      24.860  38.720  26.890  1.00  0.00           N  
ATOM    535  CA  TYR    34      24.150  39.860  26.400  1.00  0.00           C  
ATOM    536  C   TYR    34      24.440  40.240  24.960  1.00  0.00           C  
ATOM    537  O   TYR    34      23.650  40.930  24.250  1.00  0.00           O  
ATOM    538  CB  TYR    34      24.490  41.050  27.350  1.00  0.00           C  
ATOM    539  CG  TYR    34      23.500  42.260  27.480  1.00  0.00           C  
ATOM    540  CD1 TYR    34      24.020  43.540  27.080  1.00  0.00           C  
ATOM    541  CD2 TYR    34      22.150  42.040  27.780  1.00  0.00           C  
ATOM    542  CE1 TYR    34      23.160  44.620  26.970  1.00  0.00           C  
ATOM    543  CE2 TYR    34      21.310  43.160  27.730  1.00  0.00           C  
ATOM    544  CZ  TYR    34      21.790  44.390  27.330  1.00  0.00           C  
ATOM    545  OH  TYR    34      20.980  45.480  27.250  1.00  0.00           O  
ATOM    546  H   TYR    34      25.860  38.780  26.970  1.00  0.00           H  
ATOM    547  HA  TYR    34      23.080  39.670  26.510  1.00  0.00           H  
ATOM    548  HB1 TYR    34      25.460  41.470  27.090  1.00  0.00           H  
ATOM    549  HB2 TYR    34      24.540  40.530  28.320  1.00  0.00           H  
ATOM    550  HD1 TYR    34      25.060  43.660  26.820  1.00  0.00           H  
ATOM    551  HD2 TYR    34      21.800  41.030  27.860  1.00  0.00           H  
ATOM    552  HE1 TYR    34      23.570  45.610  26.840  1.00  0.00           H  
ATOM    553  HE2 TYR    34      20.260  42.950  27.820  1.00  0.00           H  
ATOM    554  HH  TYR    34      21.420  46.290  26.970  1.00  0.00           H  
ATOM    555  N   GLY    35      25.640  39.830  24.440  1.00  0.00           N  
ATOM    556  CA  GLY    35      26.150  40.190  23.180  1.00  0.00           C  
ATOM    557  C   GLY    35      26.620  41.640  23.020  1.00  0.00           C  
ATOM    558  O   GLY    35      26.150  42.420  22.160  1.00  0.00           O  
ATOM    559  H   GLY    35      26.210  39.160  24.930  1.00  0.00           H  
ATOM    560  HA1 GLY    35      25.370  39.960  22.460  1.00  0.00           H  
ATOM    561  HA2 GLY    35      26.960  39.470  23.050  1.00  0.00           H  
ATOM    562  N   LEU    36      27.290  42.150  24.070  1.00  0.00           N  
ATOM    563  CA  LEU    36      27.790  43.500  24.130  1.00  0.00           C  
ATOM    564  C   LEU    36      29.290  43.510  24.650  1.00  0.00           C  
ATOM    565  O   LEU    36      29.740  42.770  25.500  1.00  0.00           O  
ATOM    566  CB  LEU    36      26.960  44.380  25.060  1.00  0.00           C  
ATOM    567  CG  LEU    36      27.190  45.890  25.100  1.00  0.00           C  
ATOM    568  CD1 LEU    36      27.090  46.570  23.720  1.00  0.00           C  
ATOM    569  CD2 LEU    36      26.050  46.550  25.840  1.00  0.00           C  
ATOM    570  H   LEU    36      27.610  41.600  24.850  1.00  0.00           H  
ATOM    571  HA  LEU    36      27.710  43.910  23.120  1.00  0.00           H  
ATOM    572  HB1 LEU    36      27.050  44.160  26.120  1.00  0.00           H  
ATOM    573  HB2 LEU    36      25.950  44.240  24.650  1.00  0.00           H  
ATOM    574  HG  LEU    36      28.120  46.230  25.530  1.00  0.00           H  
ATOM    575 1HD1 LEU    36      28.000  46.300  23.190  1.00  0.00           H  
ATOM    576 2HD1 LEU    36      26.260  46.210  23.110  1.00  0.00           H  
ATOM    577 3HD1 LEU    36      27.040  47.660  23.610  1.00  0.00           H  
ATOM    578 1HD2 LEU    36      25.950  46.010  26.790  1.00  0.00           H  
ATOM    579 2HD2 LEU    36      26.280  47.610  25.970  1.00  0.00           H  
ATOM    580 3HD2 LEU    36      25.150  46.520  25.240  1.00  0.00           H  
ATOM    581  N   THR    37      30.080  44.440  24.100  1.00  0.00           N  
ATOM    582  CA  THR    37      31.470  44.760  24.520  1.00  0.00           C  
ATOM    583  C   THR    37      31.590  45.170  25.950  1.00  0.00           C  
ATOM    584  O   THR    37      30.830  45.960  26.500  1.00  0.00           O  
ATOM    585  CB  THR    37      32.030  45.860  23.600  1.00  0.00           C  
ATOM    586  CG2 THR    37      31.220  47.120  23.490  1.00  0.00           C  
ATOM    587  OG1 THR    37      33.350  46.170  23.900  1.00  0.00           O  
ATOM    588  H   THR    37      29.730  44.980  23.330  1.00  0.00           H  
ATOM    589  HA  THR    37      32.070  43.880  24.280  1.00  0.00           H  
ATOM    590  HB  THR    37      31.930  45.390  22.620  1.00  0.00           H  
ATOM    591  HG1 THR    37      33.800  46.540  23.140  1.00  0.00           H  
ATOM    592 1HG2 THR    37      31.470  47.720  22.620  1.00  0.00           H  
ATOM    593 2HG2 THR    37      30.170  46.870  23.290  1.00  0.00           H  
ATOM    594 3HG2 THR    37      31.230  47.760  24.380  1.00  0.00           H  
ATOM    595  N   LEU    38      32.640  44.680  26.630  1.00  0.00           N  
ATOM    596  CA  LEU    38      33.100  45.160  27.940  1.00  0.00           C  
ATOM    597  C   LEU    38      33.260  46.670  28.120  1.00  0.00           C  
ATOM    598  O   LEU    38      33.260  47.130  29.200  1.00  0.00           O  
ATOM    599  CB  LEU    38      34.440  44.440  28.280  1.00  0.00           C  
ATOM    600  CG  LEU    38      34.910  44.600  29.780  1.00  0.00           C  
ATOM    601  CD1 LEU    38      33.780  44.030  30.640  1.00  0.00           C  
ATOM    602  CD2 LEU    38      36.220  43.910  30.030  1.00  0.00           C  
ATOM    603  H   LEU    38      33.210  43.990  26.160  1.00  0.00           H  
ATOM    604  HA  LEU    38      32.340  44.840  28.670  1.00  0.00           H  
ATOM    605  HB1 LEU    38      35.200  44.860  27.630  1.00  0.00           H  
ATOM    606  HB2 LEU    38      34.400  43.390  27.980  1.00  0.00           H  
ATOM    607  HG  LEU    38      35.030  45.670  29.980  1.00  0.00           H  
ATOM    608 1HD1 LEU    38      34.120  43.900  31.670  1.00  0.00           H  
ATOM    609 2HD1 LEU    38      32.870  44.610  30.650  1.00  0.00           H  
ATOM    610 3HD1 LEU    38      33.510  43.040  30.250  1.00  0.00           H  
ATOM    611 1HD2 LEU    38      37.020  44.490  29.570  1.00  0.00           H  
ATOM    612 2HD2 LEU    38      36.500  43.850  31.080  1.00  0.00           H  
ATOM    613 3HD2 LEU    38      36.310  42.950  29.500  1.00  0.00           H  
ATOM    614  N   ASN    39      33.490  47.390  26.940  1.00  0.00           N  
ATOM    615  CA  ASN    39      33.700  48.790  26.830  1.00  0.00           C  
ATOM    616  C   ASN    39      32.510  49.700  27.350  1.00  0.00           C  
ATOM    617  O   ASN    39      32.780  50.800  27.810  1.00  0.00           O  
ATOM    618  CB  ASN    39      34.190  49.010  25.410  1.00  0.00           C  
ATOM    619  CG  ASN    39      35.060  50.250  25.300  1.00  0.00           C  
ATOM    620  ND2 ASN    39      36.330  50.180  25.610  1.00  0.00           N  
ATOM    621  OD1 ASN    39      34.570  51.270  25.000  1.00  0.00           O  
ATOM    622  H   ASN    39      33.680  46.890  26.090  1.00  0.00           H  
ATOM    623  HA  ASN    39      34.490  48.970  27.550  1.00  0.00           H  
ATOM    624  HB1 ASN    39      33.350  49.250  24.740  1.00  0.00           H  
ATOM    625  HB2 ASN    39      34.740  48.150  25.040  1.00  0.00           H  
ATOM    626 1HD2 ASN    39      36.700  49.280  25.880  1.00  0.00           H  
ATOM    627 2HD2 ASN    39      36.880  50.950  25.260  1.00  0.00           H  
ATOM    628  N   ASP    40      31.310  49.160  27.430  1.00  0.00           N  
ATOM    629  CA  ASP    40      30.150  49.870  27.920  1.00  0.00           C  
ATOM    630  C   ASP    40      30.000  49.770  29.470  1.00  0.00           C  
ATOM    631  O   ASP    40      29.060  50.340  29.990  1.00  0.00           O  
ATOM    632  CB  ASP    40      28.950  49.210  27.300  1.00  0.00           C  
ATOM    633  CG  ASP    40      27.660  50.070  27.410  1.00  0.00           C  
ATOM    634  OD1 ASP    40      26.690  49.730  28.110  1.00  0.00           O  
ATOM    635  OD2 ASP    40      27.680  51.010  26.560  1.00  0.00           O1-
ATOM    636  H   ASP    40      31.080  48.360  26.870  1.00  0.00           H  
ATOM    637  HA  ASP    40      30.130  50.900  27.550  1.00  0.00           H  
ATOM    638  HB1 ASP    40      28.720  48.270  27.810  1.00  0.00           H  
ATOM    639  HB2 ASP    40      29.140  49.010  26.250  1.00  0.00           H  
ATOM    640  N   THR    41      30.940  49.090  30.190  1.00  0.00           N  
ATOM    641  CA  THR    41      30.910  48.610  31.590  1.00  0.00           C  
ATOM    642  C   THR    41      32.050  49.340  32.400  1.00  0.00           C  
ATOM    643  O   THR    41      32.990  49.850  31.810  1.00  0.00           O  
ATOM    644  CB  THR    41      31.080  47.110  31.640  1.00  0.00           C  
ATOM    645  CG2 THR    41      30.430  46.210  30.620  1.00  0.00           C  
ATOM    646  OG1 THR    41      32.410  46.810  31.770  1.00  0.00           O  
ATOM    647  H   THR    41      31.720  48.700  29.700  1.00  0.00           H  
ATOM    648  HA  THR    41      29.910  48.880  31.920  1.00  0.00           H  
ATOM    649  HB  THR    41      30.650  46.800  32.600  1.00  0.00           H  
ATOM    650  HG1 THR    41      32.850  46.970  30.940  1.00  0.00           H  
ATOM    651 1HG2 THR    41      30.840  46.290  29.600  1.00  0.00           H  
ATOM    652 2HG2 THR    41      30.540  45.160  30.890  1.00  0.00           H  
ATOM    653 3HG2 THR    41      29.400  46.560  30.620  1.00  0.00           H  
ATOM    654  N   PRO    42      31.990  49.220  33.760  1.00  0.00           N  
ATOM    655  CA  PRO    42      33.060  49.640  34.700  1.00  0.00           C  
ATOM    656  C   PRO    42      34.440  48.990  34.490  1.00  0.00           C  
ATOM    657  O   PRO    42      35.250  49.020  35.420  1.00  0.00           O  
ATOM    658  CB  PRO    42      32.520  49.050  36.060  1.00  0.00           C  
ATOM    659  CG  PRO    42      31.020  49.300  35.960  1.00  0.00           C  
ATOM    660  CD  PRO    42      30.880  48.800  34.530  1.00  0.00           C  
ATOM    661  HA  PRO    42      33.130  50.720  34.790  1.00  0.00           H  
ATOM    662  HB1 PRO    42      32.750  47.990  36.220  1.00  0.00           H  
ATOM    663  HB2 PRO    42      32.820  49.670  36.890  1.00  0.00           H  
ATOM    664  HG1 PRO    42      30.410  48.650  36.570  1.00  0.00           H  
ATOM    665  HG2 PRO    42      30.750  50.350  36.030  1.00  0.00           H  
ATOM    666  HD1 PRO    42      30.820  47.720  34.620  1.00  0.00           H  
ATOM    667  HD2 PRO    42      29.880  49.060  34.180  1.00  0.00           H  
ATOM    668  N   PHE    43      34.740  48.320  33.350  1.00  0.00           N  
ATOM    669  CA  PHE    43      36.030  47.610  33.250  1.00  0.00           C  
ATOM    670  C   PHE    43      36.580  47.870  31.790  1.00  0.00           C  
ATOM    671  O   PHE    43      37.470  47.230  31.230  1.00  0.00           O  
ATOM    672  CB  PHE    43      35.740  46.090  33.470  1.00  0.00           C  
ATOM    673  CG  PHE    43      34.990  45.630  34.720  1.00  0.00           C  
ATOM    674  CD1 PHE    43      33.700  45.060  34.570  1.00  0.00           C  
ATOM    675  CD2 PHE    43      35.600  45.830  35.970  1.00  0.00           C  
ATOM    676  CE1 PHE    43      32.950  44.770  35.740  1.00  0.00           C  
ATOM    677  CE2 PHE    43      34.890  45.460  37.100  1.00  0.00           C  
ATOM    678  CZ  PHE    43      33.600  44.930  37.000  1.00  0.00           C  
ATOM    679  H   PHE    43      34.060  48.190  32.620  1.00  0.00           H  
ATOM    680  HA  PHE    43      36.770  47.850  34.000  1.00  0.00           H  
ATOM    681  HB1 PHE    43      36.680  45.540  33.440  1.00  0.00           H  
ATOM    682  HB2 PHE    43      35.190  45.750  32.590  1.00  0.00           H  
ATOM    683  HD1 PHE    43      33.260  44.980  33.580  1.00  0.00           H  
ATOM    684  HD2 PHE    43      36.560  46.320  36.100  1.00  0.00           H  
ATOM    685  HE1 PHE    43      31.950  44.370  35.710  1.00  0.00           H  
ATOM    686  HE2 PHE    43      35.230  45.810  38.070  1.00  0.00           H  
ATOM    687  HZ  PHE    43      33.060  44.710  37.900  1.00  0.00           H  
ATOM    688  N   ALA    44      36.110  49.000  31.210  1.00  0.00           N  
ATOM    689  CA  ALA    44      36.270  49.380  29.780  1.00  0.00           C  
ATOM    690  C   ALA    44      37.710  49.730  29.320  1.00  0.00           C  
ATOM    691  O   ALA    44      38.070  49.610  28.150  1.00  0.00           O  
ATOM    692  CB  ALA    44      35.330  50.550  29.460  1.00  0.00           C  
ATOM    693  H   ALA    44      35.510  49.600  31.760  1.00  0.00           H  
ATOM    694  HA  ALA    44      35.920  48.590  29.120  1.00  0.00           H  
ATOM    695  HB1 ALA    44      35.540  51.400  30.100  1.00  0.00           H  
ATOM    696  HB2 ALA    44      35.490  50.790  28.410  1.00  0.00           H  
ATOM    697  HB3 ALA    44      34.270  50.300  29.560  1.00  0.00           H  
ATOM    698  N   ASP    45      38.530  50.240  30.280  1.00  0.00           N  
ATOM    699  CA  ASP    45      40.010  50.460  30.240  1.00  0.00           C  
ATOM    700  C   ASP    45      40.700  49.800  31.440  1.00  0.00           C  
ATOM    701  O   ASP    45      40.080  49.410  32.420  1.00  0.00           O  
ATOM    702  CB  ASP    45      40.320  51.980  30.050  1.00  0.00           C  
ATOM    703  CG  ASP    45      41.770  52.230  30.100  1.00  0.00           C  
ATOM    704  OD1 ASP    45      42.320  52.780  31.050  1.00  0.00           O  
ATOM    705  OD2 ASP    45      42.430  51.790  29.170  1.00  0.00           O1-
ATOM    706  H   ASP    45      38.180  50.150  31.220  1.00  0.00           H  
ATOM    707  HA  ASP    45      40.370  49.960  29.330  1.00  0.00           H  
ATOM    708  HB1 ASP    45      39.790  52.490  30.850  1.00  0.00           H  
ATOM    709  HB2 ASP    45      39.930  52.200  29.060  1.00  0.00           H  
ATOM    710  N   GLU    46      42.020  49.630  31.310  1.00  0.00           N  
ATOM    711  CA  GLU    46      42.860  49.140  32.420  1.00  0.00           C  
ATOM    712  C   GLU    46      43.210  50.140  33.510  1.00  0.00           C  
ATOM    713  O   GLU    46      43.260  49.710  34.680  1.00  0.00           O  
ATOM    714  CB  GLU    46      44.180  48.700  31.930  1.00  0.00           C  
ATOM    715  CG  GLU    46      44.120  47.420  31.050  1.00  0.00           C  
ATOM    716  CD  GLU    46      45.440  47.110  30.490  1.00  0.00           C  
ATOM    717  OE1 GLU    46      45.500  46.210  29.600  1.00  0.00           O  
ATOM    718  OE2 GLU    46      46.390  47.860  30.770  1.00  0.00           O1-
ATOM    719  H   GLU    46      42.510  49.990  30.510  1.00  0.00           H  
ATOM    720  HA  GLU    46      42.450  48.230  32.870  1.00  0.00           H  
ATOM    721  HB1 GLU    46      44.990  48.610  32.660  1.00  0.00           H  
ATOM    722  HB2 GLU    46      44.530  49.530  31.310  1.00  0.00           H  
ATOM    723  HG1 GLU    46      43.330  47.510  30.310  1.00  0.00           H  
ATOM    724  HG2 GLU    46      43.850  46.600  31.740  1.00  0.00           H  
ATOM    725  N   ARG    47      43.340  51.480  33.210  1.00  0.00           N  
ATOM    726  CA  ARG    47      43.420  52.440  34.310  1.00  0.00           C  
ATOM    727  C   ARG    47      42.150  52.490  35.170  1.00  0.00           C  
ATOM    728  O   ARG    47      42.180  53.010  36.290  1.00  0.00           O  
ATOM    729  CB  ARG    47      43.650  53.870  33.780  1.00  0.00           C  
ATOM    730  CG  ARG    47      44.290  54.830  34.750  1.00  0.00           C  
ATOM    731  CD  ARG    47      45.820  54.880  34.570  1.00  0.00           C  
ATOM    732  NE  ARG    47      46.450  53.690  35.120  1.00  0.00           N  
ATOM    733  CZ  ARG    47      47.130  52.730  34.440  1.00  0.00           C  
ATOM    734  NH1 ARG    47      47.450  52.890  33.200  1.00  0.00           N1+
ATOM    735  NH2 ARG    47      47.620  51.720  35.110  1.00  0.00           N  
ATOM    736  H   ARG    47      43.200  51.840  32.290  1.00  0.00           H  
ATOM    737  HA  ARG    47      44.230  52.110  34.950  1.00  0.00           H  
ATOM    738  HB1 ARG    47      42.710  54.180  33.340  1.00  0.00           H  
ATOM    739  HB2 ARG    47      44.290  53.830  32.890  1.00  0.00           H  
ATOM    740  HG1 ARG    47      44.080  54.720  35.810  1.00  0.00           H  
ATOM    741  HG2 ARG    47      43.930  55.830  34.500  1.00  0.00           H  
ATOM    742  HD1 ARG    47      46.160  55.690  35.210  1.00  0.00           H  
ATOM    743  HD2 ARG    47      46.090  55.180  33.550  1.00  0.00           H  
ATOM    744  HE  ARG    47      46.230  53.480  36.090  1.00  0.00           H  
ATOM    745 1HH1 ARG    47      47.400  53.790  32.750  1.00  0.00           H  
ATOM    746 2HH1 ARG    47      48.210  52.360  32.800  1.00  0.00           H  
ATOM    747 1HH2 ARG    47      47.410  51.620  36.090  1.00  0.00           H  
ATOM    748 2HH2 ARG    47      48.180  51.000  34.660  1.00  0.00           H  
ATOM    749  N   VAL    48      41.030  51.850  34.720  1.00  0.00           N  
ATOM    750  CA  VAL    48      39.800  51.670  35.510  1.00  0.00           C  
ATOM    751  C   VAL    48      39.990  50.440  36.400  1.00  0.00           C  
ATOM    752  O   VAL    48      39.750  50.630  37.520  1.00  0.00           O  
ATOM    753  CB  VAL    48      38.560  51.490  34.600  1.00  0.00           C  
ATOM    754  CG1 VAL    48      37.260  51.360  35.350  1.00  0.00           C  
ATOM    755  CG2 VAL    48      38.520  52.540  33.470  1.00  0.00           C  
ATOM    756  H   VAL    48      41.150  51.500  33.780  1.00  0.00           H  
ATOM    757  HA  VAL    48      39.600  52.490  36.220  1.00  0.00           H  
ATOM    758  HB  VAL    48      38.820  50.570  34.100  1.00  0.00           H  
ATOM    759 1HG1 VAL    48      36.540  51.470  34.530  1.00  0.00           H  
ATOM    760 2HG1 VAL    48      37.110  50.450  35.910  1.00  0.00           H  
ATOM    761 3HG1 VAL    48      37.140  52.210  36.020  1.00  0.00           H  
ATOM    762 1HG2 VAL    48      39.530  52.480  33.060  1.00  0.00           H  
ATOM    763 2HG2 VAL    48      37.810  52.330  32.680  1.00  0.00           H  
ATOM    764 3HG2 VAL    48      38.360  53.560  33.840  1.00  0.00           H  
ATOM    765  N   ILE    49      40.310  49.250  35.840  1.00  0.00           N  
ATOM    766  CA  ILE    49      40.370  47.950  36.660  1.00  0.00           C  
ATOM    767  C   ILE    49      41.300  48.150  37.820  1.00  0.00           C  
ATOM    768  O   ILE    49      41.030  47.730  38.910  1.00  0.00           O  
ATOM    769  CB  ILE    49      40.880  46.710  35.780  1.00  0.00           C  
ATOM    770  CG1 ILE    49      39.770  46.380  34.720  1.00  0.00           C  
ATOM    771  CG2 ILE    49      41.200  45.440  36.610  1.00  0.00           C  
ATOM    772  CD  ILE    49      40.000  45.400  33.530  1.00  0.00           C  
ATOM    773  H   ILE    49      40.420  49.240  34.850  1.00  0.00           H  
ATOM    774  HA  ILE    49      39.370  47.710  37.030  1.00  0.00           H  
ATOM    775  HB  ILE    49      41.750  47.050  35.230  1.00  0.00           H  
ATOM    776 1HG1 ILE    49      39.520  47.350  34.290  1.00  0.00           H  
ATOM    777 2HG1 ILE    49      38.860  46.050  35.230  1.00  0.00           H  
ATOM    778 1HG2 ILE    49      41.680  44.670  36.020  1.00  0.00           H  
ATOM    779 2HG2 ILE    49      41.830  45.660  37.470  1.00  0.00           H  
ATOM    780 3HG2 ILE    49      40.270  44.980  36.940  1.00  0.00           H  
ATOM    781  HD1 ILE    49      40.890  45.770  33.010  1.00  0.00           H  
ATOM    782  HD2 ILE    49      40.180  44.390  33.930  1.00  0.00           H  
ATOM    783  HD3 ILE    49      39.190  45.400  32.800  1.00  0.00           H  
ATOM    784  N   GLU    50      42.400  48.880  37.640  1.00  0.00           N  
ATOM    785  CA  GLU    50      43.360  49.320  38.580  1.00  0.00           C  
ATOM    786  C   GLU    50      42.710  49.960  39.830  1.00  0.00           C  
ATOM    787  O   GLU    50      43.180  49.720  40.980  1.00  0.00           O  
ATOM    788  CB  GLU    50      44.360  50.410  37.990  1.00  0.00           C  
ATOM    789  CG  GLU    50      45.490  50.780  38.970  1.00  0.00           C  
ATOM    790  CD  GLU    50      46.470  51.670  38.340  1.00  0.00           C  
ATOM    791  OE1 GLU    50      46.150  52.780  37.870  1.00  0.00           O  
ATOM    792  OE2 GLU    50      47.680  51.290  38.170  1.00  0.00           O1-
ATOM    793  H   GLU    50      42.560  49.220  36.690  1.00  0.00           H  
ATOM    794  HA  GLU    50      44.010  48.520  38.960  1.00  0.00           H  
ATOM    795  HB1 GLU    50      43.720  51.260  37.740  1.00  0.00           H  
ATOM    796  HB2 GLU    50      44.900  50.120  37.090  1.00  0.00           H  
ATOM    797  HG1 GLU    50      46.000  49.880  39.330  1.00  0.00           H  
ATOM    798  HG2 GLU    50      45.010  51.110  39.890  1.00  0.00           H  
ATOM    799  N   GLN    51      41.560  50.670  39.690  1.00  0.00           N  
ATOM    800  CA  GLN    51      40.830  51.370  40.780  1.00  0.00           C  
ATOM    801  C   GLN    51      39.870  50.450  41.640  1.00  0.00           C  
ATOM    802  O   GLN    51      39.810  50.650  42.820  1.00  0.00           O  
ATOM    803  CB  GLN    51      40.130  52.660  40.240  1.00  0.00           C  
ATOM    804  CG  GLN    51      40.960  53.410  39.180  1.00  0.00           C  
ATOM    805  CD  GLN    51      42.480  53.790  39.650  1.00  0.00           C  
ATOM    806  NE2 GLN    51      43.420  54.120  38.720  1.00  0.00           N  
ATOM    807  OE1 GLN    51      42.800  53.880  40.770  1.00  0.00           O  
ATOM    808  H   GLN    51      41.190  50.820  38.760  1.00  0.00           H  
ATOM    809  HA  GLN    51      41.560  51.720  41.510  1.00  0.00           H  
ATOM    810  HB1 GLN    51      39.960  53.370  41.050  1.00  0.00           H  
ATOM    811  HB2 GLN    51      39.130  52.430  39.870  1.00  0.00           H  
ATOM    812  HG1 GLN    51      40.370  54.310  38.980  1.00  0.00           H  
ATOM    813  HG2 GLN    51      41.010  52.780  38.300  1.00  0.00           H  
ATOM    814 1HE2 GLN    51      43.180  54.070  37.750  1.00  0.00           H  
ATOM    815 2HE2 GLN    51      44.380  54.170  39.030  1.00  0.00           H  
ATOM    816  N   HIS    52      39.270  49.460  40.980  1.00  0.00           N  
ATOM    817  CA  HIS    52      38.600  48.340  41.610  1.00  0.00           C  
ATOM    818  C   HIS    52      39.610  47.630  42.510  1.00  0.00           C  
ATOM    819  O   HIS    52      39.300  47.570  43.720  1.00  0.00           O  
ATOM    820  CB  HIS    52      37.890  47.350  40.680  1.00  0.00           C  
ATOM    821  CG  HIS    52      36.730  47.900  39.830  1.00  0.00           C  
ATOM    822  CD2 HIS    52      36.920  48.530  38.640  1.00  0.00           C  
ATOM    823  ND1 HIS    52      35.390  47.780  40.090  1.00  0.00           N  
ATOM    824  CE1 HIS    52      34.790  48.370  39.050  1.00  0.00           C  
ATOM    825  NE2 HIS    52      35.650  48.770  38.130  1.00  0.00           N  
ATOM    826  H   HIS    52      39.560  49.300  40.030  1.00  0.00           H  
ATOM    827  HA  HIS    52      37.840  48.770  42.270  1.00  0.00           H  
ATOM    828  HB1 HIS    52      37.500  46.520  41.270  1.00  0.00           H  
ATOM    829  HB2 HIS    52      38.670  47.130  39.950  1.00  0.00           H  
ATOM    830  HD2 HIS    52      37.860  48.830  38.210  1.00  0.00           H  
ATOM    831  HE1 HIS    52      33.720  48.490  38.940  1.00  0.00           H  
ATOM    832  HE2 HIS    52      35.410  49.010  37.190  1.00  0.00           H  
ATOM    833  N   ILE    53      40.790  47.300  42.020  1.00  0.00           N  
ATOM    834  CA  ILE    53      41.880  46.670  42.760  1.00  0.00           C  
ATOM    835  C   ILE    53      42.360  47.480  43.960  1.00  0.00           C  
ATOM    836  O   ILE    53      42.660  46.930  45.030  1.00  0.00           O  
ATOM    837  CB  ILE    53      43.090  46.210  41.760  1.00  0.00           C  
ATOM    838  CG1 ILE    53      42.640  45.020  40.980  1.00  0.00           C  
ATOM    839  CG2 ILE    53      44.370  45.750  42.530  1.00  0.00           C  
ATOM    840  CD  ILE    53      43.460  44.920  39.700  1.00  0.00           C  
ATOM    841  H   ILE    53      41.000  47.440  41.040  1.00  0.00           H  
ATOM    842  HA  ILE    53      41.510  45.740  43.210  1.00  0.00           H  
ATOM    843  HB  ILE    53      43.360  47.130  41.240  1.00  0.00           H  
ATOM    844 1HG1 ILE    53      41.570  45.030  40.790  1.00  0.00           H  
ATOM    845 2HG1 ILE    53      42.790  44.080  41.510  1.00  0.00           H  
ATOM    846 1HG2 ILE    53      45.190  45.530  41.850  1.00  0.00           H  
ATOM    847 2HG2 ILE    53      44.780  46.620  43.040  1.00  0.00           H  
ATOM    848 3HG2 ILE    53      44.200  44.960  43.260  1.00  0.00           H  
ATOM    849  HD1 ILE    53      43.040  44.040  39.200  1.00  0.00           H  
ATOM    850  HD2 ILE    53      43.430  45.820  39.100  1.00  0.00           H  
ATOM    851  HD3 ILE    53      44.510  44.740  39.910  1.00  0.00           H  
ATOM    852  N   GLU    54      42.430  48.810  43.760  1.00  0.00           N  
ATOM    853  CA  GLU    54      42.880  49.810  44.770  1.00  0.00           C  
ATOM    854  C   GLU    54      41.860  50.020  45.880  1.00  0.00           C  
ATOM    855  O   GLU    54      42.170  50.020  47.090  1.00  0.00           O  
ATOM    856  CB  GLU    54      43.260  51.120  44.070  1.00  0.00           C  
ATOM    857  CG  GLU    54      44.000  52.030  44.980  1.00  0.00           C  
ATOM    858  CD  GLU    54      45.340  51.470  45.520  1.00  0.00           C  
ATOM    859  OE1 GLU    54      46.140  50.940  44.700  1.00  0.00           O  
ATOM    860  OE2 GLU    54      45.570  51.550  46.770  1.00  0.00           O1-
ATOM    861  H   GLU    54      42.290  49.190  42.830  1.00  0.00           H  
ATOM    862  HA  GLU    54      43.850  49.510  45.160  1.00  0.00           H  
ATOM    863  HB1 GLU    54      42.370  51.650  43.720  1.00  0.00           H  
ATOM    864  HB2 GLU    54      44.000  50.980  43.290  1.00  0.00           H  
ATOM    865  HG1 GLU    54      43.380  52.320  45.830  1.00  0.00           H  
ATOM    866  HG2 GLU    54      44.170  53.010  44.550  1.00  0.00           H  
ATOM    867  N   ALA    55      40.610  50.140  45.420  1.00  0.00           N  
ATOM    868  CA  ALA    55      39.510  50.100  46.300  1.00  0.00           C  
ATOM    869  C   ALA    55      39.260  48.760  47.030  1.00  0.00           C  
ATOM    870  O   ALA    55      38.490  48.690  47.980  1.00  0.00           O  
ATOM    871  CB  ALA    55      38.270  50.510  45.460  1.00  0.00           C  
ATOM    872  H   ALA    55      40.420  50.290  44.440  1.00  0.00           H  
ATOM    873  HA  ALA    55      39.660  50.850  47.070  1.00  0.00           H  
ATOM    874  HB1 ALA    55      38.050  49.750  44.710  1.00  0.00           H  
ATOM    875  HB2 ALA    55      37.380  50.430  46.080  1.00  0.00           H  
ATOM    876  HB3 ALA    55      38.390  51.540  45.100  1.00  0.00           H  
ATOM    877  N   GLY    56      39.990  47.660  46.650  1.00  0.00           N  
ATOM    878  CA  GLY    56      40.130  46.400  47.340  1.00  0.00           C  
ATOM    879  C   GLY    56      39.020  45.330  47.080  1.00  0.00           C  
ATOM    880  O   GLY    56      38.680  44.510  47.940  1.00  0.00           O  
ATOM    881  H   GLY    56      40.420  47.700  45.740  1.00  0.00           H  
ATOM    882  HA1 GLY    56      40.210  46.690  48.390  1.00  0.00           H  
ATOM    883  HA2 GLY    56      41.100  45.940  47.160  1.00  0.00           H  
ATOM    884  N   ILE    57      38.430  45.400  45.900  1.00  0.00           N  
ATOM    885  CA  ILE    57      37.240  44.590  45.550  1.00  0.00           C  
ATOM    886  C   ILE    57      37.590  43.760  44.390  1.00  0.00           C  
ATOM    887  O   ILE    57      38.600  44.050  43.650  1.00  0.00           O  
ATOM    888  CB  ILE    57      35.950  45.370  45.530  1.00  0.00           C  
ATOM    889  CG1 ILE    57      36.220  46.580  44.600  1.00  0.00           C  
ATOM    890  CG2 ILE    57      35.550  45.870  46.910  1.00  0.00           C  
ATOM    891  CD  ILE    57      34.940  47.410  44.180  1.00  0.00           C  
ATOM    892  H   ILE    57      38.760  45.950  45.130  1.00  0.00           H  
ATOM    893  HA  ILE    57      37.040  43.820  46.300  1.00  0.00           H  
ATOM    894  HB  ILE    57      35.140  44.790  45.090  1.00  0.00           H  
ATOM    895 1HG1 ILE    57      36.650  46.280  43.650  1.00  0.00           H  
ATOM    896 2HG1 ILE    57      36.880  47.300  45.090  1.00  0.00           H  
ATOM    897 1HG2 ILE    57      36.440  46.120  47.490  1.00  0.00           H  
ATOM    898 2HG2 ILE    57      34.900  46.750  46.830  1.00  0.00           H  
ATOM    899 3HG2 ILE    57      34.920  45.140  47.410  1.00  0.00           H  
ATOM    900  HD1 ILE    57      34.550  47.950  45.040  1.00  0.00           H  
ATOM    901  HD2 ILE    57      35.240  48.130  43.410  1.00  0.00           H  
ATOM    902  HD3 ILE    57      34.280  46.740  43.620  1.00  0.00           H  
ATOM    903  N   SER    58      36.900  42.620  44.110  1.00  0.00           N  
ATOM    904  CA  SER    58      37.450  41.400  43.460  1.00  0.00           C  
ATOM    905  C   SER    58      36.700  40.990  42.230  1.00  0.00           C  
ATOM    906  O   SER    58      35.620  41.480  41.830  1.00  0.00           O  
ATOM    907  CB  SER    58      37.300  40.220  44.450  1.00  0.00           C  
ATOM    908  OG  SER    58      36.040  39.660  44.560  1.00  0.00           O  
ATOM    909  H   SER    58      36.080  42.530  44.700  1.00  0.00           H  
ATOM    910  HA  SER    58      38.480  41.630  43.200  1.00  0.00           H  
ATOM    911  HB1 SER    58      37.740  40.420  45.420  1.00  0.00           H  
ATOM    912  HB2 SER    58      37.840  39.380  44.020  1.00  0.00           H  
ATOM    913  HG  SER    58      35.490  40.330  44.960  1.00  0.00           H  
ATOM    914  N   LEU    59      37.320  40.080  41.520  1.00  0.00           N  
ATOM    915  CA  LEU    59      36.830  39.560  40.220  1.00  0.00           C  
ATOM    916  C   LEU    59      35.560  38.720  40.480  1.00  0.00           C  
ATOM    917  O   LEU    59      34.600  38.760  39.640  1.00  0.00           O  
ATOM    918  CB  LEU    59      37.950  38.930  39.370  1.00  0.00           C  
ATOM    919  CG  LEU    59      37.600  38.070  38.080  1.00  0.00           C  
ATOM    920  CD1 LEU    59      36.780  38.880  37.050  1.00  0.00           C  
ATOM    921  CD2 LEU    59      38.870  37.440  37.520  1.00  0.00           C  
ATOM    922  H   LEU    59      38.080  39.580  41.950  1.00  0.00           H  
ATOM    923  HA  LEU    59      36.530  40.430  39.640  1.00  0.00           H  
ATOM    924  HB1 LEU    59      38.320  38.110  39.980  1.00  0.00           H  
ATOM    925  HB2 LEU    59      38.660  39.690  39.050  1.00  0.00           H  
ATOM    926  HG  LEU    59      36.980  37.250  38.460  1.00  0.00           H  
ATOM    927 1HD1 LEU    59      37.430  39.720  36.820  1.00  0.00           H  
ATOM    928 2HD1 LEU    59      36.510  38.420  36.100  1.00  0.00           H  
ATOM    929 3HD1 LEU    59      35.870  39.330  37.430  1.00  0.00           H  
ATOM    930 1HD2 LEU    59      39.630  38.180  37.280  1.00  0.00           H  
ATOM    931 2HD2 LEU    59      39.320  36.680  38.160  1.00  0.00           H  
ATOM    932 3HD2 LEU    59      38.720  37.020  36.520  1.00  0.00           H  
ATOM    933  N   CYS    60      35.460  37.900  41.570  1.00  0.00           N  
ATOM    934  CA  CYS    60      34.290  37.140  41.830  1.00  0.00           C  
ATOM    935  C   CYS    60      32.990  37.930  42.080  1.00  0.00           C  
ATOM    936  O   CYS    60      31.900  37.410  41.690  1.00  0.00           O  
ATOM    937  CB  CYS    60      34.660  36.230  43.020  1.00  0.00           C  
ATOM    938  SG  CYS    60      36.340  35.510  42.960  1.00  0.00           S  
ATOM    939  H   CYS    60      36.300  37.870  42.120  1.00  0.00           H  
ATOM    940  HA  CYS    60      34.060  36.510  40.970  1.00  0.00           H  
ATOM    941  HB1 CYS    60      33.950  35.450  43.270  1.00  0.00           H  
ATOM    942  HB2 CYS    60      34.650  36.830  43.940  1.00  0.00           H  
ATOM    943  HG  CYS    60      35.920  34.460  43.680  1.00  0.00           H  
ATOM    944  N   ASP    61      33.120  39.200  42.410  1.00  0.00           N  
ATOM    945  CA  ASP    61      32.030  40.180  42.610  1.00  0.00           C  
ATOM    946  C   ASP    61      31.720  40.850  41.220  1.00  0.00           C  
ATOM    947  O   ASP    61      30.560  41.100  40.860  1.00  0.00           O  
ATOM    948  CB  ASP    61      32.390  41.230  43.720  1.00  0.00           C  
ATOM    949  CG  ASP    61      31.590  42.510  43.830  1.00  0.00           C  
ATOM    950  OD1 ASP    61      30.390  42.500  44.000  1.00  0.00           O  
ATOM    951  OD2 ASP    61      32.280  43.590  43.670  1.00  0.00           O1-
ATOM    952  H   ASP    61      34.070  39.500  42.550  1.00  0.00           H  
ATOM    953  HA  ASP    61      31.200  39.540  42.910  1.00  0.00           H  
ATOM    954  HB1 ASP    61      33.410  41.510  43.460  1.00  0.00           H  
ATOM    955  HB2 ASP    61      32.360  40.750  44.700  1.00  0.00           H  
ATOM    956  N   ALA    62      32.780  41.180  40.420  1.00  0.00           N  
ATOM    957  CA  ALA    62      32.650  41.820  39.100  1.00  0.00           C  
ATOM    958  C   ALA    62      31.700  41.020  38.260  1.00  0.00           C  
ATOM    959  O   ALA    62      30.830  41.540  37.590  1.00  0.00           O  
ATOM    960  CB  ALA    62      34.050  41.990  38.460  1.00  0.00           C  
ATOM    961  H   ALA    62      33.680  40.860  40.770  1.00  0.00           H  
ATOM    962  HA  ALA    62      32.080  42.740  39.200  1.00  0.00           H  
ATOM    963  HB1 ALA    62      34.610  41.070  38.330  1.00  0.00           H  
ATOM    964  HB2 ALA    62      33.870  42.330  37.430  1.00  0.00           H  
ATOM    965  HB3 ALA    62      34.700  42.590  39.090  1.00  0.00           H  
ATOM    966  N   VAL    63      31.980  39.660  38.210  1.00  0.00           N  
ATOM    967  CA  VAL    63      31.260  38.710  37.360  1.00  0.00           C  
ATOM    968  C   VAL    63      29.860  38.500  37.910  1.00  0.00           C  
ATOM    969  O   VAL    63      28.880  38.420  37.150  1.00  0.00           O  
ATOM    970  CB  VAL    63      31.960  37.280  37.320  1.00  0.00           C  
ATOM    971  CG1 VAL    63      33.300  37.250  36.520  1.00  0.00           C  
ATOM    972  CG2 VAL    63      32.170  36.500  38.550  1.00  0.00           C  
ATOM    973  H   VAL    63      32.680  39.430  38.890  1.00  0.00           H  
ATOM    974  HA  VAL    63      31.130  39.080  36.360  1.00  0.00           H  
ATOM    975  HB  VAL    63      31.350  36.740  36.600  1.00  0.00           H  
ATOM    976 1HG1 VAL    63      33.520  36.260  36.140  1.00  0.00           H  
ATOM    977 2HG1 VAL    63      33.340  37.910  35.650  1.00  0.00           H  
ATOM    978 3HG1 VAL    63      34.100  37.640  37.150  1.00  0.00           H  
ATOM    979 1HG2 VAL    63      32.170  35.430  38.350  1.00  0.00           H  
ATOM    980 2HG2 VAL    63      33.140  36.630  39.050  1.00  0.00           H  
ATOM    981 3HG2 VAL    63      31.370  36.470  39.290  1.00  0.00           H  
ATOM    982  N   ASN    64      29.650  38.530  39.180  1.00  0.00           N  
ATOM    983  CA  ASN    64      28.350  38.410  39.860  1.00  0.00           C  
ATOM    984  C   ASN    64      27.440  39.600  39.550  1.00  0.00           C  
ATOM    985  O   ASN    64      26.270  39.500  39.160  1.00  0.00           O  
ATOM    986  CB  ASN    64      28.610  38.020  41.300  1.00  0.00           C  
ATOM    987  CG  ASN    64      27.260  37.790  41.990  1.00  0.00           C  
ATOM    988  ND2 ASN    64      27.010  38.590  42.990  1.00  0.00           N  
ATOM    989  OD1 ASN    64      26.510  36.860  41.660  1.00  0.00           O  
ATOM    990  H   ASN    64      30.460  38.530  39.780  1.00  0.00           H  
ATOM    991  HA  ASN    64      27.820  37.530  39.490  1.00  0.00           H  
ATOM    992  HB1 ASN    64      29.220  38.720  41.870  1.00  0.00           H  
ATOM    993  HB2 ASN    64      29.080  37.040  41.350  1.00  0.00           H  
ATOM    994 1HD2 ASN    64      27.710  39.290  43.160  1.00  0.00           H  
ATOM    995 2HD2 ASN    64      26.040  38.800  43.190  1.00  0.00           H  
ATOM    996  N   PHE    65      28.100  40.810  39.560  1.00  0.00           N  
ATOM    997  CA  PHE    65      27.500  42.090  39.190  1.00  0.00           C  
ATOM    998  C   PHE    65      27.110  42.150  37.720  1.00  0.00           C  
ATOM    999  O   PHE    65      26.050  42.760  37.450  1.00  0.00           O  
ATOM   1000  CB  PHE    65      28.570  43.260  39.520  1.00  0.00           C  
ATOM   1001  CG  PHE    65      28.380  44.550  38.800  1.00  0.00           C  
ATOM   1002  CD1 PHE    65      29.200  44.850  37.680  1.00  0.00           C  
ATOM   1003  CD2 PHE    65      27.380  45.510  39.200  1.00  0.00           C  
ATOM   1004  CE1 PHE    65      28.990  46.010  36.980  1.00  0.00           C  
ATOM   1005  CE2 PHE    65      27.240  46.710  38.440  1.00  0.00           C  
ATOM   1006  CZ  PHE    65      28.070  46.970  37.330  1.00  0.00           C  
ATOM   1007  H   PHE    65      29.100  40.890  39.690  1.00  0.00           H  
ATOM   1008  HA  PHE    65      26.550  42.220  39.720  1.00  0.00           H  
ATOM   1009  HB1 PHE    65      29.490  42.820  39.140  1.00  0.00           H  
ATOM   1010  HB2 PHE    65      28.520  43.460  40.590  1.00  0.00           H  
ATOM   1011  HD1 PHE    65      29.950  44.140  37.350  1.00  0.00           H  
ATOM   1012  HD2 PHE    65      26.850  45.350  40.120  1.00  0.00           H  
ATOM   1013  HE1 PHE    65      29.660  46.270  36.170  1.00  0.00           H  
ATOM   1014  HE2 PHE    65      26.420  47.360  38.720  1.00  0.00           H  
ATOM   1015  HZ  PHE    65      28.050  47.860  36.720  1.00  0.00           H  
ATOM   1016  N   LEU    66      27.880  41.550  36.810  1.00  0.00           N  
ATOM   1017  CA  LEU    66      27.660  41.970  35.410  1.00  0.00           C  
ATOM   1018  C   LEU    66      26.400  41.300  34.750  1.00  0.00           C  
ATOM   1019  O   LEU    66      25.510  41.970  34.230  1.00  0.00           O  
ATOM   1020  CB  LEU    66      29.020  41.520  34.790  1.00  0.00           C  
ATOM   1021  CG  LEU    66      29.240  41.840  33.310  1.00  0.00           C  
ATOM   1022  CD1 LEU    66      28.930  43.260  32.890  1.00  0.00           C  
ATOM   1023  CD2 LEU    66      30.670  41.640  32.970  1.00  0.00           C  
ATOM   1024  H   LEU    66      28.610  40.910  37.120  1.00  0.00           H  
ATOM   1025  HA  LEU    66      27.550  43.060  35.350  1.00  0.00           H  
ATOM   1026  HB1 LEU    66      29.160  40.450  34.980  1.00  0.00           H  
ATOM   1027  HB2 LEU    66      29.870  41.920  35.340  1.00  0.00           H  
ATOM   1028  HG  LEU    66      28.600  41.140  32.760  1.00  0.00           H  
ATOM   1029 1HD1 LEU    66      29.180  43.870  33.770  1.00  0.00           H  
ATOM   1030 2HD1 LEU    66      29.390  43.500  31.940  1.00  0.00           H  
ATOM   1031 3HD1 LEU    66      27.850  43.330  32.740  1.00  0.00           H  
ATOM   1032 1HD2 LEU    66      31.290  42.250  33.630  1.00  0.00           H  
ATOM   1033 2HD2 LEU    66      30.840  40.610  33.270  1.00  0.00           H  
ATOM   1034 3HD2 LEU    66      30.920  41.760  31.900  1.00  0.00           H  
ATOM   1035  N   VAL    67      26.220  40.030  35.180  1.00  0.00           N  
ATOM   1036  CA  VAL    67      25.050  39.250  34.850  1.00  0.00           C  
ATOM   1037  C   VAL    67      23.690  39.790  35.420  1.00  0.00           C  
ATOM   1038  O   VAL    67      22.620  39.220  35.190  1.00  0.00           O  
ATOM   1039  CB  VAL    67      25.150  37.690  35.050  1.00  0.00           C  
ATOM   1040  CG1 VAL    67      26.120  37.100  34.160  1.00  0.00           C  
ATOM   1041  CG2 VAL    67      25.460  37.350  36.500  1.00  0.00           C  
ATOM   1042  H   VAL    67      27.000  39.590  35.640  1.00  0.00           H  
ATOM   1043  HA  VAL    67      24.850  39.470  33.800  1.00  0.00           H  
ATOM   1044  HB  VAL    67      24.220  37.200  34.790  1.00  0.00           H  
ATOM   1045 1HG1 VAL    67      27.100  37.310  34.590  1.00  0.00           H  
ATOM   1046 2HG1 VAL    67      26.140  36.010  34.160  1.00  0.00           H  
ATOM   1047 3HG1 VAL    67      26.050  37.410  33.120  1.00  0.00           H  
ATOM   1048 1HG2 VAL    67      24.820  37.910  37.180  1.00  0.00           H  
ATOM   1049 2HG2 VAL    67      25.330  36.270  36.560  1.00  0.00           H  
ATOM   1050 3HG2 VAL    67      26.440  37.700  36.800  1.00  0.00           H  
ATOM   1051  N   GLU    68      23.710  40.830  36.230  1.00  0.00           N  
ATOM   1052  CA  GLU    68      22.630  41.280  37.070  1.00  0.00           C  
ATOM   1053  C   GLU    68      22.330  42.750  36.850  1.00  0.00           C  
ATOM   1054  O   GLU    68      21.230  43.220  36.930  1.00  0.00           O  
ATOM   1055  CB  GLU    68      23.090  41.060  38.500  1.00  0.00           C  
ATOM   1056  CG  GLU    68      22.920  39.630  39.040  1.00  0.00           C  
ATOM   1057  CD  GLU    68      21.560  39.530  39.770  1.00  0.00           C  
ATOM   1058  OE1 GLU    68      21.500  39.300  40.970  1.00  0.00           O  
ATOM   1059  OE2 GLU    68      20.510  39.710  39.120  1.00  0.00           O1-
ATOM   1060  H   GLU    68      24.660  41.150  36.370  1.00  0.00           H  
ATOM   1061  HA  GLU    68      21.720  40.710  36.890  1.00  0.00           H  
ATOM   1062  HB1 GLU    68      22.600  41.790  39.140  1.00  0.00           H  
ATOM   1063  HB2 GLU    68      24.170  41.230  38.520  1.00  0.00           H  
ATOM   1064  HG1 GLU    68      23.800  39.340  39.630  1.00  0.00           H  
ATOM   1065  HG2 GLU    68      22.860  38.850  38.270  1.00  0.00           H  
ATOM   1066  N   LYS    69      23.290  43.500  36.410  1.00  0.00           N  
ATOM   1067  CA  LYS    69      23.270  44.840  35.840  1.00  0.00           C  
ATOM   1068  C   LYS    69      22.820  44.940  34.370  1.00  0.00           C  
ATOM   1069  O   LYS    69      22.270  45.980  34.100  1.00  0.00           O  
ATOM   1070  CB  LYS    69      24.830  45.230  35.870  1.00  0.00           C  
ATOM   1071  CG  LYS    69      25.370  46.520  35.120  1.00  0.00           C  
ATOM   1072  CD  LYS    69      24.790  47.840  35.700  1.00  0.00           C  
ATOM   1073  CE  LYS    69      25.370  49.090  34.990  1.00  0.00           C  
ATOM   1074  NZ  LYS    69      24.870  50.390  35.540  1.00  0.00           N1+
ATOM   1075  H   LYS    69      24.190  43.050  36.460  1.00  0.00           H  
ATOM   1076  HA  LYS    69      22.820  45.590  36.490  1.00  0.00           H  
ATOM   1077  HB1 LYS    69      25.310  44.470  35.250  1.00  0.00           H  
ATOM   1078  HB2 LYS    69      25.260  45.070  36.860  1.00  0.00           H  
ATOM   1079  HG1 LYS    69      25.050  46.590  34.090  1.00  0.00           H  
ATOM   1080  HG2 LYS    69      26.460  46.550  35.140  1.00  0.00           H  
ATOM   1081  HD1 LYS    69      25.140  47.920  36.730  1.00  0.00           H  
ATOM   1082  HD2 LYS    69      23.700  47.860  35.680  1.00  0.00           H  
ATOM   1083  HE1 LYS    69      25.070  48.940  33.960  1.00  0.00           H  
ATOM   1084  HE2 LYS    69      26.460  48.950  34.990  1.00  0.00           H  
ATOM   1085  HZ1 LYS    69      24.900  51.110  34.830  1.00  0.00           H  
ATOM   1086  HZ2 LYS    69      24.000  50.380  36.040  1.00  0.00           H  
ATOM   1087  HZ3 LYS    69      25.580  50.640  36.220  1.00  0.00           H  
ATOM   1088  N   TYR    70      22.970  43.900  33.530  1.00  0.00           N  
ATOM   1089  CA  TYR    70      22.430  43.740  32.190  1.00  0.00           C  
ATOM   1090  C   TYR    70      21.620  42.380  32.120  1.00  0.00           C  
ATOM   1091  O   TYR    70      22.140  41.340  32.490  1.00  0.00           O  
ATOM   1092  CB  TYR    70      23.590  43.670  31.150  1.00  0.00           C  
ATOM   1093  CG  TYR    70      24.430  44.930  31.020  1.00  0.00           C  
ATOM   1094  CD1 TYR    70      25.620  45.070  31.740  1.00  0.00           C  
ATOM   1095  CD2 TYR    70      24.040  45.870  30.060  1.00  0.00           C  
ATOM   1096  CE1 TYR    70      26.450  46.160  31.460  1.00  0.00           C  
ATOM   1097  CE2 TYR    70      24.880  47.020  29.850  1.00  0.00           C  
ATOM   1098  CZ  TYR    70      26.130  47.160  30.490  1.00  0.00           C  
ATOM   1099  OH  TYR    70      26.990  48.160  30.250  1.00  0.00           O  
ATOM   1100  H   TYR    70      23.390  43.110  33.980  1.00  0.00           H  
ATOM   1101  HA  TYR    70      21.760  44.520  31.820  1.00  0.00           H  
ATOM   1102  HB1 TYR    70      23.200  43.340  30.180  1.00  0.00           H  
ATOM   1103  HB2 TYR    70      24.320  42.950  31.530  1.00  0.00           H  
ATOM   1104  HD1 TYR    70      25.890  44.360  32.520  1.00  0.00           H  
ATOM   1105  HD2 TYR    70      23.100  45.760  29.560  1.00  0.00           H  
ATOM   1106  HE1 TYR    70      27.320  46.340  32.080  1.00  0.00           H  
ATOM   1107  HE2 TYR    70      24.590  47.680  29.050  1.00  0.00           H  
ATOM   1108  HH  TYR    70      26.830  48.720  29.490  1.00  0.00           H  
ATOM   1109  N   ALA    71      20.410  42.260  31.590  1.00  0.00           N  
ATOM   1110  CA  ALA    71      19.690  40.990  31.300  1.00  0.00           C  
ATOM   1111  C   ALA    71      18.760  41.250  30.130  1.00  0.00           C  
ATOM   1112  O   ALA    71      18.100  42.300  30.050  1.00  0.00           O  
ATOM   1113  CB  ALA    71      18.960  40.510  32.600  1.00  0.00           C  
ATOM   1114  H   ALA    71      20.220  43.090  31.030  1.00  0.00           H  
ATOM   1115  HA  ALA    71      20.420  40.230  31.000  1.00  0.00           H  
ATOM   1116  HB1 ALA    71      18.380  39.620  32.350  1.00  0.00           H  
ATOM   1117  HB2 ALA    71      19.810  40.320  33.260  1.00  0.00           H  
ATOM   1118  HB3 ALA    71      18.360  41.350  32.940  1.00  0.00           H  
ATOM   1119  N   LEU    72      18.780  40.240  29.260  1.00  0.00           N  
ATOM   1120  CA  LEU    72      17.840  40.260  28.090  1.00  0.00           C  
ATOM   1121  C   LEU    72      16.410  40.680  28.500  1.00  0.00           C  
ATOM   1122  O   LEU    72      15.670  39.960  29.200  1.00  0.00           O  
ATOM   1123  CB  LEU    72      17.830  38.820  27.490  1.00  0.00           C  
ATOM   1124  CG  LEU    72      19.090  38.480  26.630  1.00  0.00           C  
ATOM   1125  CD1 LEU    72      19.060  37.080  26.090  1.00  0.00           C  
ATOM   1126  CD2 LEU    72      19.480  39.450  25.520  1.00  0.00           C  
ATOM   1127  H   LEU    72      19.320  39.420  29.460  1.00  0.00           H  
ATOM   1128  HA  LEU    72      18.130  40.930  27.290  1.00  0.00           H  
ATOM   1129  HB1 LEU    72      16.970  38.830  26.830  1.00  0.00           H  
ATOM   1130  HB2 LEU    72      17.650  38.070  28.270  1.00  0.00           H  
ATOM   1131  HG  LEU    72      19.950  38.480  27.290  1.00  0.00           H  
ATOM   1132 1HD1 LEU    72      18.790  36.370  26.870  1.00  0.00           H  
ATOM   1133 2HD1 LEU    72      18.210  36.930  25.430  1.00  0.00           H  
ATOM   1134 3HD1 LEU    72      19.980  36.730  25.630  1.00  0.00           H  
ATOM   1135 1HD2 LEU    72      18.660  39.460  24.800  1.00  0.00           H  
ATOM   1136 2HD2 LEU    72      19.630  40.440  25.950  1.00  0.00           H  
ATOM   1137 3HD2 LEU    72      20.410  39.100  25.080  1.00  0.00           H  
ATOM   1138  N   VAL    73      15.840  41.780  27.940  1.00  0.00           N  
ATOM   1139  CA  VAL    73      14.450  42.310  28.140  1.00  0.00           C  
ATOM   1140  C   VAL    73      14.150  42.800  29.540  1.00  0.00           C  
ATOM   1141  O   VAL    73      13.000  42.920  29.930  1.00  0.00           O  
ATOM   1142  CB  VAL    73      13.370  41.280  27.560  1.00  0.00           C  
ATOM   1143  CG1 VAL    73      12.080  41.880  27.040  1.00  0.00           C  
ATOM   1144  CG2 VAL    73      13.860  40.540  26.300  1.00  0.00           C  
ATOM   1145  H   VAL    73      16.480  42.270  27.330  1.00  0.00           H  
ATOM   1146  HA  VAL    73      14.440  43.190  27.480  1.00  0.00           H  
ATOM   1147  HB  VAL    73      13.260  40.510  28.340  1.00  0.00           H  
ATOM   1148 1HG1 VAL    73      11.490  41.270  26.360  1.00  0.00           H  
ATOM   1149 2HG1 VAL    73      11.420  42.160  27.870  1.00  0.00           H  
ATOM   1150 3HG1 VAL    73      12.370  42.810  26.560  1.00  0.00           H  
ATOM   1151 1HG2 VAL    73      14.050  41.350  25.610  1.00  0.00           H  
ATOM   1152 2HG2 VAL    73      14.770  39.950  26.420  1.00  0.00           H  
ATOM   1153 3HG2 VAL    73      13.050  39.880  25.970  1.00  0.00           H  
ATOM   1154  N   ARG    74      15.210  42.960  30.380  1.00  0.00           N  
ATOM   1155  CA  ARG    74      15.100  43.300  31.840  1.00  0.00           C  
ATOM   1156  C   ARG    74      15.980  44.540  32.170  1.00  0.00           C  
ATOM   1157  O   ARG    74      15.620  45.440  33.020  1.00  0.00           O  
ATOM   1158  CB  ARG    74      15.380  42.040  32.650  1.00  0.00           C  
ATOM   1159  CG  ARG    74      14.320  40.900  32.490  1.00  0.00           C  
ATOM   1160  CD  ARG    74      13.150  41.100  33.450  1.00  0.00           C  
ATOM   1161  NE  ARG    74      12.060  42.050  33.080  1.00  0.00           N  
ATOM   1162  CZ  ARG    74      11.340  42.880  33.870  1.00  0.00           C  
ATOM   1163  NH1 ARG    74      11.480  43.120  35.110  1.00  0.00           N1+
ATOM   1164  NH2 ARG    74      10.420  43.520  33.340  1.00  0.00           N  
ATOM   1165  H   ARG    74      16.090  42.700  29.970  1.00  0.00           H  
ATOM   1166  HA  ARG    74      14.080  43.600  32.120  1.00  0.00           H  
ATOM   1167  HB1 ARG    74      15.520  42.370  33.670  1.00  0.00           H  
ATOM   1168  HB2 ARG    74      16.350  41.720  32.290  1.00  0.00           H  
ATOM   1169  HG1 ARG    74      14.760  39.960  32.840  1.00  0.00           H  
ATOM   1170  HG2 ARG    74      14.040  40.870  31.440  1.00  0.00           H  
ATOM   1171  HD1 ARG    74      13.620  41.270  34.420  1.00  0.00           H  
ATOM   1172  HD2 ARG    74      12.640  40.140  33.540  1.00  0.00           H  
ATOM   1173  HE  ARG    74      11.740  42.030  32.120  1.00  0.00           H  
ATOM   1174 1HH1 ARG    74      11.970  42.440  35.680  1.00  0.00           H  
ATOM   1175 2HH1 ARG    74      10.820  43.750  35.550  1.00  0.00           H  
ATOM   1176 1HH2 ARG    74      10.380  43.630  32.350  1.00  0.00           H  
ATOM   1177 2HH2 ARG    74       9.770  44.030  33.920  1.00  0.00           H  
ATOM   1178  N   THR    75      17.170  44.750  31.530  1.00  0.00           N  
ATOM   1179  CA  THR    75      17.880  46.000  31.560  1.00  0.00           C  
ATOM   1180  C   THR    75      17.110  47.300  31.530  1.00  0.00           C  
ATOM   1181  O   THR    75      16.180  47.420  30.740  1.00  0.00           O  
ATOM   1182  CB  THR    75      19.050  46.050  30.490  1.00  0.00           C  
ATOM   1183  CG2 THR    75      20.270  46.940  30.870  1.00  0.00           C  
ATOM   1184  OG1 THR    75      19.530  44.730  30.060  1.00  0.00           O  
ATOM   1185  H   THR    75      17.590  44.080  30.910  1.00  0.00           H  
ATOM   1186  HA  THR    75      18.490  45.960  32.480  1.00  0.00           H  
ATOM   1187  HB  THR    75      18.770  46.540  29.540  1.00  0.00           H  
ATOM   1188  HG1 THR    75      18.940  44.530  29.330  1.00  0.00           H  
ATOM   1189 1HG2 THR    75      20.960  46.480  31.560  1.00  0.00           H  
ATOM   1190 2HG2 THR    75      20.850  47.150  29.970  1.00  0.00           H  
ATOM   1191 3HG2 THR    75      20.060  47.900  31.350  1.00  0.00           H  
ATOM   1192  N   ASP    76      17.460  48.280  32.350  1.00  0.00           N  
ATOM   1193  CA  ASP    76      16.830  49.590  32.400  1.00  0.00           C  
ATOM   1194  C   ASP    76      15.330  49.600  32.660  1.00  0.00           C  
ATOM   1195  O   ASP    76      14.800  50.730  32.690  1.00  0.00           O  
ATOM   1196  CB  ASP    76      17.230  50.350  31.070  1.00  0.00           C  
ATOM   1197  CG  ASP    76      16.950  51.820  30.910  1.00  0.00           C  
ATOM   1198  OD1 ASP    76      17.530  52.620  31.630  1.00  0.00           O  
ATOM   1199  OD2 ASP    76      16.260  52.190  29.930  1.00  0.00           O1-
ATOM   1200  H   ASP    76      18.320  48.170  32.850  1.00  0.00           H  
ATOM   1201  HA  ASP    76      17.220  50.140  33.260  1.00  0.00           H  
ATOM   1202  HB1 ASP    76      16.720  49.830  30.250  1.00  0.00           H  
ATOM   1203  HB2 ASP    76      18.300  50.200  31.010  1.00  0.00           H  
ATOM   1204  N   GLN    77      14.690  48.480  32.940  1.00  0.00           N  
ATOM   1205  CA  GLN    77      13.240  48.470  33.270  1.00  0.00           C  
ATOM   1206  C   GLN    77      13.020  48.910  34.750  1.00  0.00           C  
ATOM   1207  O   GLN    77      13.710  48.520  35.700  1.00  0.00           O  
ATOM   1208  CB  GLN    77      12.700  47.040  33.120  1.00  0.00           C  
ATOM   1209  CG  GLN    77      12.780  46.560  31.690  1.00  0.00           C  
ATOM   1210  CD  GLN    77      11.830  47.300  30.720  1.00  0.00           C  
ATOM   1211  NE2 GLN    77      12.110  47.410  29.460  1.00  0.00           N  
ATOM   1212  OE1 GLN    77      10.750  47.760  31.110  1.00  0.00           O  
ATOM   1213  H   GLN    77      15.210  47.620  33.070  1.00  0.00           H  
ATOM   1214  HA  GLN    77      12.800  49.160  32.550  1.00  0.00           H  
ATOM   1215  HB1 GLN    77      11.630  47.000  33.350  1.00  0.00           H  
ATOM   1216  HB2 GLN    77      13.230  46.380  33.800  1.00  0.00           H  
ATOM   1217  HG1 GLN    77      12.510  45.510  31.610  1.00  0.00           H  
ATOM   1218  HG2 GLN    77      13.750  46.730  31.210  1.00  0.00           H  
ATOM   1219 1HE2 GLN    77      12.950  46.930  29.170  1.00  0.00           H  
ATOM   1220 2HE2 GLN    77      11.380  47.820  28.880  1.00  0.00           H  
ATOM   1221  N   PRO    78      11.820  49.610  34.970  1.00  0.00           N  
ATOM   1222  CA  PRO    78      11.390  49.830  36.350  1.00  0.00           C  
ATOM   1223  C   PRO    78      11.030  48.510  37.070  1.00  0.00           C  
ATOM   1224  O   PRO    78       9.910  47.910  36.890  1.00  0.00           O  
ATOM   1225  CB  PRO    78      10.200  50.830  36.310  1.00  0.00           C  
ATOM   1226  CG  PRO    78       9.680  50.620  34.880  1.00  0.00           C  
ATOM   1227  CD  PRO    78      11.000  50.300  34.070  1.00  0.00           C  
ATOM   1228  HA  PRO    78      12.260  50.260  36.830  1.00  0.00           H  
ATOM   1229  HB1 PRO    78       9.310  50.590  36.900  1.00  0.00           H  
ATOM   1230  HB2 PRO    78      10.490  51.870  36.430  1.00  0.00           H  
ATOM   1231  HG1 PRO    78       9.070  49.730  34.980  1.00  0.00           H  
ATOM   1232  HG2 PRO    78       9.100  51.470  34.520  1.00  0.00           H  
ATOM   1233  HD1 PRO    78      10.800  49.870  33.090  1.00  0.00           H  
ATOM   1234  HD2 PRO    78      11.490  51.240  33.870  1.00  0.00           H  
ATOM   1235  N   GLY    79      11.870  48.080  38.010  1.00  0.00           N  
ATOM   1236  CA  GLY    79      11.810  46.780  38.810  1.00  0.00           C  
ATOM   1237  C   GLY    79      12.990  45.810  38.730  1.00  0.00           C  
ATOM   1238  O   GLY    79      12.950  44.850  39.500  1.00  0.00           O  
ATOM   1239  H   GLY    79      12.760  48.550  38.060  1.00  0.00           H  
ATOM   1240  HA1 GLY    79      11.010  46.170  38.390  1.00  0.00           H  
ATOM   1241  HA2 GLY    79      11.540  46.930  39.860  1.00  0.00           H  
ATOM   1242  N   PHE    80      14.070  46.120  37.920  1.00  0.00           N  
ATOM   1243  CA  PHE    80      15.290  45.320  37.680  1.00  0.00           C  
ATOM   1244  C   PHE    80      16.630  45.990  38.010  1.00  0.00           C  
ATOM   1245  O   PHE    80      16.770  47.250  37.850  1.00  0.00           O  
ATOM   1246  CB  PHE    80      15.310  44.700  36.310  1.00  0.00           C  
ATOM   1247  CG  PHE    80      16.460  43.730  35.930  1.00  0.00           C  
ATOM   1248  CD1 PHE    80      16.320  42.460  36.570  1.00  0.00           C  
ATOM   1249  CD2 PHE    80      17.540  44.000  35.010  1.00  0.00           C  
ATOM   1250  CE1 PHE    80      17.340  41.540  36.530  1.00  0.00           C  
ATOM   1251  CE2 PHE    80      18.540  43.050  34.900  1.00  0.00           C  
ATOM   1252  CZ  PHE    80      18.500  41.870  35.710  1.00  0.00           C  
ATOM   1253  H   PHE    80      14.080  46.980  37.400  1.00  0.00           H  
ATOM   1254  HA  PHE    80      15.160  44.510  38.390  1.00  0.00           H  
ATOM   1255  HB1 PHE    80      15.450  45.520  35.610  1.00  0.00           H  
ATOM   1256  HB2 PHE    80      14.370  44.200  36.100  1.00  0.00           H  
ATOM   1257  HD1 PHE    80      15.510  42.280  37.270  1.00  0.00           H  
ATOM   1258  HD2 PHE    80      17.670  44.920  34.460  1.00  0.00           H  
ATOM   1259  HE1 PHE    80      17.270  40.640  37.120  1.00  0.00           H  
ATOM   1260  HE2 PHE    80      19.480  43.350  34.460  1.00  0.00           H  
ATOM   1261  HZ  PHE    80      19.370  41.250  35.800  1.00  0.00           H  
ATOM   1262  N   SER    81      17.700  45.150  38.310  1.00  0.00           N  
ATOM   1263  CA  SER    81      19.120  45.650  38.600  1.00  0.00           C  
ATOM   1264  C   SER    81      19.230  46.610  39.820  1.00  0.00           C  
ATOM   1265  O   SER    81      19.980  47.590  39.720  1.00  0.00           O  
ATOM   1266  CB  SER    81      19.840  46.300  37.400  1.00  0.00           C  
ATOM   1267  OG  SER    81      19.770  45.590  36.220  1.00  0.00           O  
ATOM   1268  H   SER    81      17.610  44.180  38.050  1.00  0.00           H  
ATOM   1269  HA  SER    81      19.680  44.760  38.870  1.00  0.00           H  
ATOM   1270  HB1 SER    81      20.910  46.430  37.580  1.00  0.00           H  
ATOM   1271  HB2 SER    81      19.390  47.290  37.270  1.00  0.00           H  
ATOM   1272  HG  SER    81      20.140  44.740  36.430  1.00  0.00           H  
ATOM   1273  N   ALA    82      18.460  46.420  40.850  1.00  0.00           N  
ATOM   1274  CA  ALA    82      18.670  47.200  42.130  1.00  0.00           C  
ATOM   1275  C   ALA    82      19.410  46.380  43.270  1.00  0.00           C  
ATOM   1276  O   ALA    82      19.740  46.940  44.300  1.00  0.00           O  
ATOM   1277  CB  ALA    82      17.240  47.660  42.550  1.00  0.00           C  
ATOM   1278  H   ALA    82      17.760  45.700  40.770  1.00  0.00           H  
ATOM   1279  HA  ALA    82      19.350  48.040  41.980  1.00  0.00           H  
ATOM   1280  HB1 ALA    82      17.170  48.060  43.560  1.00  0.00           H  
ATOM   1281  HB2 ALA    82      16.910  48.480  41.910  1.00  0.00           H  
ATOM   1282  HB3 ALA    82      16.590  46.810  42.350  1.00  0.00           H  
ATOM   1283  N   CYS    83      19.680  45.130  42.950  1.00  0.00           N  
ATOM   1284  CA  CYS    83      20.170  44.120  43.970  1.00  0.00           C  
ATOM   1285  C   CYS    83      21.220  43.220  43.340  1.00  0.00           C  
ATOM   1286  O   CYS    83      21.290  42.040  43.710  1.00  0.00           O  
ATOM   1287  CB  CYS    83      18.930  43.490  44.690  1.00  0.00           C  
ATOM   1288  SG  CYS    83      19.170  43.200  46.470  1.00  0.00           S  
ATOM   1289  H   CYS    83      19.520  44.860  41.990  1.00  0.00           H  
ATOM   1290  HA  CYS    83      20.670  44.660  44.770  1.00  0.00           H  
ATOM   1291  HB1 CYS    83      18.610  42.620  44.120  1.00  0.00           H  
ATOM   1292  HB2 CYS    83      18.120  44.220  44.600  1.00  0.00           H  
ATOM   1293  HG  CYS    83      18.250  42.290  46.800  1.00  0.00           H  
ATOM   1294  N   THR    84      22.090  43.810  42.500  1.00  0.00           N  
ATOM   1295  CA  THR    84      23.090  43.120  41.650  1.00  0.00           C  
ATOM   1296  C   THR    84      24.230  42.400  42.440  1.00  0.00           C  
ATOM   1297  O   THR    84      24.870  41.500  41.940  1.00  0.00           O  
ATOM   1298  CB  THR    84      23.770  44.100  40.580  1.00  0.00           C  
ATOM   1299  CG2 THR    84      22.680  44.780  39.750  1.00  0.00           C  
ATOM   1300  OG1 THR    84      24.530  45.150  41.280  1.00  0.00           O  
ATOM   1301  H   THR    84      22.050  44.810  42.350  1.00  0.00           H  
ATOM   1302  HA  THR    84      22.580  42.340  41.080  1.00  0.00           H  
ATOM   1303  HB  THR    84      24.470  43.550  39.960  1.00  0.00           H  
ATOM   1304  HG1 THR    84      23.950  45.880  41.490  1.00  0.00           H  
ATOM   1305 1HG2 THR    84      23.150  45.310  38.920  1.00  0.00           H  
ATOM   1306 2HG2 THR    84      21.960  44.140  39.250  1.00  0.00           H  
ATOM   1307 3HG2 THR    84      22.070  45.350  40.450  1.00  0.00           H  
ATOM   1308  N   ARG    85      24.560  42.840  43.620  1.00  0.00           N  
ATOM   1309  CA  ARG    85      25.600  42.320  44.420  1.00  0.00           C  
ATOM   1310  C   ARG    85      25.100  41.320  45.520  1.00  0.00           C  
ATOM   1311  O   ARG    85      25.970  40.970  46.390  1.00  0.00           O  
ATOM   1312  CB  ARG    85      26.370  43.400  45.100  1.00  0.00           C  
ATOM   1313  CG  ARG    85      26.740  44.760  44.320  1.00  0.00           C  
ATOM   1314  CD  ARG    85      27.640  44.560  43.070  1.00  0.00           C  
ATOM   1315  NE  ARG    85      29.010  44.790  43.260  1.00  0.00           N  
ATOM   1316  CZ  ARG    85      29.670  45.740  42.680  1.00  0.00           C  
ATOM   1317  NH1 ARG    85      29.130  46.700  42.040  1.00  0.00           N1+
ATOM   1318  NH2 ARG    85      30.940  45.710  42.690  1.00  0.00           N  
ATOM   1319  H   ARG    85      24.050  43.640  43.970  1.00  0.00           H  
ATOM   1320  HA  ARG    85      26.270  41.720  43.800  1.00  0.00           H  
ATOM   1321  HB1 ARG    85      27.300  42.890  45.390  1.00  0.00           H  
ATOM   1322  HB2 ARG    85      25.840  43.650  46.010  1.00  0.00           H  
ATOM   1323  HG1 ARG    85      27.200  45.430  45.050  1.00  0.00           H  
ATOM   1324  HG2 ARG    85      25.790  45.250  44.070  1.00  0.00           H  
ATOM   1325  HD1 ARG    85      27.170  45.030  42.210  1.00  0.00           H  
ATOM   1326  HD2 ARG    85      27.570  43.490  42.910  1.00  0.00           H  
ATOM   1327  HE  ARG    85      29.530  44.040  43.680  1.00  0.00           H  
ATOM   1328 1HH1 ARG    85      28.170  46.890  42.290  1.00  0.00           H  
ATOM   1329 2HH1 ARG    85      29.740  47.500  42.020  1.00  0.00           H  
ATOM   1330 1HH2 ARG    85      31.470  45.010  43.180  1.00  0.00           H  
ATOM   1331 2HH2 ARG    85      31.480  46.390  42.170  1.00  0.00           H  
ATOM   1332  N   SER    86      23.860  40.880  45.460  1.00  0.00           N  
ATOM   1333  CA  SER    86      23.190  40.180  46.550  1.00  0.00           C  
ATOM   1334  C   SER    86      23.500  38.670  46.680  1.00  0.00           C  
ATOM   1335  O   SER    86      23.170  38.150  47.730  1.00  0.00           O  
ATOM   1336  CB  SER    86      21.710  40.380  46.590  1.00  0.00           C  
ATOM   1337  OG  SER    86      21.040  39.880  45.400  1.00  0.00           O  
ATOM   1338  H   SER    86      23.230  41.170  44.730  1.00  0.00           H  
ATOM   1339  HA  SER    86      23.450  40.660  47.500  1.00  0.00           H  
ATOM   1340  HB1 SER    86      21.590  41.450  46.750  1.00  0.00           H  
ATOM   1341  HB2 SER    86      21.230  39.870  47.420  1.00  0.00           H  
ATOM   1342  HG  SER    86      20.810  40.580  44.790  1.00  0.00           H  
ATOM   1343  N   GLN    87      23.990  37.930  45.660  1.00  0.00           N  
ATOM   1344  CA  GLN    87      24.270  36.460  45.680  1.00  0.00           C  
ATOM   1345  C   GLN    87      25.680  36.250  46.320  1.00  0.00           C  
ATOM   1346  O   GLN    87      26.500  37.120  46.180  1.00  0.00           O  
ATOM   1347  CB  GLN    87      24.290  35.920  44.220  1.00  0.00           C  
ATOM   1348  CG  GLN    87      22.870  35.870  43.660  1.00  0.00           C  
ATOM   1349  CD  GLN    87      22.790  35.320  42.280  1.00  0.00           C  
ATOM   1350  NE2 GLN    87      23.680  35.680  41.320  1.00  0.00           N  
ATOM   1351  OE1 GLN    87      22.010  34.450  41.950  1.00  0.00           O  
ATOM   1352  H   GLN    87      24.050  38.360  44.760  1.00  0.00           H  
ATOM   1353  HA  GLN    87      23.510  35.960  46.260  1.00  0.00           H  
ATOM   1354  HB1 GLN    87      24.730  34.920  44.250  1.00  0.00           H  
ATOM   1355  HB2 GLN    87      24.930  36.560  43.620  1.00  0.00           H  
ATOM   1356  HG1 GLN    87      22.360  36.830  43.570  1.00  0.00           H  
ATOM   1357  HG2 GLN    87      22.280  35.280  44.360  1.00  0.00           H  
ATOM   1358 1HE2 GLN    87      24.420  36.340  41.490  1.00  0.00           H  
ATOM   1359 2HE2 GLN    87      23.640  35.290  40.390  1.00  0.00           H  
ATOM   1360  N   LEU    88      25.880  35.210  47.100  1.00  0.00           N  
ATOM   1361  CA  LEU    88      27.020  35.090  47.970  1.00  0.00           C  
ATOM   1362  C   LEU    88      28.290  34.750  47.170  1.00  0.00           C  
ATOM   1363  O   LEU    88      28.290  33.960  46.280  1.00  0.00           O  
ATOM   1364  CB  LEU    88      26.750  34.020  49.050  1.00  0.00           C  
ATOM   1365  CG  LEU    88      26.960  32.560  48.640  1.00  0.00           C  
ATOM   1366  CD1 LEU    88      26.920  31.700  49.950  1.00  0.00           C  
ATOM   1367  CD2 LEU    88      25.780  32.190  47.690  1.00  0.00           C  
ATOM   1368  H   LEU    88      25.130  34.550  47.230  1.00  0.00           H  
ATOM   1369  HA  LEU    88      27.060  36.040  48.490  1.00  0.00           H  
ATOM   1370  HB1 LEU    88      25.740  34.090  49.440  1.00  0.00           H  
ATOM   1371  HB2 LEU    88      27.490  34.270  49.810  1.00  0.00           H  
ATOM   1372  HG  LEU    88      27.930  32.410  48.160  1.00  0.00           H  
ATOM   1373 1HD1 LEU    88      26.840  30.650  49.640  1.00  0.00           H  
ATOM   1374 2HD1 LEU    88      27.810  31.770  50.580  1.00  0.00           H  
ATOM   1375 3HD1 LEU    88      26.030  31.910  50.550  1.00  0.00           H  
ATOM   1376 1HD2 LEU    88      25.840  31.110  47.590  1.00  0.00           H  
ATOM   1377 2HD2 LEU    88      24.790  32.530  47.990  1.00  0.00           H  
ATOM   1378 3HD2 LEU    88      26.000  32.650  46.730  1.00  0.00           H  
ATOM   1379  N   ILE    89      29.400  35.360  47.490  1.00  0.00           N  
ATOM   1380  CA  ILE    89      30.730  35.100  46.930  1.00  0.00           C  
ATOM   1381  C   ILE    89      31.260  33.730  47.350  1.00  0.00           C  
ATOM   1382  O   ILE    89      31.230  33.430  48.570  1.00  0.00           O  
ATOM   1383  CB  ILE    89      31.780  36.250  47.340  1.00  0.00           C  
ATOM   1384  CG1 ILE    89      31.290  37.680  46.970  1.00  0.00           C  
ATOM   1385  CG2 ILE    89      33.110  35.990  46.710  1.00  0.00           C  
ATOM   1386  CD  ILE    89      30.710  37.810  45.540  1.00  0.00           C  
ATOM   1387  H   ILE    89      29.330  36.000  48.270  1.00  0.00           H  
ATOM   1388  HA  ILE    89      30.670  35.090  45.840  1.00  0.00           H  
ATOM   1389  HB  ILE    89      31.950  35.990  48.390  1.00  0.00           H  
ATOM   1390 1HG1 ILE    89      32.150  38.360  46.970  1.00  0.00           H  
ATOM   1391 2HG1 ILE    89      30.540  37.970  47.710  1.00  0.00           H  
ATOM   1392 1HG2 ILE    89      33.650  35.170  47.180  1.00  0.00           H  
ATOM   1393 2HG2 ILE    89      32.980  35.820  45.640  1.00  0.00           H  
ATOM   1394 3HG2 ILE    89      33.790  36.820  46.890  1.00  0.00           H  
ATOM   1395  HD1 ILE    89      31.350  37.450  44.740  1.00  0.00           H  
ATOM   1396  HD2 ILE    89      29.750  37.290  45.580  1.00  0.00           H  
ATOM   1397  HD3 ILE    89      30.460  38.860  45.460  1.00  0.00           H  
ATOM   1398  N   ASN    90      31.600  32.880  46.390  1.00  0.00           N  
ATOM   1399  CA  ASN    90      31.940  31.480  46.690  1.00  0.00           C  
ATOM   1400  C   ASN    90      32.810  30.830  45.640  1.00  0.00           C  
ATOM   1401  O   ASN    90      32.790  31.120  44.460  1.00  0.00           O  
ATOM   1402  CB  ASN    90      30.640  30.670  46.800  1.00  0.00           C  
ATOM   1403  CG  ASN    90      29.990  30.240  45.510  1.00  0.00           C  
ATOM   1404  ND2 ASN    90      29.070  31.070  45.020  1.00  0.00           N  
ATOM   1405  OD1 ASN    90      30.360  29.280  44.870  1.00  0.00           O  
ATOM   1406  H   ASN    90      31.710  33.250  45.460  1.00  0.00           H  
ATOM   1407  HA  ASN    90      32.480  31.370  47.630  1.00  0.00           H  
ATOM   1408  HB1 ASN    90      29.900  31.210  47.400  1.00  0.00           H  
ATOM   1409  HB2 ASN    90      30.830  29.750  47.350  1.00  0.00           H  
ATOM   1410 1HD2 ASN    90      28.920  31.960  45.480  1.00  0.00           H  
ATOM   1411 2HD2 ASN    90      28.570  30.940  44.150  1.00  0.00           H  
ATOM   1412  N   SER    91      33.530  29.820  46.110  1.00  0.00           N  
ATOM   1413  CA  SER    91      34.640  29.190  45.370  1.00  0.00           C  
ATOM   1414  C   SER    91      34.260  28.220  44.180  1.00  0.00           C  
ATOM   1415  O   SER    91      35.110  28.010  43.360  1.00  0.00           O  
ATOM   1416  CB  SER    91      35.510  28.510  46.400  1.00  0.00           C  
ATOM   1417  OG  SER    91      35.740  29.350  47.520  1.00  0.00           O  
ATOM   1418  H   SER    91      33.370  29.500  47.050  1.00  0.00           H  
ATOM   1419  HA  SER    91      35.330  29.910  44.940  1.00  0.00           H  
ATOM   1420  HB1 SER    91      36.440  28.220  45.900  1.00  0.00           H  
ATOM   1421  HB2 SER    91      34.990  27.600  46.670  1.00  0.00           H  
ATOM   1422  HG  SER    91      36.070  28.770  48.210  1.00  0.00           H  
ATOM   1423  N   ILE    92      33.090  27.590  44.090  1.00  0.00           N  
ATOM   1424  CA  ILE    92      32.710  26.740  42.890  1.00  0.00           C  
ATOM   1425  C   ILE    92      32.240  27.620  41.720  1.00  0.00           C  
ATOM   1426  O   ILE    92      32.570  27.290  40.570  1.00  0.00           O  
ATOM   1427  CB  ILE    92      31.780  25.570  43.230  1.00  0.00           C  
ATOM   1428  CG1 ILE    92      31.210  24.730  42.040  1.00  0.00           C  
ATOM   1429  CG2 ILE    92      30.550  26.100  43.950  1.00  0.00           C  
ATOM   1430  CD  ILE    92      32.350  23.880  41.280  1.00  0.00           C  
ATOM   1431  H   ILE    92      32.290  27.920  44.620  1.00  0.00           H  
ATOM   1432  HA  ILE    92      33.630  26.240  42.550  1.00  0.00           H  
ATOM   1433  HB  ILE    92      32.310  24.850  43.850  1.00  0.00           H  
ATOM   1434 1HG1 ILE    92      30.700  25.370  41.310  1.00  0.00           H  
ATOM   1435 2HG1 ILE    92      30.500  24.040  42.470  1.00  0.00           H  
ATOM   1436 1HG2 ILE    92      30.030  25.210  44.300  1.00  0.00           H  
ATOM   1437 2HG2 ILE    92      30.900  26.470  44.910  1.00  0.00           H  
ATOM   1438 3HG2 ILE    92      29.920  26.700  43.300  1.00  0.00           H  
ATOM   1439  HD1 ILE    92      31.900  23.410  40.410  1.00  0.00           H  
ATOM   1440  HD2 ILE    92      33.200  24.450  40.890  1.00  0.00           H  
ATOM   1441  HD3 ILE    92      32.780  23.140  41.940  1.00  0.00           H  
ATOM   1442  N   ASP    93      31.520  28.750  42.000  1.00  0.00           N  
ATOM   1443  CA  ASP    93      30.970  29.650  40.970  1.00  0.00           C  
ATOM   1444  C   ASP    93      32.000  30.330  40.150  1.00  0.00           C  
ATOM   1445  O   ASP    93      31.870  30.270  38.900  1.00  0.00           O  
ATOM   1446  CB  ASP    93      30.210  30.810  41.640  1.00  0.00           C  
ATOM   1447  CG  ASP    93      29.320  31.470  40.610  1.00  0.00           C  
ATOM   1448  OD1 ASP    93      28.270  30.870  40.330  1.00  0.00           O  
ATOM   1449  OD2 ASP    93      29.630  32.480  39.950  1.00  0.00           O1-
ATOM   1450  H   ASP    93      31.180  28.820  42.950  1.00  0.00           H  
ATOM   1451  HA  ASP    93      30.330  29.000  40.370  1.00  0.00           H  
ATOM   1452  HB1 ASP    93      30.940  31.460  42.120  1.00  0.00           H  
ATOM   1453  HB2 ASP    93      29.600  30.320  42.400  1.00  0.00           H  
ATOM   1454  N   ILE    94      33.100  30.920  40.710  1.00  0.00           N  
ATOM   1455  CA  ILE    94      34.220  31.570  39.960  1.00  0.00           C  
ATOM   1456  C   ILE    94      34.980  30.550  39.060  1.00  0.00           C  
ATOM   1457  O   ILE    94      35.060  30.720  37.830  1.00  0.00           O  
ATOM   1458  CB  ILE    94      35.140  32.410  40.950  1.00  0.00           C  
ATOM   1459  CG1 ILE    94      36.340  32.980  40.180  1.00  0.00           C  
ATOM   1460  CG2 ILE    94      35.670  31.620  42.130  1.00  0.00           C  
ATOM   1461  CD  ILE    94      35.940  34.140  39.230  1.00  0.00           C  
ATOM   1462  H   ILE    94      33.230  30.740  41.700  1.00  0.00           H  
ATOM   1463  HA  ILE    94      33.810  32.330  39.290  1.00  0.00           H  
ATOM   1464  HB  ILE    94      34.520  33.220  41.320  1.00  0.00           H  
ATOM   1465 1HG1 ILE    94      36.920  32.210  39.670  1.00  0.00           H  
ATOM   1466 2HG1 ILE    94      37.030  33.420  40.900  1.00  0.00           H  
ATOM   1467 1HG2 ILE    94      36.430  32.240  42.610  1.00  0.00           H  
ATOM   1468 2HG2 ILE    94      34.950  31.320  42.900  1.00  0.00           H  
ATOM   1469 3HG2 ILE    94      36.140  30.710  41.750  1.00  0.00           H  
ATOM   1470  HD1 ILE    94      35.450  33.670  38.380  1.00  0.00           H  
ATOM   1471  HD2 ILE    94      35.180  34.820  39.630  1.00  0.00           H  
ATOM   1472  HD3 ILE    94      36.780  34.720  38.850  1.00  0.00           H  
ATOM   1473  N   LEU    95      35.250  29.350  39.600  1.00  0.00           N  
ATOM   1474  CA  LEU    95      35.690  28.220  38.840  1.00  0.00           C  
ATOM   1475  C   LEU    95      34.720  27.720  37.720  1.00  0.00           C  
ATOM   1476  O   LEU    95      35.250  27.350  36.640  1.00  0.00           O  
ATOM   1477  CB  LEU    95      36.080  27.080  39.770  1.00  0.00           C  
ATOM   1478  CG  LEU    95      36.760  25.790  39.240  1.00  0.00           C  
ATOM   1479  CD1 LEU    95      38.210  25.970  38.640  1.00  0.00           C  
ATOM   1480  CD2 LEU    95      36.780  24.660  40.310  1.00  0.00           C  
ATOM   1481  H   LEU    95      35.160  29.220  40.600  1.00  0.00           H  
ATOM   1482  HA  LEU    95      36.610  28.530  38.360  1.00  0.00           H  
ATOM   1483  HB1 LEU    95      35.280  26.830  40.460  1.00  0.00           H  
ATOM   1484  HB2 LEU    95      36.880  27.490  40.390  1.00  0.00           H  
ATOM   1485  HG  LEU    95      36.080  25.500  38.440  1.00  0.00           H  
ATOM   1486 1HD1 LEU    95      38.960  26.180  39.400  1.00  0.00           H  
ATOM   1487 2HD1 LEU    95      38.500  25.020  38.200  1.00  0.00           H  
ATOM   1488 3HD1 LEU    95      38.210  26.830  37.960  1.00  0.00           H  
ATOM   1489 1HD2 LEU    95      37.650  24.870  40.930  1.00  0.00           H  
ATOM   1490 2HD2 LEU    95      35.810  24.600  40.820  1.00  0.00           H  
ATOM   1491 3HD2 LEU    95      36.830  23.800  39.660  1.00  0.00           H  
ATOM   1492  N   ARG    96      33.390  27.830  37.830  1.00  0.00           N  
ATOM   1493  CA  ARG    96      32.430  27.620  36.760  1.00  0.00           C  
ATOM   1494  C   ARG    96      32.270  28.760  35.740  1.00  0.00           C  
ATOM   1495  O   ARG    96      32.070  28.490  34.530  1.00  0.00           O  
ATOM   1496  CB  ARG    96      31.080  27.280  37.400  1.00  0.00           C  
ATOM   1497  CG  ARG    96      31.000  25.880  38.020  1.00  0.00           C  
ATOM   1498  CD  ARG    96      29.670  25.670  38.740  1.00  0.00           C  
ATOM   1499  NE  ARG    96      29.450  24.310  39.220  1.00  0.00           N  
ATOM   1500  CZ  ARG    96      28.560  23.870  40.110  1.00  0.00           C  
ATOM   1501  NH1 ARG    96      27.680  24.720  40.590  1.00  0.00           N1+
ATOM   1502  NH2 ARG    96      28.500  22.620  40.410  1.00  0.00           N  
ATOM   1503  H   ARG    96      33.050  28.070  38.750  1.00  0.00           H  
ATOM   1504  HA  ARG    96      32.770  26.790  36.140  1.00  0.00           H  
ATOM   1505  HB1 ARG    96      30.350  27.150  36.600  1.00  0.00           H  
ATOM   1506  HB2 ARG    96      30.820  27.970  38.190  1.00  0.00           H  
ATOM   1507  HG1 ARG    96      31.920  25.680  38.570  1.00  0.00           H  
ATOM   1508  HG2 ARG    96      31.130  25.110  37.260  1.00  0.00           H  
ATOM   1509  HD1 ARG    96      28.850  26.010  38.110  1.00  0.00           H  
ATOM   1510  HD2 ARG    96      29.830  26.300  39.610  1.00  0.00           H  
ATOM   1511  HE  ARG    96      30.020  23.520  38.940  1.00  0.00           H  
ATOM   1512 1HH1 ARG    96      27.750  25.710  40.350  1.00  0.00           H  
ATOM   1513 2HH1 ARG    96      26.960  24.490  41.250  1.00  0.00           H  
ATOM   1514 1HH2 ARG    96      29.120  21.970  39.940  1.00  0.00           H  
ATOM   1515 2HH2 ARG    96      27.690  22.240  40.890  1.00  0.00           H  
ATOM   1516  N   ALA    97      32.570  30.040  36.090  1.00  0.00           N  
ATOM   1517  CA  ALA    97      32.640  31.130  35.120  1.00  0.00           C  
ATOM   1518  C   ALA    97      33.700  30.880  34.010  1.00  0.00           C  
ATOM   1519  O   ALA    97      33.420  31.080  32.850  1.00  0.00           O  
ATOM   1520  CB  ALA    97      32.900  32.370  35.910  1.00  0.00           C  
ATOM   1521  H   ALA    97      32.600  30.180  37.090  1.00  0.00           H  
ATOM   1522  HA  ALA    97      31.680  31.110  34.590  1.00  0.00           H  
ATOM   1523  HB1 ALA    97      32.250  32.350  36.790  1.00  0.00           H  
ATOM   1524  HB2 ALA    97      33.950  32.360  36.200  1.00  0.00           H  
ATOM   1525  HB3 ALA    97      32.640  33.230  35.300  1.00  0.00           H  
ATOM   1526  N   ARG    98      34.870  30.290  34.420  1.00  0.00           N  
ATOM   1527  CA  ARG    98      36.020  29.990  33.580  1.00  0.00           C  
ATOM   1528  C   ARG    98      35.770  28.630  32.860  1.00  0.00           C  
ATOM   1529  O   ARG    98      36.230  28.540  31.730  1.00  0.00           O  
ATOM   1530  CB  ARG    98      37.200  29.910  34.550  1.00  0.00           C  
ATOM   1531  CG  ARG    98      37.620  31.260  35.240  1.00  0.00           C  
ATOM   1532  CD  ARG    98      38.810  31.080  36.140  1.00  0.00           C  
ATOM   1533  NE  ARG    98      39.430  32.340  36.530  1.00  0.00           N  
ATOM   1534  CZ  ARG    98      39.900  32.560  37.730  1.00  0.00           C  
ATOM   1535  NH1 ARG    98      39.690  31.880  38.780  1.00  0.00           N1+
ATOM   1536  NH2 ARG    98      40.680  33.550  37.850  1.00  0.00           N  
ATOM   1537  H   ARG    98      34.910  30.210  35.430  1.00  0.00           H  
ATOM   1538  HA  ARG    98      36.110  30.600  32.680  1.00  0.00           H  
ATOM   1539  HB1 ARG    98      38.090  29.540  34.030  1.00  0.00           H  
ATOM   1540  HB2 ARG    98      37.080  29.170  35.340  1.00  0.00           H  
ATOM   1541  HG1 ARG    98      36.840  31.580  35.930  1.00  0.00           H  
ATOM   1542  HG2 ARG    98      37.850  32.040  34.510  1.00  0.00           H  
ATOM   1543  HD1 ARG    98      39.580  30.560  35.580  1.00  0.00           H  
ATOM   1544  HD2 ARG    98      38.540  30.400  36.950  1.00  0.00           H  
ATOM   1545  HE  ARG    98      39.680  32.950  35.770  1.00  0.00           H  
ATOM   1546 1HH1 ARG    98      38.920  31.220  38.770  1.00  0.00           H  
ATOM   1547 2HH1 ARG    98      40.240  32.120  39.590  1.00  0.00           H  
ATOM   1548 1HH2 ARG    98      40.990  34.120  37.080  1.00  0.00           H  
ATOM   1549 2HH2 ARG    98      40.990  33.760  38.790  1.00  0.00           H  
ATOM   1550  N   ARG    99      34.960  27.740  33.410  1.00  0.00           N  
ATOM   1551  CA  ARG    99      34.290  26.530  32.710  1.00  0.00           C  
ATOM   1552  C   ARG    99      33.360  27.000  31.590  1.00  0.00           C  
ATOM   1553  O   ARG    99      33.510  26.620  30.420  1.00  0.00           O  
ATOM   1554  CB  ARG    99      33.520  25.590  33.650  1.00  0.00           C  
ATOM   1555  CG  ARG    99      32.920  24.410  32.780  1.00  0.00           C  
ATOM   1556  CD  ARG    99      32.200  23.400  33.600  1.00  0.00           C  
ATOM   1557  NE  ARG    99      31.030  24.000  34.300  1.00  0.00           N  
ATOM   1558  CZ  ARG    99      30.270  23.340  35.120  1.00  0.00           C  
ATOM   1559  NH1 ARG    99      30.290  22.080  35.180  1.00  0.00           N1+
ATOM   1560  NH2 ARG    99      29.380  23.970  35.840  1.00  0.00           N  
ATOM   1561  H   ARG    99      34.720  27.840  34.380  1.00  0.00           H  
ATOM   1562  HA  ARG    99      35.020  25.900  32.200  1.00  0.00           H  
ATOM   1563  HB1 ARG    99      32.750  26.200  34.130  1.00  0.00           H  
ATOM   1564  HB2 ARG    99      34.140  25.250  34.470  1.00  0.00           H  
ATOM   1565  HG1 ARG    99      33.730  23.910  32.250  1.00  0.00           H  
ATOM   1566  HG2 ARG    99      32.160  24.850  32.150  1.00  0.00           H  
ATOM   1567  HD1 ARG    99      32.900  23.080  34.380  1.00  0.00           H  
ATOM   1568  HD2 ARG    99      31.950  22.590  32.930  1.00  0.00           H  
ATOM   1569  HE  ARG    99      30.750  24.920  34.010  1.00  0.00           H  
ATOM   1570 1HH1 ARG    99      30.920  21.710  34.490  1.00  0.00           H  
ATOM   1571 2HH1 ARG    99      29.770  21.560  35.890  1.00  0.00           H  
ATOM   1572 1HH2 ARG    99      29.230  24.960  35.740  1.00  0.00           H  
ATOM   1573 2HH2 ARG    99      28.740  23.470  36.460  1.00  0.00           H  
ATOM   1574  N   ALA   100      32.460  27.890  31.950  1.00  0.00           N  
ATOM   1575  CA  ALA   100      31.440  28.460  31.050  1.00  0.00           C  
ATOM   1576  C   ALA   100      32.010  29.240  29.860  1.00  0.00           C  
ATOM   1577  O   ALA   100      31.420  29.250  28.780  1.00  0.00           O  
ATOM   1578  CB  ALA   100      30.490  29.350  31.890  1.00  0.00           C  
ATOM   1579  H   ALA   100      32.370  27.930  32.950  1.00  0.00           H  
ATOM   1580  HA  ALA   100      30.910  27.620  30.620  1.00  0.00           H  
ATOM   1581  HB1 ALA   100      29.880  28.800  32.610  1.00  0.00           H  
ATOM   1582  HB2 ALA   100      31.050  30.090  32.450  1.00  0.00           H  
ATOM   1583  HB3 ALA   100      29.760  29.830  31.230  1.00  0.00           H  
ATOM   1584  N   THR   101      33.100  29.990  30.080  1.00  0.00           N  
ATOM   1585  CA  THR   101      33.760  30.770  29.060  1.00  0.00           C  
ATOM   1586  C   THR   101      34.950  30.070  28.350  1.00  0.00           C  
ATOM   1587  O   THR   101      35.800  30.670  27.750  1.00  0.00           O  
ATOM   1588  CB  THR   101      34.040  32.250  29.650  1.00  0.00           C  
ATOM   1589  CG2 THR   101      32.760  32.970  30.180  1.00  0.00           C  
ATOM   1590  OG1 THR   101      34.980  32.110  30.740  1.00  0.00           O  
ATOM   1591  H   THR   101      33.490  29.830  31.000  1.00  0.00           H  
ATOM   1592  HA  THR   101      33.050  30.950  28.260  1.00  0.00           H  
ATOM   1593  HB  THR   101      34.320  32.940  28.860  1.00  0.00           H  
ATOM   1594  HG1 THR   101      34.520  31.930  31.560  1.00  0.00           H  
ATOM   1595 1HG2 THR   101      32.070  33.230  29.390  1.00  0.00           H  
ATOM   1596 2HG2 THR   101      32.210  32.260  30.810  1.00  0.00           H  
ATOM   1597 3HG2 THR   101      33.060  33.780  30.850  1.00  0.00           H  
ATOM   1598  N   GLY   102      35.010  28.780  28.350  1.00  0.00           N  
ATOM   1599  CA  GLY   102      36.040  27.980  27.680  1.00  0.00           C  
ATOM   1600  C   GLY   102      37.460  28.290  28.080  1.00  0.00           C  
ATOM   1601  O   GLY   102      38.320  27.930  27.320  1.00  0.00           O  
ATOM   1602  H   GLY   102      34.320  28.320  28.930  1.00  0.00           H  
ATOM   1603  HA1 GLY   102      36.020  28.030  26.580  1.00  0.00           H  
ATOM   1604  HA2 GLY   102      35.900  26.940  27.940  1.00  0.00           H  
ATOM   1605  N   LEU   103      37.730  28.990  29.190  1.00  0.00           N  
ATOM   1606  CA  LEU   103      39.040  29.310  29.710  1.00  0.00           C  
ATOM   1607  C   LEU   103      39.820  28.070  30.090  1.00  0.00           C  
ATOM   1608  O   LEU   103      41.000  28.180  30.360  1.00  0.00           O  
ATOM   1609  CB  LEU   103      39.090  30.280  30.900  1.00  0.00           C  
ATOM   1610  CG  LEU   103      40.390  31.120  31.130  1.00  0.00           C  
ATOM   1611  CD1 LEU   103      40.540  32.120  30.020  1.00  0.00           C  
ATOM   1612  CD2 LEU   103      40.240  31.840  32.480  1.00  0.00           C  
ATOM   1613  H   LEU   103      36.980  29.190  29.830  1.00  0.00           H  
ATOM   1614  HA  LEU   103      39.420  29.890  28.870  1.00  0.00           H  
ATOM   1615  HB1 LEU   103      38.780  29.740  31.790  1.00  0.00           H  
ATOM   1616  HB2 LEU   103      38.290  31.020  30.820  1.00  0.00           H  
ATOM   1617  HG  LEU   103      41.300  30.520  31.170  1.00  0.00           H  
ATOM   1618 1HD1 LEU   103      39.780  32.900  30.060  1.00  0.00           H  
ATOM   1619 2HD1 LEU   103      41.530  32.570  30.050  1.00  0.00           H  
ATOM   1620 3HD1 LEU   103      40.480  31.690  29.030  1.00  0.00           H  
ATOM   1621 1HD2 LEU   103      40.090  31.110  33.270  1.00  0.00           H  
ATOM   1622 2HD2 LEU   103      41.200  32.320  32.660  1.00  0.00           H  
ATOM   1623 3HD2 LEU   103      39.380  32.490  32.330  1.00  0.00           H  
ATOM   1624  N   MET   104      39.190  26.890  30.150  1.00  0.00           N  
ATOM   1625  CA  MET   104      39.850  25.640  30.490  1.00  0.00           C  
ATOM   1626  C   MET   104      38.900  24.510  30.060  1.00  0.00           C  
ATOM   1627  O   MET   104      37.720  24.710  29.850  1.00  0.00           O  
ATOM   1628  CB  MET   104      40.010  25.580  32.020  1.00  0.00           C  
ATOM   1629  CG  MET   104      38.770  25.850  32.820  1.00  0.00           C  
ATOM   1630  SD  MET   104      38.770  25.450  34.560  1.00  0.00           S  
ATOM   1631  CE  MET   104      39.790  26.880  35.060  1.00  0.00           C  
ATOM   1632  H   MET   104      38.200  26.830  29.920  1.00  0.00           H  
ATOM   1633  HA  MET   104      40.750  25.440  29.920  1.00  0.00           H  
ATOM   1634  HB1 MET   104      40.690  26.410  32.270  1.00  0.00           H  
ATOM   1635  HB2 MET   104      40.440  24.650  32.390  1.00  0.00           H  
ATOM   1636  HG1 MET   104      37.950  25.250  32.420  1.00  0.00           H  
ATOM   1637  HG2 MET   104      38.570  26.930  32.740  1.00  0.00           H  
ATOM   1638  HE1 MET   104      39.480  27.790  34.570  1.00  0.00           H  
ATOM   1639  HE2 MET   104      39.800  26.890  36.160  1.00  0.00           H  
ATOM   1640  HE3 MET   104      40.840  26.690  34.850  1.00  0.00           H  
ATOM   1641  N   THR   105      39.490  23.330  29.920  1.00  0.00           N  
ATOM   1642  CA  THR   105      38.770  22.020  29.780  1.00  0.00           C  
ATOM   1643  C   THR   105      38.120  21.600  31.050  1.00  0.00           C  
ATOM   1644  O   THR   105      38.360  22.080  32.160  1.00  0.00           O  
ATOM   1645  CB  THR   105      39.700  20.950  29.170  1.00  0.00           C  
ATOM   1646  CG2 THR   105      40.620  21.210  27.940  1.00  0.00           C  
ATOM   1647  OG1 THR   105      40.470  20.440  30.230  1.00  0.00           O  
ATOM   1648  H   THR   105      40.470  23.190  30.100  1.00  0.00           H  
ATOM   1649  HA  THR   105      37.950  22.170  29.070  1.00  0.00           H  
ATOM   1650  HB  THR   105      39.000  20.160  28.910  1.00  0.00           H  
ATOM   1651  HG1 THR   105      40.930  19.700  29.830  1.00  0.00           H  
ATOM   1652 1HG2 THR   105      41.080  20.300  27.550  1.00  0.00           H  
ATOM   1653 2HG2 THR   105      40.040  21.640  27.150  1.00  0.00           H  
ATOM   1654 3HG2 THR   105      41.320  22.020  28.090  1.00  0.00           H  
ATOM   1655  N   ARG   106      37.230  20.650  30.880  1.00  0.00           N  
ATOM   1656  CA  ARG   106      36.390  19.970  31.920  1.00  0.00           C  
ATOM   1657  C   ARG   106      37.190  18.940  32.810  1.00  0.00           C  
ATOM   1658  O   ARG   106      36.650  18.480  33.770  1.00  0.00           O  
ATOM   1659  CB  ARG   106      35.210  19.230  31.300  1.00  0.00           C  
ATOM   1660  CG  ARG   106      34.140  20.230  30.810  1.00  0.00           C  
ATOM   1661  CD  ARG   106      33.080  19.630  29.890  1.00  0.00           C  
ATOM   1662  NE  ARG   106      32.680  18.330  30.430  1.00  0.00           N  
ATOM   1663  CZ  ARG   106      32.280  17.280  29.670  1.00  0.00           C  
ATOM   1664  NH1 ARG   106      31.980  17.210  28.410  1.00  0.00           N1+
ATOM   1665  NH2 ARG   106      32.130  16.190  30.350  1.00  0.00           N  
ATOM   1666  H   ARG   106      37.120  20.320  29.930  1.00  0.00           H  
ATOM   1667  HA  ARG   106      36.040  20.750  32.600  1.00  0.00           H  
ATOM   1668  HB1 ARG   106      34.790  18.650  32.140  1.00  0.00           H  
ATOM   1669  HB2 ARG   106      35.640  18.670  30.480  1.00  0.00           H  
ATOM   1670  HG1 ARG   106      34.630  21.040  30.290  1.00  0.00           H  
ATOM   1671  HG2 ARG   106      33.610  20.630  31.680  1.00  0.00           H  
ATOM   1672  HD1 ARG   106      33.580  19.520  28.920  1.00  0.00           H  
ATOM   1673  HD2 ARG   106      32.210  20.280  29.880  1.00  0.00           H  
ATOM   1674  HE  ARG   106      32.640  18.210  31.430  1.00  0.00           H  
ATOM   1675 1HH1 ARG   106      32.130  18.030  27.850  1.00  0.00           H  
ATOM   1676 2HH1 ARG   106      31.550  16.370  28.040  1.00  0.00           H  
ATOM   1677 1HH2 ARG   106      32.100  16.160  31.360  1.00  0.00           H  
ATOM   1678 2HH2 ARG   106      31.630  15.480  29.850  1.00  0.00           H  
ATOM   1679  N   ASP   107      38.460  18.600  32.460  1.00  0.00           N  
ATOM   1680  CA  ASP   107      39.390  17.870  33.300  1.00  0.00           C  
ATOM   1681  C   ASP   107      40.400  18.800  34.030  1.00  0.00           C  
ATOM   1682  O   ASP   107      40.690  18.520  35.180  1.00  0.00           O  
ATOM   1683  CB  ASP   107      40.230  16.880  32.510  1.00  0.00           C  
ATOM   1684  CG  ASP   107      40.980  15.960  33.430  1.00  0.00           C  
ATOM   1685  OD1 ASP   107      42.200  16.120  33.480  1.00  0.00           O  
ATOM   1686  OD2 ASP   107      40.370  15.110  34.040  1.00  0.00           O1-
ATOM   1687  H   ASP   107      38.770  18.860  31.530  1.00  0.00           H  
ATOM   1688  HA  ASP   107      38.780  17.370  34.060  1.00  0.00           H  
ATOM   1689  HB1 ASP   107      40.960  17.400  31.890  1.00  0.00           H  
ATOM   1690  HB2 ASP   107      39.570  16.230  31.930  1.00  0.00           H  
ATOM   1691  N   ASN   108      40.750  19.950  33.440  1.00  0.00           N  
ATOM   1692  CA  ASN   108      41.580  20.970  34.050  1.00  0.00           C  
ATOM   1693  C   ASN   108      40.700  21.630  35.180  1.00  0.00           C  
ATOM   1694  O   ASN   108      41.260  21.800  36.270  1.00  0.00           O  
ATOM   1695  CB  ASN   108      42.060  21.830  32.880  1.00  0.00           C  
ATOM   1696  CG  ASN   108      42.930  22.920  33.340  1.00  0.00           C  
ATOM   1697  ND2 ASN   108      44.140  22.590  33.700  1.00  0.00           N  
ATOM   1698  OD1 ASN   108      42.530  24.060  33.660  1.00  0.00           O  
ATOM   1699  H   ASN   108      40.660  19.910  32.430  1.00  0.00           H  
ATOM   1700  HA  ASN   108      42.480  20.520  34.470  1.00  0.00           H  
ATOM   1701  HB1 ASN   108      41.190  22.160  32.320  1.00  0.00           H  
ATOM   1702  HB2 ASN   108      42.610  21.150  32.220  1.00  0.00           H  
ATOM   1703 1HD2 ASN   108      44.470  21.630  33.630  1.00  0.00           H  
ATOM   1704 2HD2 ASN   108      44.660  23.320  34.140  1.00  0.00           H  
ATOM   1705  N   TYR   109      39.350  21.710  34.960  1.00  0.00           N  
ATOM   1706  CA  TYR   109      38.340  21.890  36.010  1.00  0.00           C  
ATOM   1707  C   TYR   109      38.340  20.900  37.200  1.00  0.00           C  
ATOM   1708  O   TYR   109      37.850  21.290  38.270  1.00  0.00           O  
ATOM   1709  CB  TYR   109      36.970  21.910  35.260  1.00  0.00           C  
ATOM   1710  CG  TYR   109      35.730  22.210  36.100  1.00  0.00           C  
ATOM   1711  CD1 TYR   109      35.400  23.510  36.420  1.00  0.00           C  
ATOM   1712  CD2 TYR   109      34.740  21.220  36.200  1.00  0.00           C  
ATOM   1713  CE1 TYR   109      34.170  23.730  37.080  1.00  0.00           C  
ATOM   1714  CE2 TYR   109      33.560  21.380  36.930  1.00  0.00           C  
ATOM   1715  CZ  TYR   109      33.270  22.680  37.330  1.00  0.00           C  
ATOM   1716  OH  TYR   109      32.030  22.940  37.820  1.00  0.00           O  
ATOM   1717  H   TYR   109      39.030  21.690  34.000  1.00  0.00           H  
ATOM   1718  HA  TYR   109      38.460  22.880  36.440  1.00  0.00           H  
ATOM   1719  HB1 TYR   109      36.870  20.970  34.730  1.00  0.00           H  
ATOM   1720  HB2 TYR   109      37.080  22.680  34.500  1.00  0.00           H  
ATOM   1721  HD1 TYR   109      36.090  24.320  36.280  1.00  0.00           H  
ATOM   1722  HD2 TYR   109      34.890  20.280  35.700  1.00  0.00           H  
ATOM   1723  HE1 TYR   109      33.850  24.750  37.260  1.00  0.00           H  
ATOM   1724  HE2 TYR   109      32.800  20.630  37.060  1.00  0.00           H  
ATOM   1725  HH  TYR   109      31.510  22.150  37.920  1.00  0.00           H  
ATOM   1726  N   ARG   110      39.010  19.730  37.130  1.00  0.00           N  
ATOM   1727  CA  ARG   110      38.960  18.690  38.150  1.00  0.00           C  
ATOM   1728  C   ARG   110      40.380  18.330  38.510  1.00  0.00           C  
ATOM   1729  O   ARG   110      40.510  17.440  39.340  1.00  0.00           O  
ATOM   1730  CB  ARG   110      38.180  17.490  37.670  1.00  0.00           C  
ATOM   1731  CG  ARG   110      36.650  17.750  37.400  1.00  0.00           C  
ATOM   1732  CD  ARG   110      35.920  16.650  36.620  1.00  0.00           C  
ATOM   1733  NE  ARG   110      34.480  16.900  36.690  1.00  0.00           N  
ATOM   1734  CZ  ARG   110      33.690  17.410  35.750  1.00  0.00           C  
ATOM   1735  NH1 ARG   110      34.040  17.850  34.590  1.00  0.00           N1+
ATOM   1736  NH2 ARG   110      32.440  17.480  36.060  1.00  0.00           N  
ATOM   1737  H   ARG   110      39.440  19.470  36.240  1.00  0.00           H  
ATOM   1738  HA  ARG   110      38.520  19.100  39.060  1.00  0.00           H  
ATOM   1739  HB1 ARG   110      38.280  16.640  38.340  1.00  0.00           H  
ATOM   1740  HB2 ARG   110      38.580  17.060  36.750  1.00  0.00           H  
ATOM   1741  HG1 ARG   110      36.400  18.660  36.860  1.00  0.00           H  
ATOM   1742  HG2 ARG   110      36.200  17.930  38.380  1.00  0.00           H  
ATOM   1743  HD1 ARG   110      36.180  15.730  37.160  1.00  0.00           H  
ATOM   1744  HD2 ARG   110      36.300  16.600  35.600  1.00  0.00           H  
ATOM   1745  HE  ARG   110      34.060  16.600  37.550  1.00  0.00           H  
ATOM   1746 1HH1 ARG   110      35.010  17.730  34.330  1.00  0.00           H  
ATOM   1747 2HH1 ARG   110      33.300  17.920  33.920  1.00  0.00           H  
ATOM   1748 1HH2 ARG   110      32.150  17.370  37.020  1.00  0.00           H  
ATOM   1749 2HH2 ARG   110      31.840  17.740  35.290  1.00  0.00           H  
ATOM   1750  N   THR   111      41.460  19.040  38.170  1.00  0.00           N  
ATOM   1751  CA  THR   111      42.810  18.740  38.670  1.00  0.00           C  
ATOM   1752  C   THR   111      43.630  19.890  39.280  1.00  0.00           C  
ATOM   1753  O   THR   111      44.830  19.700  39.520  1.00  0.00           O  
ATOM   1754  CB  THR   111      43.540  18.050  37.550  1.00  0.00           C  
ATOM   1755  CG2 THR   111      43.200  16.560  37.390  1.00  0.00           C  
ATOM   1756  OG1 THR   111      43.300  18.670  36.300  1.00  0.00           O  
ATOM   1757  H   THR   111      41.370  19.780  37.490  1.00  0.00           H  
ATOM   1758  HA  THR   111      42.660  18.050  39.490  1.00  0.00           H  
ATOM   1759  HB  THR   111      44.610  18.020  37.790  1.00  0.00           H  
ATOM   1760  HG1 THR   111      42.390  18.510  36.040  1.00  0.00           H  
ATOM   1761 1HG2 THR   111      44.000  15.990  36.890  1.00  0.00           H  
ATOM   1762 2HG2 THR   111      43.170  16.270  38.430  1.00  0.00           H  
ATOM   1763 3HG2 THR   111      42.250  16.290  36.950  1.00  0.00           H  
ATOM   1764  N   VAL   112      42.990  20.950  39.660  1.00  0.00           N  
ATOM   1765  CA  VAL   112      43.580  22.070  40.450  1.00  0.00           C  
ATOM   1766  C   VAL   112      43.030  22.200  41.870  1.00  0.00           C  
ATOM   1767  O   VAL   112      43.800  22.550  42.790  1.00  0.00           O  
ATOM   1768  CB  VAL   112      43.540  23.470  39.740  1.00  0.00           C  
ATOM   1769  CG1 VAL   112      44.350  23.270  38.390  1.00  0.00           C  
ATOM   1770  CG2 VAL   112      42.050  23.880  39.430  1.00  0.00           C  
ATOM   1771  H   VAL   112      41.990  21.010  39.520  1.00  0.00           H  
ATOM   1772  HA  VAL   112      44.660  21.990  40.500  1.00  0.00           H  
ATOM   1773  HB  VAL   112      44.100  24.170  40.350  1.00  0.00           H  
ATOM   1774 1HG1 VAL   112      45.370  22.930  38.550  1.00  0.00           H  
ATOM   1775 2HG1 VAL   112      43.820  22.620  37.710  1.00  0.00           H  
ATOM   1776 3HG1 VAL   112      44.390  24.200  37.830  1.00  0.00           H  
ATOM   1777 1HG2 VAL   112      41.720  23.210  38.640  1.00  0.00           H  
ATOM   1778 2HG2 VAL   112      41.450  23.920  40.330  1.00  0.00           H  
ATOM   1779 3HG2 VAL   112      42.060  24.930  39.140  1.00  0.00           H  
ATOM   1780  N   ASN   113      41.770  21.770  42.170  1.00  0.00           N  
ATOM   1781  CA  ASN   113      41.190  21.900  43.470  1.00  0.00           C  
ATOM   1782  C   ASN   113      40.030  20.970  43.720  1.00  0.00           C  
ATOM   1783  O   ASN   113      39.140  20.790  42.900  1.00  0.00           O  
ATOM   1784  CB  ASN   113      40.740  23.450  43.660  1.00  0.00           C  
ATOM   1785  CG  ASN   113      40.000  23.680  44.970  1.00  0.00           C  
ATOM   1786  ND2 ASN   113      39.100  24.650  44.970  1.00  0.00           N  
ATOM   1787  OD1 ASN   113      40.120  22.950  45.930  1.00  0.00           O  
ATOM   1788  H   ASN   113      41.190  21.280  41.520  1.00  0.00           H  
ATOM   1789  HA  ASN   113      41.950  21.630  44.190  1.00  0.00           H  
ATOM   1790  HB1 ASN   113      40.070  23.650  42.820  1.00  0.00           H  
ATOM   1791  HB2 ASN   113      41.590  24.130  43.610  1.00  0.00           H  
ATOM   1792 1HD2 ASN   113      39.030  25.180  44.110  1.00  0.00           H  
ATOM   1793 2HD2 ASN   113      38.810  24.930  45.890  1.00  0.00           H  
ATOM   1794  N   ASN   114      40.060  20.260  44.840  1.00  0.00           N  
ATOM   1795  CA  ASN   114      39.240  19.060  45.130  1.00  0.00           C  
ATOM   1796  C   ASN   114      37.730  19.250  45.080  1.00  0.00           C  
ATOM   1797  O   ASN   114      36.980  18.400  44.590  1.00  0.00           O  
ATOM   1798  CB  ASN   114      39.750  18.600  46.530  1.00  0.00           C  
ATOM   1799  CG  ASN   114      39.000  17.500  47.210  1.00  0.00           C  
ATOM   1800  ND2 ASN   114      38.890  16.320  46.590  1.00  0.00           N  
ATOM   1801  OD1 ASN   114      38.470  17.570  48.320  1.00  0.00           O  
ATOM   1802  H   ASN   114      40.850  20.420  45.450  1.00  0.00           H  
ATOM   1803  HA  ASN   114      39.460  18.270  44.420  1.00  0.00           H  
ATOM   1804  HB1 ASN   114      39.650  19.400  47.270  1.00  0.00           H  
ATOM   1805  HB2 ASN   114      40.810  18.340  46.550  1.00  0.00           H  
ATOM   1806 1HD2 ASN   114      39.420  16.230  45.740  1.00  0.00           H  
ATOM   1807 2HD2 ASN   114      38.430  15.600  47.140  1.00  0.00           H  
ATOM   1808  N   ILE   115      37.250  20.430  45.480  1.00  0.00           N  
ATOM   1809  CA  ILE   115      35.800  20.720  45.680  1.00  0.00           C  
ATOM   1810  C   ILE   115      34.780  20.360  44.540  1.00  0.00           C  
ATOM   1811  O   ILE   115      33.650  19.860  44.790  1.00  0.00           O  
ATOM   1812  CB  ILE   115      35.570  22.200  46.050  1.00  0.00           C  
ATOM   1813  CG1 ILE   115      35.740  23.090  44.890  1.00  0.00           C  
ATOM   1814  CG2 ILE   115      36.490  22.520  47.250  1.00  0.00           C  
ATOM   1815  CD  ILE   115      35.520  24.540  45.100  1.00  0.00           C  
ATOM   1816  H   ILE   115      37.960  21.050  45.830  1.00  0.00           H  
ATOM   1817  HA  ILE   115      35.460  20.060  46.480  1.00  0.00           H  
ATOM   1818  HB  ILE   115      34.520  22.270  46.330  1.00  0.00           H  
ATOM   1819 1HG1 ILE   115      34.930  22.910  44.180  1.00  0.00           H  
ATOM   1820 2HG1 ILE   115      36.700  23.010  44.380  1.00  0.00           H  
ATOM   1821 1HG2 ILE   115      37.540  22.470  46.970  1.00  0.00           H  
ATOM   1822 2HG2 ILE   115      36.190  23.460  47.720  1.00  0.00           H  
ATOM   1823 3HG2 ILE   115      36.400  21.780  48.050  1.00  0.00           H  
ATOM   1824  HD1 ILE   115      36.250  25.110  45.680  1.00  0.00           H  
ATOM   1825  HD2 ILE   115      35.310  24.990  44.130  1.00  0.00           H  
ATOM   1826  HD3 ILE   115      34.590  24.710  45.640  1.00  0.00           H  
ATOM   1827  N   THR   116      35.250  20.370  43.260  1.00  0.00           N  
ATOM   1828  CA  THR   116      34.500  19.830  42.080  1.00  0.00           C  
ATOM   1829  C   THR   116      34.280  18.280  42.120  1.00  0.00           C  
ATOM   1830  O   THR   116      33.640  17.730  41.260  1.00  0.00           O  
ATOM   1831  CB  THR   116      35.170  20.240  40.790  1.00  0.00           C  
ATOM   1832  CG2 THR   116      34.960  21.730  40.460  1.00  0.00           C  
ATOM   1833  OG1 THR   116      36.600  20.150  40.830  1.00  0.00           O  
ATOM   1834  H   THR   116      36.150  20.790  43.120  1.00  0.00           H  
ATOM   1835  HA  THR   116      33.500  20.260  41.990  1.00  0.00           H  
ATOM   1836  HB  THR   116      34.730  19.660  39.960  1.00  0.00           H  
ATOM   1837  HG1 THR   116      36.860  20.760  40.130  1.00  0.00           H  
ATOM   1838 1HG2 THR   116      33.940  22.000  40.180  1.00  0.00           H  
ATOM   1839 2HG2 THR   116      35.430  22.420  41.160  1.00  0.00           H  
ATOM   1840 3HG2 THR   116      35.520  21.860  39.530  1.00  0.00           H  
ATOM   1841  N   LEU   117      34.900  17.660  43.050  1.00  0.00           N  
ATOM   1842  CA  LEU   117      34.730  16.220  43.300  1.00  0.00           C  
ATOM   1843  C   LEU   117      34.350  16.010  44.810  1.00  0.00           C  
ATOM   1844  O   LEU   117      33.320  15.350  45.010  1.00  0.00           O  
ATOM   1845  CB  LEU   117      36.000  15.450  42.820  1.00  0.00           C  
ATOM   1846  CG  LEU   117      35.760  13.920  42.950  1.00  0.00           C  
ATOM   1847  CD1 LEU   117      34.920  13.400  41.840  1.00  0.00           C  
ATOM   1848  CD2 LEU   117      37.000  13.050  43.040  1.00  0.00           C  
ATOM   1849  H   LEU   117      35.530  18.130  43.680  1.00  0.00           H  
ATOM   1850  HA  LEU   117      33.930  15.880  42.640  1.00  0.00           H  
ATOM   1851  HB1 LEU   117      36.850  15.690  43.460  1.00  0.00           H  
ATOM   1852  HB2 LEU   117      36.260  15.700  41.790  1.00  0.00           H  
ATOM   1853  HG  LEU   117      35.200  13.680  43.860  1.00  0.00           H  
ATOM   1854 1HD1 LEU   117      35.190  14.080  41.030  1.00  0.00           H  
ATOM   1855 2HD1 LEU   117      35.020  12.360  41.550  1.00  0.00           H  
ATOM   1856 3HD1 LEU   117      33.870  13.540  42.100  1.00  0.00           H  
ATOM   1857 1HD2 LEU   117      37.490  13.430  43.930  1.00  0.00           H  
ATOM   1858 2HD2 LEU   117      36.560  12.080  43.330  1.00  0.00           H  
ATOM   1859 3HD2 LEU   117      37.660  13.070  42.170  1.00  0.00           H  
ATOM   1860  N   GLY   118      35.040  16.680  45.730  1.00  0.00           N  
ATOM   1861  CA  GLY   118      34.850  16.490  47.140  1.00  0.00           C  
ATOM   1862  C   GLY   118      33.570  17.110  47.830  1.00  0.00           C  
ATOM   1863  O   GLY   118      33.140  16.610  48.850  1.00  0.00           O  
ATOM   1864  H   GLY   118      35.740  17.350  45.460  1.00  0.00           H  
ATOM   1865  HA1 GLY   118      35.750  16.740  47.700  1.00  0.00           H  
ATOM   1866  HA2 GLY   118      34.800  15.420  47.350  1.00  0.00           H  
ATOM   1867  N   LYS   119      33.010  18.250  47.220  1.00  0.00           N  
ATOM   1868  CA  LYS   119      31.850  18.940  47.660  1.00  0.00           C  
ATOM   1869  C   LYS   119      30.810  18.990  46.510  1.00  0.00           C  
ATOM   1870  O   LYS   119      29.630  18.970  46.820  1.00  0.00           O  
ATOM   1871  CB  LYS   119      32.180  20.370  48.250  1.00  0.00           C  
ATOM   1872  CG  LYS   119      31.080  21.080  49.100  1.00  0.00           C  
ATOM   1873  CD  LYS   119      31.530  22.450  49.710  1.00  0.00           C  
ATOM   1874  CE  LYS   119      32.620  22.410  50.800  1.00  0.00           C  
ATOM   1875  NZ  LYS   119      32.000  22.370  52.130  1.00  0.00           N1+
ATOM   1876  H   LYS   119      33.550  18.670  46.480  1.00  0.00           H  
ATOM   1877  HA  LYS   119      31.430  18.340  48.460  1.00  0.00           H  
ATOM   1878  HB1 LYS   119      32.510  21.040  47.440  1.00  0.00           H  
ATOM   1879  HB2 LYS   119      33.150  20.370  48.740  1.00  0.00           H  
ATOM   1880  HG1 LYS   119      30.800  20.420  49.920  1.00  0.00           H  
ATOM   1881  HG2 LYS   119      30.230  21.180  48.420  1.00  0.00           H  
ATOM   1882  HD1 LYS   119      30.730  23.080  50.100  1.00  0.00           H  
ATOM   1883  HD2 LYS   119      31.990  22.920  48.840  1.00  0.00           H  
ATOM   1884  HE1 LYS   119      33.120  23.380  50.800  1.00  0.00           H  
ATOM   1885  HE2 LYS   119      33.290  21.570  50.580  1.00  0.00           H  
ATOM   1886  HZ1 LYS   119      31.290  23.080  52.290  1.00  0.00           H  
ATOM   1887  HZ2 LYS   119      31.640  21.440  52.320  1.00  0.00           H  
ATOM   1888  HZ3 LYS   119      32.680  22.490  52.860  1.00  0.00           H  
ATOM   1889  N   TYR   120      31.240  19.030  45.260  1.00  0.00           N  
ATOM   1890  CA  TYR   120      30.450  19.330  44.070  1.00  0.00           C  
ATOM   1891  C   TYR   120      30.610  18.330  42.920  1.00  0.00           C  
ATOM   1892  O   TYR   120      30.780  18.770  41.750  1.00  0.00           O  
ATOM   1893  CB  TYR   120      30.590  20.780  43.560  1.00  0.00           C  
ATOM   1894  CG  TYR   120      30.490  21.820  44.640  1.00  0.00           C  
ATOM   1895  CD1 TYR   120      31.560  22.520  45.200  1.00  0.00           C  
ATOM   1896  CD2 TYR   120      29.220  22.220  45.100  1.00  0.00           C  
ATOM   1897  CE1 TYR   120      31.420  23.550  46.120  1.00  0.00           C  
ATOM   1898  CE2 TYR   120      29.000  23.210  46.060  1.00  0.00           C  
ATOM   1899  CZ  TYR   120      30.110  23.850  46.650  1.00  0.00           C  
ATOM   1900  OH  TYR   120      29.920  24.650  47.710  1.00  0.00           O  
ATOM   1901  H   TYR   120      32.180  18.790  44.990  1.00  0.00           H  
ATOM   1902  HA  TYR   120      29.400  19.210  44.360  1.00  0.00           H  
ATOM   1903  HB1 TYR   120      29.750  20.840  42.870  1.00  0.00           H  
ATOM   1904  HB2 TYR   120      31.420  20.880  42.870  1.00  0.00           H  
ATOM   1905  HD1 TYR   120      32.530  22.200  44.830  1.00  0.00           H  
ATOM   1906  HD2 TYR   120      28.340  21.690  44.770  1.00  0.00           H  
ATOM   1907  HE1 TYR   120      32.340  23.970  46.510  1.00  0.00           H  
ATOM   1908  HE2 TYR   120      28.040  23.520  46.440  1.00  0.00           H  
ATOM   1909  HH  TYR   120      28.990  24.840  47.870  1.00  0.00           H  
ATOM   1910  N   PRO   121      30.420  16.970  43.130  1.00  0.00           N  
ATOM   1911  CA  PRO   121      30.490  16.030  42.020  1.00  0.00           C  
ATOM   1912  C   PRO   121      29.330  16.180  41.020  1.00  0.00           C  
ATOM   1913  O   PRO   121      28.160  16.280  41.420  1.00  0.00           O  
ATOM   1914  CB  PRO   121      30.440  14.650  42.670  1.00  0.00           C  
ATOM   1915  CG  PRO   121      29.650  14.860  43.940  1.00  0.00           C  
ATOM   1916  CD  PRO   121      29.950  16.290  44.320  1.00  0.00           C  
ATOM   1917  HA  PRO   121      31.450  16.110  41.520  1.00  0.00           H  
ATOM   1918  HB1 PRO   121      30.010  13.850  42.070  1.00  0.00           H  
ATOM   1919  HB2 PRO   121      31.510  14.500  42.820  1.00  0.00           H  
ATOM   1920  HG1 PRO   121      28.590  14.860  43.680  1.00  0.00           H  
ATOM   1921  HG2 PRO   121      29.890  14.130  44.700  1.00  0.00           H  
ATOM   1922  HD1 PRO   121      28.990  16.600  44.740  1.00  0.00           H  
ATOM   1923  HD2 PRO   121      30.820  16.350  44.980  1.00  0.00           H  
ATOM   1924  N   GLU   122      29.700  16.360  39.770  1.00  0.00           N  
ATOM   1925  CA  GLU   122      28.850  16.500  38.560  1.00  0.00           C  
ATOM   1926  C   GLU   122      29.190  15.370  37.560  1.00  0.00           C  
ATOM   1927  O   GLU   122      30.270  14.720  37.670  1.00  0.00           O  
ATOM   1928  CB  GLU   122      29.240  17.820  37.900  1.00  0.00           C  
ATOM   1929  CG  GLU   122      28.930  19.080  38.700  1.00  0.00           C  
ATOM   1930  CD  GLU   122      29.210  20.430  37.890  1.00  0.00           C  
ATOM   1931  OE1 GLU   122      30.020  21.360  38.240  1.00  0.00           O  
ATOM   1932  OE2 GLU   122      28.540  20.560  36.830  1.00  0.00           O1-
ATOM   1933  H   GLU   122      30.700  16.380  39.610  1.00  0.00           H  
ATOM   1934  HA  GLU   122      27.800  16.400  38.830  1.00  0.00           H  
ATOM   1935  HB1 GLU   122      28.700  17.850  36.960  1.00  0.00           H  
ATOM   1936  HB2 GLU   122      30.230  17.880  37.430  1.00  0.00           H  
ATOM   1937  HG1 GLU   122      29.480  19.120  39.640  1.00  0.00           H  
ATOM   1938  HG2 GLU   122      27.870  18.980  38.890  1.00  0.00           H  
ATOM   1939  N   ALA   123      28.240  15.100  36.620  1.00  0.00           N  
ATOM   1940  CA  ALA   123      28.290  13.990  35.710  1.00  0.00           C  
ATOM   1941  C   ALA   123      29.130  14.350  34.500  1.00  0.00           C  
ATOM   1942  O   ALA   123      29.760  13.400  34.000  1.00  0.00           O  
ATOM   1943  CB  ALA   123      26.810  13.710  35.310  1.00  0.00           C  
ATOM   1944  H   ALA   123      27.400  15.640  36.560  1.00  0.00           H  
ATOM   1945  HA  ALA   123      28.790  13.160  36.200  1.00  0.00           H  
ATOM   1946  HB1 ALA   123      26.120  13.510  36.150  1.00  0.00           H  
ATOM   1947  HB2 ALA   123      26.260  14.400  34.700  1.00  0.00           H  
ATOM   1948  HB3 ALA   123      26.820  12.920  34.570  1.00  0.00           H  
ATOM   1949  N   LYS   124      29.140  15.590  33.930  1.00  0.00           N  
ATOM   1950  CA  LYS   124      29.890  16.060  32.800  1.00  0.00           C  
ATOM   1951  C   LYS   124      30.700  17.330  33.330  1.00  0.00           C  
ATOM   1952  CB  LYS   124      28.890  16.380  31.660  1.00  0.00           C  
ATOM   1953  CG  LYS   124      28.060  15.150  31.280  1.00  0.00           C  
ATOM   1954  CD  LYS   124      27.550  15.300  29.860  1.00  0.00           C  
ATOM   1955  CE  LYS   124      26.640  16.520  29.770  1.00  0.00           C  
ATOM   1956  NZ  LYS   124      26.340  17.080  28.450  1.00  0.00           N1+
ATOM   1957  OC1 LYS   124      31.890  17.430  32.940  1.00  0.00           O  
ATOM   1958  OC2 LYS   124      30.160  18.150  34.010  1.00  0.00           O  
ATOM   1959  H   LYS   124      28.700  16.370  34.400  1.00  0.00           H  
ATOM   1960  HA  LYS   124      30.680  15.390  32.470  1.00  0.00           H  
ATOM   1961  HB1 LYS   124      29.440  16.710  30.770  1.00  0.00           H  
ATOM   1962  HB2 LYS   124      28.220  17.170  31.990  1.00  0.00           H  
ATOM   1963  HG1 LYS   124      27.200  15.170  31.950  1.00  0.00           H  
ATOM   1964  HG2 LYS   124      28.550  14.180  31.370  1.00  0.00           H  
ATOM   1965  HD1 LYS   124      26.980  14.430  29.560  1.00  0.00           H  
ATOM   1966  HD2 LYS   124      28.380  15.380  29.170  1.00  0.00           H  
ATOM   1967  HE1 LYS   124      27.180  17.290  30.310  1.00  0.00           H  
ATOM   1968  HE2 LYS   124      25.730  16.360  30.340  1.00  0.00           H  
ATOM   1969  HZ1 LYS   124      25.790  17.940  28.500  1.00  0.00           H  
ATOM   1970  HZ2 LYS   124      27.200  17.210  27.930  1.00  0.00           H  
ATOM   1971  HZ3 LYS   124      25.820  16.380  27.930  1.00  0.00           H  
END
